# Supplementary material for: Development and validation of deep learning based embryo selection across multiple days of transfer
Source: Sci Rep. 2023 Mar 14;13:4235. doi: 10.1038/s41598-023-31136-3 (PMC10015019; doi:10.1038/s41598-023-31136-3)
Supplement: Supplementary file 2 — Supplementary Information 2. [file 41598_2023_31136_MOESM2_ESM.xlsx]

## Sheet: comparison_v2_v1_kidscore_d5
FH	idascore_v2	idascore_v1	kidscore_d5
n	5.4	8.3	5
n	8.6	8.6	8.2
y	6.3	7.7	2.5
n	3.3	7.5	7.6
n	3.2	6.8	5.7
n	4.3	7.7	8.1
n	2.3	6.4	6.8
n	5.4	7.3	6.8
y	3.2	7.7	7.8
n	6.7	8.6	7.2
n	6.3	6.4	7.8
n	1.7	6.5	3.7
n	4.3	8.4	5.9
n	3.5	6.7	6.3
n	7	9.2	8.7
n	3.7	7.7	4.1
n	9.1	9.3	9.7
n	1.8	6.1	2.5
n	3.6	4.2	5.4
y	7.9	9.1	8.1
y	8.4	9.5	7.6
y	6.2	8.9	5.8
y	8.7	9.5	8.3
y	6.8	9.2	8.8
n	5.5	8.8	4.5
n	1.8	5.3	2.4
n	5.7	8.8	6.2
y	8.5	9	8.1
n	4.2	7.4	3.2
n	5.3	8.8	6.4
n	5.2	8.7	5.9
n	6.2	8.8	6.4
y	8.3	9.5	9
y	7.7	9.2	6.5
y	5.5	8.4	7.5
y	8.2	8.5	7.9
n	7	8	5.8
n	1.9	5.9	4.4
y	7.7	8.4	6.1
n	4.1	8	5.3
y	6.4	8.8	9.2
n	6.2	9.2	8.5
y	8.3	9.4	9.5
n	2.4	5.6	6.5
n	4.9	8.6	6.7
n	1.3	6.2	6.1
n	4.3	8.1	5.3
n	3.1	5.5	6.1
n	7.1	8.5	5.2
y	6.8	9.2	7.6
y	6.1	8	5.9
y	9.2	9.6	9.6
n	4.3	6.3	4.9
y	7	8.8	8.6
n	4.8	7.9	5.5
n	1.2	2.3	5.9
y	8	9.5	7.3
n	5.5	9.1	8.7
n	6.5	6.6	7
y	7.9	8.8	9.7
n	9.1	9.1	8.7
n	6.1	8.3	6.4
n	9.2	9.8	9.6
y	8.6	9.4	8.5
n	2.5	6.2	2.4
n	4.8	8.5	6.3
n	2.1	6.2	6.4
y	7	9.3	8.7
n	3.4	7	3.8
n	1.1	3	2.4
n	8.2	9.3	8
n	6.9	8.8	8.5
n	8.6	9.2	9
n	7.7	8.7	8.7
n	9	9.1	7.1
y	8.1	9.5	8.2
y	8.7	9.6	9.7
y	6.4	9	8.2
n	3.1	8	2.7
n	8.1	9.1	6.5
n	7.4	8.7	8.3
n	4.9	7.8	6
n	2.1	4.1	4.4
n	7.8	9.3	8
y	6.7	8.2	6.3
y	8.3	9.3	7.8
y	4.3	7.2	5.2
n	5.9	8.1	7.8
n	3.9	6.4	5.2
n	6.2	8.1	6.6
n	3.2	7	4.5
n	8.3	9.3	7.9
y	8.4	9.3	8.3
y	9	9.4	7.2
n	3	7.1	6.6
n	7.8	9.3	8.7
n	2.7	6.7	3.1
y	8	8.4	6.4
y	4.5	7.3	7.3
n	9.3	9.2	8.7
y	7.9	9.2	8.7
y	8.3	9.3	8
n	1.4	5.1	2.5
n	2.4	4.5	7.6
y	5.8	8.6	5.9
n	9.5	8.6	7
n	2.5	6.9	7.7
n	5.2	8.8	4.9
n	1.6	4.7	1.7
y	6.8	6.9	8.6
n	6.8	9.5	6.6
n	4.3	8.1	5.7
n	8.5	9.2	8.4
n	8.8	9.5	9.3
n	3.6	6.9	6.1
n	7.5	9.2	5.8
n	7.5	8.8	5.6
y	8.4	9.3	7.9
n	6.2	8.3	5.9
n	8.8	8.3	7.9
n	8.5	9.4	9.5
n	9.8	8.9	7.7
n	8.1	9.6	9.4
n	5.3	6.9	4.5
n	6.3	8.9	5.5
y	2.1	4.7	6.1
n	5.8	8.9	5.5
y	8	9.4	9.3
n	2	4.4	3.1
n	5.5	8.4	3.9
n	7.8	9.1	8.3
y	9.2	9.5	9.3
n	4.5	5.6	8
n	7.9	7.9	6.2
n	8.2	9	8.1
n	8.6	9.1	6.8
y	8.2	9.2	7
n	7.2	7.9	9.6
y	2.2	6.4	6.6
n	6.7	8.8	7.3
n	8	9.5	9.4
n	8.6	9.6	8.8
y	6.7	9.1	8.3
n	3.1	6.9	6.3
y	8.6	8.4	5.8
y	4.2	6.2	5.1
n	5.9	8.8	5.9
y	5.2	8.3	6.7
n	2.5	5.8	3.6
n	1.7	5.5	3.1
n	7.6	9.5	6.6
n	7.9	9.4	7.8
n	4.1	7.4	5.1
y	8.5	8.5	8.7
n	9	8.4	8.3
y	8.6	9.4	9.8
y	9.1	9.1	6.8
n	8.4	9.3	5.9
n	7.1	9.2	8.2
y	8.7	9.6	9
y	8.9	9.5	9.7
n	7.2	9.1	8
n	2.5	5.6	2
y	8.6	9.5	7.2
n	4.4	8.5	6
y	9.1	9.5	9
y	7.8	9.1	8.3
y	6.1	8.2	5.7
y	7.3	9	8.7
n	2.7	7.2	5.6
n	1.8	6	4.4
n	7.8	9.1	6.9
n	1.9	5.5	3.4
y	8.1	9.5	8.8
n	3.3	4.9	6
y	8.3	8.7	9.2
n	7.6	9.4	9.3
y	7.6	8.6	7.6
y	7.7	8.7	7.7
y	7.1	8.5	6.2
y	3.1	7.6	6
y	8.8	9.7	9.6
n	6.8	9	7
n	5	8.2	6.5
n	2.3	4.2	4.2
y	7.1	9	7.9
n	8.7	9.2	8.7
n	7.5	9.2	4.7
y	7.5	9.4	8.8
n	9	8.5	9.1
y	8.7	9.4	9.4
n	3.7	7.7	2.9
n	2.8	5.5	4.9
n	5.1	8.5	5.8
n	3.5	7.1	4.2
y	7.9	9.3	8.3
n	5	8.6	7.7
y	7.9	9.1	6.2
n	4.2	8.3	8.2
n	4	7.7	5.7
y	3.2	6.5	5.9
y	8.9	9.4	8.3
y	5.9	8.5	4.2
n	3.1	7.2	9.4
n	1.2	2.6	7.2
y	4.2	7.7	5.4
n	7.9	8.7	7.3
n	5.5	8.3	5.1
y	7.4	7.7	6.2
y	5.5	8.5	7.5
n	1.7	6	3.4
n	7.1	8.9	5.5
n	5.6	9.1	6.2
n	7.4	9.2	7.3
y	6.5	7.9	6.2
n	5.4	8	4.6
y	8.2	8	6.8
n	5.4	8.8	6.8
n	3.9	7.6	6.8
n	7.4	9.2	7.8
n	5.9	8.7	6.3
y	8.1	9.4	8.5
n	2.8	7.2	2.8
n	3	7.1	3.4
n	5.7	5.8	8.1
n	7.3	7.9	6.4
y	8.6	9.6	8.5
n	6.7	8.8	7
n	3.6	6.9	5.9
n	1.6	4.8	5.6
n	8.6	9.4	7.8
n	2.4	6.1	9.4
n	4.6	8.2	5.6
n	2.7	7.2	7
n	1.3	4.2	1.9
y	5.9	8.3	7.9
n	5.4	7.9	6.9
n	1.1	3.8	6.3
n	6.9	9.2	6.9
n	7.3	9.1	6.6
n	1.6	5.4	5.9
n	6.5	9.1	9.5
y	5.8	8.7	7.4
y	5.5	8.4	5.9
y	5.6	8.7	9.1
n	1.4	4.5	5.3
y	9.3	8.3	6.7
n	7.3	9	8.6
n	2.9	6.1	4.2
n	9.9	8.8	7.8
n	5.1	8.6	6
n	3.7	8.1	7
n	2.1	6.2	2
n	5.3	8.9	6.4
y	3.2	7.2	5.3
n	5.6	8.8	7.5
y	4.6	8.2	5.2
n	7.9	9	9.1
n	1.9	7.1	4.3
n	5.4	8.8	4.1
n	8.7	8.7	6.6
n	4.2	8.8	6.6
n	7.8	9.3	8.9
n	8.9	8.4	6.7
n	3	5.4	2
n	2.1	7.7	2.8
n	5.8	8.3	7.4
n	8.2	9.4	6.7
n	4.5	8.6	8.3
y	8.9	8.5	6.9
n	3.2	7.7	5.5
n	8.5	9.1	6.7
y	6.5	8.7	8.4
n	4.4	7.8	5.6
y	9.3	8.7	7.9
y	2.1	5.4	2.5
y	8.3	9.3	9.8
n	8.1	9.5	8.3
y	8.1	9.6	8.5
n	7	9.1	7.5
n	3.6	7.6	7.2
y	4.7	8.6	3.9
y	6.1	7.9	7.6
n	6.4	9.1	5.6
n	5.5	8.2	8.5
n	3	7.5	5.9
n	7.5	9.2	7.1
n	6.4	8.8	7.1
n	9.2	9.2	9
y	8.8	9.3	7.9
y	8.5	9.4	6.8
n	3.6	6.6	4.6
n	3.9	7.6	5.1
n	8.2	9.7	9.3
y	3.9	7.9	8
n	6.3	9.2	8.6
n	7.3	9.1	5.9
y	9.3	9.2	6.6
n	4.6	8.2	7.4
n	1.6	4.1	7.8
n	7.7	8.5	7.2
n	3.1	8	6.3
n	7.2	8.4	7.6
y	8.5	9.2	6.9
n	6.6	8.2	5.2
n	7.4	9.2	9.5
n	8.5	9.6	8.9
n	7.5	9.2	7.8
y	5.7	8.3	6
n	5.6	8.8	6.7
n	3.1	8	5.7
y	8.1	9.4	8.9
y	7	8.3	6.3
n	8.4	9.4	8.9
y	7.6	9.4	9.2
y	7.6	8.9	6.7
n	2.9	7.1	6
y	8.5	8.1	7.9
y	8.4	9.5	8.3
y	3.2	8	4.7
n	3.6	8	7.8
n	8.4	7.9	8.1
n	7.6	9.4	8.9
y	6.2	9.1	6.5
y	9	9.4	9.1
n	7.9	8.8	7.5
n	8.6	9.6	8.9
n	8.7	9.4	6.8
n	1.7	4.6	2.1
y	4.2	7.7	5.5
n	6.6	9.3	6.9
y	7.6	9.3	8.2
n	5.6	9.1	7.1
n	7.6	9.1	7.6
n	8.3	9.5	8.7
n	7.2	8.7	8.3
y	7.5	9.4	8.5
n	2.1	6	4.3
y	9.5	9.4	7.6
n	7.6	9.2	9.6
y	8.1	9.3	5
n	6.4	8.9	7.8
n	8.7	8.8	7.5
y	7.8	8.6	5.9
n	6.1	8.7	7.8
n	2.4	7.3	6.2
n	7.1	9.2	6.3
n	3.4	6.2	5
y	6.1	7.9	5.3
n	9.7	9.2	7.6
y	7.3	9.2	8.1
y	5.7	8.1	9
n	7.4	9.3	9.7
n	9	9.6	9.7
n	3.9	7.7	7.9
n	6.5	8.6	7.3
n	8.8	8.3	7.3
y	8.4	9	9.4
n	5.6	8.8	7.3
y	8.5	9.5	6.9
y	3.8	7.9	7.4
n	6.5	9.2	7.9
y	7.1	8.2	5.9
y	7.8	8.9	6.9
y	6.5	8.8	5.9
y	8.4	9.3	7.5
n	6.6	9	6.9
n	3.9	7.8	7.4
n	7.6	9.1	8.2
n	1.1	4.8	3.6
n	8.3	8.5	8
y	6.7	6.5	6.3
y	8.8	8.9	6.8
y	2	5.1	5.3
n	3.3	8	5.4
n	6.2	7.8	7.3
n	6.2	7.2	6.3
y	8.3	9.2	6.8
n	5.6	8.8	5.9
n	3.3	6.2	5.7
n	6.9	9.1	3.4
y	6.7	8.6	7.3
y	7.5	8.9	6.7
n	7.9	8	7.4
y	8.9	9.2	9.7
y	8	9.1	7.3
n	7.7	8.6	8.7
y	6.9	8.5	7.3
n	6.9	8	8.1
n	5.9	8.5	8.5
y	8.8	9.3	9.5
y	7.8	9.1	9.3
n	4.6	8.8	4.7
n	2.3	6.8	2.3
y	5.4	7.8	3.7
n	6.9	9.3	3.6
n	1.6	6.2	3.9
y	7.7	7.5	5.8
y	7.8	9.2	9
n	8.3	9.7	9.1
n	8.1	9.4	8.5
n	7.8	9.3	8.8
n	7.1	8.1	7.7
n	6.2	8.9	7.1
n	2.5	6.9	2.7
n	3.9	7.5	5.4
n	7	8.7	7.6
y	3	6.7	5.9
y	8.8	9.2	4.1
n	8.8	9	8.2
y	7.7	9.2	8.8
n	7.5	9.2	8.2
y	8.1	9.3	7.5
y	6.4	8.3	5.6
y	8.1	9.2	8.3
n	1.7	5.5	9.7
y	9.3	9.4	8.6
n	5.5	7.6	7.2
n	2.9	5.9	5.3
n	9.1	8.8	9.4
y	8.3	9.4	8.6
n	4.2	8.7	7.9
y	7.8	9.2	8
y	7.7	9.4	7.5
y	7	9.4	8.2
n	8.2	8.7	6.4
y	8	8.5	8.1
n	4.9	8.3	6.4
n	5	8.4	7.6
y	8.2	8.8	6.6
y	7.1	9.1	9.5
n	8.5	9.5	7.5
n	7.7	9.2	8
n	9.4	8.9	9.8
n	8.6	8.8	8.8
y	8.3	7.4	6.8
y	5.3	8.9	6.2
n	6.8	8.9	7.4
y	4.5	8.4	7
y	7.3	9.2	7
n	5.6	8.3	4.3
n	8.1	9	8.7
n	8.9	9.4	9.1
y	6	8.3	7.5
n	7.5	9.2	6.6
n	6.9	7.1	7.3
y	8.5	9.2	8.8
n	2.2	6.1	2.6
y	3.3	7.2	5.6
n	3.8	7.7	5.1
n	3.9	7.7	7.2
n	8.6	9.5	7.9
y	8.6	9.4	8.9
n	7.5	9.4	8.6
y	2.8	7.7	6.4
n	2	6.1	3.5
n	6.4	6.1	5.6
n	2	6.8	8
n	1.9	5.5	3.9
n	1.2	4.1	5.7
n	3.2	7.3	2.9
n	6.7	9.3	7.7
y	9.3	9.4	7.5
y	7	8.4	7.6
y	8.1	9.3	8.8
y	4.4	7.4	5.9
y	7.9	9.1	8.7
n	3.7	7.8	6.5
n	1.5	5.6	2.1
n	2.3	7.5	5.7
n	8.4	9.4	9.4
y	8.8	7.8	9.1
y	6.7	9.4	8.5
y	7	9	8.1
y	7.2	9.2	9.6
n	4.2	8.5	7
y	5.5	8.2	4.6
y	5.8	8.1	7.6
y	5.4	8.8	7.7
n	7.8	8.7	6.7
y	3.3	7.4	6.1
n	5	8.7	6.5
n	4.9	8.9	5.6
y	8.7	9.1	6.6
y	8.6	9.3	8.2
n	3.6	8.3	3.4
n	4.3	8.5	9.5
n	4.8	8.1	7.5
y	8.7	8.9	7.2
y	6.4	7.9	5.3
n	3.3	6.3	3.4
y	8	9.3	9.3
n	3.7	6	8.5
y	8.2	9.5	7.5
n	4	8.4	6.3
n	2.5	6.7	4.4
y	8.2	9.3	8.7
n	7.2	7.9	5.7
n	8.9	9.4	9
n	5	7.3	7.2
n	7.6	8.9	8.8
n	3.1	6.5	7.5
y	7.3	9.2	8.3
n	3.9	7.8	4.2
y	5	7.5	5.9
n	2.7	5.9	5.8
n	7.7	9.1	6.8
y	8.7	9.6	8.8
n	3.8	7.5	2.9
n	3.7	6.9	8.7
n	3.4	7.5	3.1
n	7.7	9.2	4.7
n	6	8	6
y	3.5	7.9	3.6
y	6.9	8.9	8.7
n	3.3	6.8	3
y	6.9	8.9	7
n	3.4	8.2	5.5
y	8.6	8.1	6.1
n	7.1	9.2	8.3
y	7.7	8.9	6.1
y	6.6	9.2	8.6
n	5.9	8.7	2.9
n	3.2	6.5	2.8
n	4.3	7.9	5.8
n	4.9	8.3	5.4
n	1.3	4.5	6.6
n	4.8	8.2	6
n	9.4	9.3	8.3
y	8.4	9.4	9.1
y	9.9	9.4	9.7
n	9.2	8.8	6.8
n	5.5	8.5	5.6
n	6.9	9	6.6
n	8.8	8.5	8.2
n	2.9	6.3	2.9
y	8.7	9.1	9.1
y	8.7	9.1	8
y	9.1	9.5	7.6
y	4.3	7.8	6.3
n	6.5	8.9	8.3
y	4.5	8.3	7.7
n	2.1	6	5.9
y	6.3	9.1	8
y	7.6	8.1	6.6
n	8.1	9.2	8.6
n	2.6	4.3	5.9
n	8.6	9.5	8.7
n	2.3	6.4	3.4
y	8.9	9.1	7.3
n	4.7	7.9	6.1
n	7	9.1	4.8
y	7.4	8.8	5.9
n	6.2	9.1	9.3
n	1.6	4.6	2
n	8.2	9.5	8.9
y	9.6	8.9	6.8
n	3.5	7.9	4
n	3	6.7	6.2
y	9.5	9.7	9.2
n	8.8	8.4	8.2
n	9.2	8.7	7.3
n	2.7	7.2	7.6
n	7.1	9.2	8.7
y	8.9	8.8	7.9
n	3.8	7.3	2.1
y	3.3	7.9	7.1
y	4.2	8.3	7.3
y	7.7	8.1	6.1
n	1.1	4.3	6.3
y	8.8	9.6	9.4
n	8.8	9.4	9
n	7.2	8.1	8.2
y	6.9	9.2	8.2
y	8.4	9	8.3
y	8	9.4	8.5
n	4.4	6.6	2.5
n	8.3	9.4	8.1
n	7.4	8.3	6.4
y	1.8	6.2	5.8
y	4.2	8	7.2
n	9.4	9.2	8.3
y	9.2	8.8	6.6
n	5.5	8.7	6
y	6.6	8.8	5.7
n	1.8	6.8	7.5
n	8.3	8.8	8.6
n	7.7	9.4	8.9
n	7.2	8.6	7.2
y	6	7.9	5.4
n	2.4	7	3.3
n	7.1	9.2	8
y	7.6	9.3	9
y	7.1	8.6	8
y	5.3	9	5.9
n	8.6	9.1	8.1
n	1.5	7.7	2.9
y	5.4	8.1	6.1
n	4.4	7.8	5.6
n	1.5	4.7	4.6
n	7.3	9.1	5.7
n	2.5	6.2	5
n	4.1	7.4	1.8
n	2.1	5.8	3.9
n	4.7	6.5	8.5
n	5.2	8.2	5.6
y	8.6	9.1	8.2
n	8.4	9.5	9.7
n	4.3	7.8	5.5
n	4.9	8.2	6.3
n	3	7.7	3.1
n	1.9	6.9	2.3
y	6.3	9	7.7
y	7.8	9.2	7.6
n	5	8.6	5.8
n	7.6	9.3	8.2
n	5.4	8.6	6.5
y	6.6	9.2	8.4
n	4.9	8	5.5
n	7.5	8.5	6.1
n	7.5	9.2	7.7
n	1.6	4.9	3.9
n	1.4	5.1	6.3
n	3.7	6.7	5.2
n	7.3	9	4.9
n	3.7	6.7	4.4
y	5.1	8.4	4.4
n	7.7	9.3	7.7
y	9.4	9.6	9.3
y	6	7.3	5.7
n	5.9	8.5	4.8
n	3.3	7.9	4.6
y	2.8	7.2	6.5
n	4.5	7.5	5.5
n	5.9	8.4	7.5
n	3.3	7.2	3.8
n	3.5	8.2	6.2
y	3.8	7.2	4.1
n	2	7.3	7.3
n	8.1	9.3	7.7
y	6.2	9.1	8.8
y	8.8	9.5	9.3
y	6.2	8.6	6
n	7.6	9.2	6.2
n	7.9	9.1	6.2
n	9.3	8.8	7.2
n	7.4	8.5	7.8
n	2.8	6.2	6.1
n	1.9	5	6.3
y	8	9.2	7.8
n	1	3.7	4.1
y	8.8	8.6	6.7
n	9.3	9.1	6.3
y	8.1	9.5	8.7
n	6.2	8.5	6.1
y	7.4	9.4	6.5
y	8	9.3	7.9
n	7	8	5.5
y	8.6	9.1	7.1
n	4.7	8.7	7.5
y	7.6	9.2	6.8
n	1.4	5.9	4.5
n	8.5	9.2	8
n	7.9	9.4	6.6
n	5	8.3	5.7
n	7.1	8.7	6.6
y	4.1	7.9	5.1
n	8.3	9.4	8.5
y	8.6	8.6	8.5
n	1.3	5	4.9
n	8.1	8.3	9.3
n	8.1	9.6	8.7
n	5.4	8.9	6.5
n	5.8	9	7.3
n	7.4	8.9	2.9
y	8.2	8.8	7.2
n	7.9	8.5	5.8
y	9.1	9.3	7.4
n	6.2	9	6.8
n	9.3	9	9
n	8.7	8.8	7.4
n	2	6.2	2.2
y	7.4	9.2	6.6
y	8.1	9.4	8.2
n	3.4	6.8	7.2
y	4.3	7.6	7.2
n	8.5	8.9	7.8
y	8.1	9.1	7.8
n	9.4	9.5	9.1
n	6.8	9.1	6.7
n	8.4	9.1	8.1
n	7.7	9.1	8.7
n	7	8.9	8.4
n	7.9	9.4	9.3
n	4.4	6	5.7
n	8.2	9.5	9.2
n	4.1	7.7	4.2
n	3.7	7.9	4.2
n	6.4	9	6.5
y	9.6	9.1	9
n	1.6	5.8	3.3
n	5.3	8.1	5.5
n	8.2	7.9	9
y	8.3	9.4	8.9
n	7.9	9.4	6.8
n	1.2	6.8	6.6
n	4.1	7.5	6.3
n	2.6	6.9	3.7
n	2.5	5.7	5.5
n	4.5	7.6	4.5
n	7	9.1	7.4
y	9.5	8.4	7.1
y	3.5	8	7.2
y	8.2	9.3	7
n	9.3	9.4	8
n	4	8.1	2.5
n	8	9.3	9
y	7.2	8.9	5.4
y	8.5	9.4	7.3
n	7.8	9.1	7.5
n	3	6.2	4.3
y	4.9	8	3.6
n	4.1	8.2	2.4
n	2.1	5.7	3.9
n	4.3	7.8	3.6
n	7.1	8	6.3
y	7.7	9.2	8.4
n	7.4	9.3	7.8
n	8.2	8.9	9.6
n	7.6	9.3	8.1
n	8.5	9.5	9.2
y	9.8	8.9	8.9
n	6.9	8.8	7
n	1.5	6.8	2.7
n	8.5	9.1	7
y	7.4	9	8.4
n	7.4	8.3	8.8
n	6.5	9	5.9
n	8.9	7.9	7
y	7	8.7	8.5
n	8.3	9.3	8.1
y	7.7	9.1	8.9
y	4.8	9	7.7
y	8.9	9.5	9.5
n	4.6	6.8	2
y	4.1	7.6	5.9
n	2.9	7.1	3.1
n	5.4	8.3	5.8
n	1.8	6.4	2.8
n	6	9.1	3.9
y	7.2	8.9	8.7
n	7.2	9.1	7.7
n	8.4	9.3	6.3
y	8.7	8.8	7
n	7	9	8.3
y	8.8	8.9	6.8
n	1.4	5.9	2
n	8.7	8.4	5.8
y	6.6	8.2	6.2
n	7	9	8.8
y	7.1	8.4	7.6
n	7.6	9.2	6.3
n	3.1	7.8	2
y	7.5	9.1	9.5
y	8.6	9.4	6.1
y	6	8.1	7.4
y	8.6	9.4	9.3
n	1.4	5.7	7.9
n	2.7	7	4.1
n	2.2	4.3	5.2
n	9	9.5	9.1
y	7.5	9.3	8.6
y	6.4	9	6.4
y	9.1	9.4	9.2
n	5.6	8.4	7.1
y	8.4	9.3	8.6
n	4.2	6.9	5.6
n	4	8.5	5.9
n	8.3	9.3	8
n	6.6	9	6.3
y	6.6	9.2	5.8
n	6.1	8.2	8.1
n	8.4	9	5.5
n	7	8.9	2.5
n	3.6	6.6	5.9
n	2.3	5.8	3.3
n	7.5	8.8	5.6
n	7.5	9.1	8.2
n	7.4	8.3	8.6
y	5.5	8.4	7.3
n	4.5	8.8	8.1
n	3.9	6.4	5.7
y	5.7	8.1	7.7
y	7.3	9.3	8.7
n	7.9	9.2	8.6
y	9.3	9.3	8.6
y	5.3	9.1	5.8
n	4.3	8.2	5.1
n	7.8	9.3	6.6
n	7.8	9.3	8.8
y	4.8	8.2	6.5
y	4.7	7.9	8.1
n	8	9.1	8.7
n	6.3	8.5	6
n	3.1	5.9	2.9
n	5.3	7.6	7.6
y	9.4	9.4	9.6
y	8.4	9.4	8.9
n	4	7.1	7.9
n	7.8	8.7	8.3
n	2.8	7.7	5.9
y	7.5	8.4	6.8
y	4.7	8.9	5
n	7.9	8.6	7.6
y	8.7	9	7.1
n	7.3	9.2	6.2
y	5.6	7.6	6.7
n	3.2	7.3	6.3
n	9.2	9	9.2
y	6.4	7	8
n	7.3	8.5	7.5
n	1.9	6.8	8.2
n	1.3	5.8	6.3
y	4.4	6.3	4
y	6.1	7.4	5.2
y	9.3	9.3	9.1
n	1.8	6.2	2.9
n	9	9.3	8.6
n	8.8	9	8
n	6.3	8.1	6.5
n	2	6.8	3.2
n	2	6.4	7.5
n	6	8.4	8.3
n	8.7	8.7	3.9
y	8	8.3	6.1
y	8.1	9.1	6.9
y	6.9	9	6.6
y	4.6	8.2	5.6
n	8.1	9.1	4.6
y	6.4	9	7.9
n	2	5.4	8
n	5.6	8.4	3
n	1.4	5.9	2.2
n	8.3	9.6	8.6
y	8.6	7.5	8.8
n	1.3	3.4	4.3
n	4.9	8.7	3.4
n	3.8	8.1	5.4
n	2.1	7.4	2.8
n	3.6	7.3	7.5
n	5.1	8.7	6.8
n	2.7	7.2	3.7
n	7.5	9.4	8.8
n	3.2	7	7.9
y	8.1	9.3	6.6
n	3.4	5.5	6.4
n	7.5	9.5	9.3
n	1.1	2.4	4.3
y	8.2	9.4	6.5
n	6	8.7	5.3
n	7.4	9.2	8.9
y	3.8	6	2.4
n	8.1	9.1	9.5
n	3.4	7.5	4.2
n	1.8	5.8	2.3
n	1.4	4.3	6.7
y	8.8	9.9	7.5
n	8.6	9.2	8.2
n	9	8.9	7.7
n	8.7	9.4	7.8
n	5.8	8.1	6.5
y	1.6	6.4	4.2
n	8.5	9.5	9.1
y	9.3	9.2	9
n	1.6	4.9	2.5
n	5.3	8.7	5.7
n	4.8	8.1	4.3
n	5.8	8.4	6.6
n	7.6	8.9	8.3
n	7.4	8.3	8.1
y	7.5	9	6.1
y	9.3	9	6.8
n	5.5	8.7	4.6
y	2.3	5.8	7.8
n	8.9	9.7	8.8
n	8.6	8	7.3
n	8.2	9.2	8.2
n	7.5	9.1	8.7
y	7.1	9.2	6.3
n	5	7.7	6.8
n	4.2	7.9	8.5
y	9.7	9.1	6.5
y	6.4	8.9	6.2
y	8.8	8.9	9.1
n	5.5	8.9	7.5
y	4.1	8	6
y	8.5	9.3	8.5
n	6.8	8.4	8.6
n	8.3	9.2	6.6
y	8	9.2	8.3
n	9.5	9.3	8.2
n	2.2	6.9	2.5
n	5.9	8.2	3.4
n	7.1	9.4	8.8
n	1.3	3	6.7
n	8.2	9.4	6.9
n	5.4	8.6	8
n	4.4	8.2	2.8
y	6.8	8.2	8.8
n	3.8	7.1	6
y	5.8	9	5.9
n	8.1	9.3	6.2
y	6.8	8.4	7.5
y	9.2	9.2	6.9
n	1.9	5.4	3.2
y	6.9	9.1	8.6
n	1.2	4.3	3.9
n	5.3	8.6	5.7
y	5.2	9.1	9
n	2.9	6.9	7.1
n	8.8	8.8	8.9
n	7.5	9.1	3
n	8.4	8.1	6.1
n	7.6	9.4	9.2
n	5	7.4	6
y	8.5	9.3	8.7
n	5.4	8.8	6.7
n	7.8	9.2	8.3
y	9.5	9	6.7
y	9.2	9.5	9.3
y	8.2	9.2	8.4
n	4.4	7.3	6.8
y	9	9.2	9.2
y	2.8	7.4	6
y	8.1	9.3	8.4
y	8.2	9.5	9.8
n	7	9.1	6.6
n	6.5	8.2	3.4
n	8.8	8.5	5
n	4.6	6.6	5.5
n	1.5	6.4	3.3
y	6.7	8.6	6.1
n	2.2	6.7	3.2
n	5.4	7.9	4.6
n	1.3	6	7.1
n	5.9	8	5.4
n	1.8	5	5.4
n	6.5	9.4	6.8
n	1.5	5.4	2.7
y	7.2	9	7.7
y	6.6	9	7.5
y	5.9	8.9	4.4
n	1.8	7.6	1.9
n	3.7	7.1	5.6
y	5.8	9.1	6.6
y	2.6	7.2	8.5
y	5.1	7.9	7.6
n	5.5	8.6	2.4
n	7.4	7.6	5.6
n	1.5	5	5.3
n	5.9	8.9	6.4
n	4	8.2	6.1
n	8.6	8.6	9.2
n	9.1	8.9	8.5
y	5.3	6.2	4.5
n	1.4	5.5	2.5
y	9.4	9.5	9.3
y	8.5	8.9	6
y	6.5	9.1	8.4
y	8	9.3	7.7
y	7.5	9.3	7.8
y	9.1	9.6	9.4
n	7	8.9	6.9
n	7.6	9.1	8.5
n	9.1	9.5	9.3
y	5.7	7.5	3.8
n	6	7.8	6.7
y	2.8	7.2	4.8
n	6.1	8.2	7.5
y	9.9	9.2	8.2
n	4.3	6.8	5
y	4.7	8.2	7.7
n	1.9	5.5	6.3
n	3.6	8.1	6.5
n	1.2	2.8	7.5
n	6.2	8.2	5.7
y	8.8	9.4	9.1
n	5.3	7.2	6.9
n	8.1	9.4	7.5
y	7.8	9.2	9.1
n	4.2	8	8.1
y	9.5	9.1	9.6
n	5.9	7.2	6.1
y	8.2	9.3	8.6
n	7.7	9	6.8
y	9	9.3	9
n	7.4	8.4	6.8
y	9.7	8.9	7.5
y	8.2	9.2	8.5
n	7.1	8.9	8.5
n	6.2	7.5	6.4
y	8.1	9.3	9
n	6.2	8.5	3.1
n	8.5	9.1	6.3
n	8.6	8.6	6.6
y	8	9.1	6.6
n	7.3	8.7	5.5
y	8.8	9.5	8.8
y	4.6	7.9	6.7
y	8.6	8.7	6.4
n	1.1	4.7	4.4
y	9	9.5	8.6
y	8.8	9.3	8.3
y	8.4	9.1	6
n	2.5	6.9	6.7
n	2.2	6.4	5.9
y	7.7	9.2	6.2
n	1.2	6.4	3.1
y	5.5	7.8	7.5
y	6.5	7.8	6.5
n	9.5	9.2	8.9
n	8.3	9	8.8
y	5.7	9	7.3
y	7.5	9.1	7.4
y	3.7	7.5	6.2
y	9.6	9.7	8.6
n	8	9.4	5.1
y	7.6	8.3	7.2
n	3	6.2	5.3
n	7.1	8.7	7.2
n	8.2	9.4	8.5
y	6	8.3	5.3
y	7.8	8.8	6.1
y	4.4	7.7	6.8
n	3.3	7.1	5.9
y	6.3	8.9	7.1
n	5.1	8.8	9.7
n	7.3	9.3	8.6
y	7.4	8.9	8
y	8.4	8	7
y	7.9	9.3	8.1
n	3.4	6.9	3.6
n	2.3	7	6.9
n	3	7.2	4.2
n	8.6	9.1	8.6
n	5.5	8.1	7.3
n	6.7	9	7.6
n	1.2	2.7	2.9
n	8.4	9.3	8.1
n	6	9	8.2
n	5.1	8.8	5.9
y	8.1	7.4	7.6
y	4.9	8.3	7.2
n	2.9	6.8	3.5
n	3.8	7.5	5.2
n	9	9.3	8.7
y	7.5	9.2	7.5
y	2.4	6.4	3.9
n	1.3	3.1	3.2
y	8.7	8.3	8.2
n	8.3	9.2	7.7
n	6.9	7.6	8.1
n	2	6.5	5.6
y	8.9	9.7	9.7
y	9.7	9.1	6.7
n	5.4	8.4	2.1
y	9.4	9.3	9.5
n	8.7	9.2	6.7
n	1.9	6.3	3.5
n	1.8	5.2	3.8
y	7.2	9.1	8.5
y	7.6	9.1	8.3
y	4.4	8	6.7
n	3	6.1	5.4
n	3.9	7.9	3.9
n	8.4	9.4	8.3
n	2	5.2	7
n	3.9	7.4	6.9
n	9.3	9.2	9.3
n	5.5	6.2	5.7
y	7.1	8.6	5.2
n	8.5	9.1	8.5
y	3.6	8.6	6.7
y	6.4	7.6	7.5
y	8.2	8.9	9.4
n	8.5	8.9	9.7
n	8.2	9.4	8.7
n	2.4	7.5	3.4
n	2.3	7.1	5
n	6.6	8.9	7.4
y	8.1	9.5	8.8
n	4.2	6.5	7.4
y	7.5	9.3	4.8
n	3.6	7.8	4.4
n	2.1	7.1	3.9
n	5	6.6	5.6
n	8.4	9.4	7.1
n	6.1	8.5	7.1
y	6.8	9	6.1
n	8.8	7.4	5.8
y	5.1	7.6	6.8
n	7.6	9.1	7.9
y	7.9	8.6	5.7
n	4.1	8.2	6.7
n	1.9	7.1	2.4
n	5.1	8.7	2.8
n	6.2	7.7	8.7
y	4.7	6.7	5.4
y	8.2	9.3	8.2
y	3.5	8.6	4.8
y	7.4	7.9	5.4
y	8.8	8.7	6.3
y	7.4	8.3	6.3
y	9.7	9.3	9.5
y	6.7	8.5	7.2
y	9.5	9.2	9.5
n	4	8.3	2.4
n	1.3	6.4	3.2
n	6.7	9.1	6.1
n	7.7	8.1	5.3
n	7.9	9.5	7.4
y	8.6	9.1	9.2
y	4.3	8.6	5.5
n	5.4	8.4	7
n	8.7	7.2	8.3
y	4.9	8	5.5
n	3.4	8.2	6.2
n	8.2	9	9
n	3.5	7.6	3.5
n	5.6	8.4	5.6
y	5.8	8.1	5.2
n	8.2	9.1	7.2
y	5.8	7.7	3.9
y	8.5	9.3	7.3
y	8.5	9.3	8.7
n	7.2	9.3	8.3
y	8.5	9.6	7.7
y	8.6	9.4	8.6
n	7.8	9	7.6
y	8.5	9	8.5
n	9.5	9.3	8.3
n	1.5	3.9	8.1
n	9	9.4	8.2
y	8.4	8.8	6.4
n	2.7	6.6	3.3
n	6.4	9	8.5
n	5.8	8.4	7
n	6.2	8.5	9.4
n	6.5	9.1	6.8
y	6.9	8.6	8.3
n	2.4	6.6	2.7
n	7.9	9.4	8.6
n	5.2	7.1	5.2
y	7.7	9.4	9.5
n	2	5.2	5.8
n	8.3	9.4	8.9
y	7.9	9.5	9.1
n	6.1	8.7	7.7
n	9.2	9	7
n	2.9	6.5	5.5
n	7.3	8.8	7.9
n	2.1	6.3	4
n	2.9	8	3.5
y	8.1	9.4	8.6
n	8.3	9.2	6.1
n	8.4	9.4	9.2
n	3.4	7.8	2.7
n	9.1	9.6	9.7
y	8.8	9.6	9.9
y	6.1	8.4	3.1
n	2.7	7.1	4
n	3	6.2	4.8
n	1.7	6.1	5.9
n	2.1	6	4.8
n	5.6	8.8	6.3

## Sheet: conditional_independence
idascore_v2_40h	idascore_v2_44h	idascore_v2_64h	idascore_v2_68h	idascore_v2_112h	idascore_v2_116h	FH
4.9	5.2	6.6	7.3	7.7	7.9	y
4.2	5	5.7	6.6	3.1	4.6	n
4.9	5.2	6	6.7	5.9	6.5	n
3.6	3.9	5.1	5.5	2.6	3.5	n
2.1	2	2.4	2.4	5	4.8	n
4.5	5.3	6.7	6.9	4.7	4	n
4.4	4.8	4.8	5	2.8	2.8	n
3.9	4.8	6.8	6.9	5.7	4.6	n
4.1	4.5	7.1	7.3	6.2	7.3	y
2	2	2.3	2.3	4.2	3.3	n
4.6	5.1	7	7.1	5.7	5.4	y
5.5	5.6	7.1	7.4	9.5	9.2	n
2.3	2.4	3.4	3.3	9.2	9.3	n
2.7	2.5	3.5	3.5	5.3	3	n
2.2	2.2	3.4	3.3	1.2	1.2	n
2.6	2.4	3.2	3.2	6.1	6.4	n
3.8	4	5	5	2.2	1.8	n
2.6	2.5	3	3	2.1	2.5	n
3.5	4	7.3	7.4	8.5	8.5	y
4.4	4.5	7.2	7.4	5	5.5	y
2.8	3	3.4	3.7	6.5	7	y
3.2	2.6	2.8	2.8	8.7	8.9	n
2.2	2.2	2.4	2.5	2.7	1.4	y
4.2	3.9	3.5	3.7	3.1	2.3	n
4.6	5.2	6.9	6.8	7	6.5	n
3.2	2.9	4	4.2	6.3	6.5	y
2.1	2.1	4	4	3.7	5.6	n
3.9	4.6	6.1	6.8	5.4	5.3	y
4.6	5.4	6.9	6.1	7.7	8.1	y
2.2	2.2	4.1	4	2.6	1.6	n
3.6	3.8	3.4	3.6	4.2	4.1	n
4.1	4.8	7.8	7.8	8.9	9	n
3.9	4.2	4.7	4.9	6.2	6.1	y
2.7	2.8	2.9	2.9	1.6	1.4	n
3.9	4.5	7.1	7.2	8	8.3	n
5	5.5	5.6	6.2	8.5	8.7	y
2.8	2.6	2.9	2.9	7	7.7	y
4.4	5	6.1	6.5	8.9	8.9	n
2.9	2.9	2.7	2.9	3.6	2.6	n
3.9	4.7	5.3	5.8	6.9	7.8	y
3.3	3.9	5.5	6.3	2.7	2.3	n
5.1	5.2	6	6.4	8.7	8.5	n
2.1	2.1	2.8	3.1	2.6	2.9	n
2	2	2.3	2.3	1.5	1.1	n
4.3	5.2	6.4	6.4	7.1	6.7	y
2.4	2.5	3.8	3.9	7.5	7.9	n
5	5.5	6.8	7.2	5.1	4.2	n
4.9	5.1	5.8	5.6	7.3	7.6	n
3	3	3	3.2	4.9	5.2	y
2.6	3	5.2	5.1	7.8	8.1	n
4	4.1	6	5.5	7.8	7.8	n
3.6	3.4	4	4.1	1.8	1.1	n
2.2	2.3	2.3	2.3	5.9	6.8	y
4.6	4.7	5	5.2	7	7.5	y
4.4	4.6	4.7	5.3	6.9	6.9	n
4	4.5	7.6	7.6	5	1.8	n
2.2	2.1	2.5	2.5	5	5.5	y
2.3	2.4	3	3	1.5	1.8	n
2.3	2.7	5.5	5.8	6.9	6.8	n
4.1	4.6	5.1	5.3	6	6.7	y
2.4	2.3	3	3.2	1.6	1.2	n
5.4	5.5	6	6.5	3.4	3.6	n
3.4	3	2.7	2.8	3.3	3.3	n
2.3	2.6	3.9	3.8	7.5	7.6	n
5	5.4	6.5	6.7	3.6	4.2	n
4.6	4.9	5.5	6.1	8.1	8.4	n
3.5	4.7	6.2	6.4	4.3	3.8	n
5.4	5.5	7.4	7.3	9	9.2	n
0	2.1	2.5	2.4	7	6.3	n
3.6	3.8	5.4	5.5	7.8	7.1	n
3.5	4.1	5.4	5.8	7.9	7.8	y
2.3	2.4	2.9	3.1	1.4	1.2	n
2.5	2.5	4.9	5.1	6.6	7	n
2.2	2.3	4.5	4.7	3.9	2.2	n
3	3.1	3.9	4	8.9	8.8	y
2.3	2.3	2.6	2.6	8.1	7.9	n
4.3	5.2	5.1	5.3	6.9	7.4	n
4.3	4.8	5.7	6.1	8.3	8.5	y
4.1	4.4	4.9	5	8.1	8.4	y
2.2	2.2	2.4	2.4	4.8	4.7	n
2.1	2.1	2.3	2.3	4.4	4.6	n
2.4	2.4	2.8	2.7	5.6	6	n
3	2.7	3.2	3.5	8.4	8.2	n
2.2	2.3	4.3	4.3	3.6	6.5	n
2.5	2.7	4.7	4.7	1.4	1.3	n
2.4	2.2	2.4	2.4	5.3	4	n
2.9	2.5	3	2.9	6.7	6.7	n
2.9	3.4	5.8	5.8	9.3	9.3	y
2.2	2.2	2.6	2.5	3.3	2.9	y
2	2	2.3	2.3	1.6	1.5	n
4.5	4.8	5.7	6.2	6.1	6	y
4.8	5.5	6.4	6	7.7	7.4	y
2.2	2.2	3.3	3.4	1.1	1	y
3.9	4.3	3.1	3.1	4	3.8	y
3.3	3.2	3.4	3.3	3	4	y
4.3	5	5.8	6.5	6.8	7.1	n
2.8	3.5	7.2	7.1	6.9	6.6	n
4.7	4.8	4	4.3	7.2	7.5	n
3.4	3	4.1	4.3	5.2	6.5	n
4.8	4.1	3.4	3.7	3.2	3.7	n
2.1	2.2	2.4	2.4	7.1	8.6	n
2.4	2.4	2.6	2.6	4.6	4.8	n
2.1	2.1	2.4	2.5	1.1	1.1	n
2.1	2.1	2.5	2.5	2	1.7	n
4.6	5.1	7	7.2	7.3	6.9	y
3.8	4.2	4.5	4.5	5.2	5.4	n
5.4	5.6	7.3	7.4	5.3	5.5	n
2.4	2.5	2.6	2.7	7.8	7.1	n
2.9	2.9	3.1	3.1	4.6	3.8	y
3.9	4.5	4.5	4.6	7.9	8.3	n
2.4	2.6	3.4	3.9	1.5	1.2	n
2.1	2.1	2.6	2.6	1.6	2.6	n
2.7	3.4	4.8	5.3	7.4	7.6	y
3.6	4.2	6.3	6.4	6	5.3	n
4.5	4.9	6.5	6.8	9.6	9.1	y
2.1	2.1	3.1	3.1	2.7	3.2	n
4.1	5	7.1	7.1	6.1	6.1	n
2.1	2.1	3.5	3.7	8.6	8.6	y
2.9	3.1	3.4	3.7	4.5	4.3	n
4.2	4.9	4.8	5.4	3.3	3.3	n
3	3.7	6	5.6	7	7.5	y
4	3.7	5.2	5.4	5	4.9	n
3.8	4.5	6.2	6.8	4.7	5	n
3	2.7	3.1	3.2	9.5	9.5	y
4.7	5.1	6.9	7	7.5	7.3	y
2.8	3.2	5	5	6	6.1	n
3.6	4.2	3.3	3.3	3.8	4.1	n
4.1	5.1	4.8	4.8	7.8	8.1	n
2.6	2.6	3.9	3.8	7.1	7	n
5	5.3	5.6	6	5.7	4.8	n
2.6	3.5	5.1	4.4	8.1	8.2	n
5.2	5.6	7.1	7.2	4.5	5.1	n
2.8	2.6	3.4	3.4	3.9	5.3	n
2.8	3	6	5.6	5.3	6.7	y
5.1	5.4	7.6	7.6	8.2	8.3	n
4.4	4.4	5.1	5.5	8.5	8.7	y
4.2	3.5	3.8	3.9	1.8	1.6	n
3.2	3.8	6.1	6.2	9.3	9.3	n
4.9	5.4	5.9	6.3	3.7	3	y
3.5	3.8	4	4.2	5.1	3.4	n
3.8	3.6	5.6	5.2	7	7.6	n
5.2	5.4	5.7	5.5	7.4	8.2	n
3.3	4	6.4	6.6	7.4	7.2	n
4.3	4.9	5.4	5.8	6.5	6.7	y
2.4	2.5	5.3	5.2	6.8	6.4	y
5.1	5.3	6	6.8	5	4.6	y
4.4	4.9	5.3	5.8	8.8	8.5	y
2.3	2.2	2.5	2.5	2.3	2.3	y
2.5	2.7	4.9	4.6	4.8	3.7	n
3.2	3.6	6.7	6.7	9.4	9.4	y
3	3.3	6.2	5.9	7.6	7.7	n
3.6	3.5	4.5	4.7	6.8	7.8	y
4.6	4.9	5.4	6.1	8.6	8.5	y
2.1	2.1	2.4	2.5	4.8	5.2	y
4.1	3.9	5.4	5.6	5.6	5.3	y
4.5	4.6	7.1	7.1	8.7	8.7	n
2.2	2.1	3.5	3.5	2.1	1.9	n
3.4	4.2	6.6	6.7	8.5	8.4	n
2.6	2.9	3.9	4.1	7.6	7.5	n
4.2	4.1	5.7	6.2	4.6	5.2	n
3.1	3.2	6	6	6.8	7.8	n
5.5	5.7	7.6	7.7	4.8	4.1	n
3.7	4	5.5	5.5	7.9	7.9	y
5.4	5.5	7.6	7.7	7.7	7.6	n
3.1	2.2	2.5	2.4	2.1	1.9	n
3.6	4.1	6.1	6.5	6.6	6.6	n
5.1	5.3	7.1	7.2	7.8	8.1	y
2.2	2.3	2.8	2.9	6.3	6.8	n
4.6	5.1	6.9	6.5	7.9	8.1	n
2	2	2.3	2.3	1.7	1.3	n
2.5	2.4	2.8	2.9	6.3	6.3	n
2.9	3.1	5.3	5.2	3.6	3.6	y
4.5	5.3	5.8	6.1	9.6	9.8	y
2	2.1	2.6	2.6	2.6	2.7	n
2.3	2.4	4.4	4.4	3.6	4.2	n
2.2	2.1	2.4	2.5	7.8	8.4	n
4	4.3	6.5	6.6	6.4	6.9	n
2.1	2.2	2.3	2.3	1	1	n
2.2	2.2	2.7	2.8	1.3	1.1	y
4.6	5.1	5.4	5.4	2.1	1.7	n
2.3	2.6	5.8	5.9	8	8.3	n
4.7	4.9	6.5	6.5	8.8	8.8	n
2.8	2.6	5.4	5.7	1.1	1.1	y
5	5.2	7.6	7.7	8.4	8.9	y
4.1	4.7	5.6	6.3	5.6	5.7	y
2.3	2.2	2.9	3.1	1.1	1	n
4.8	5.3	6.5	7	5.5	6.5	n
2.4	2.5	2.5	2.6	5.2	5.3	y
4.9	5.2	5.1	5.4	6.7	5.4	n
5.1	5.6	5.7	5.9	9.7	9.7	y
2.5	2.6	4.9	5	5.7	7.3	y
2.8	3.2	3.9	4	4	4.2	n
4.2	4.3	5.1	5.4	9.5	9.5	n
2.2	2.4	2.4	2.4	3	2.5	n
3.4	4.3	6.7	6.8	1.1	1.1	n
2.7	2.5	5	5	8	7.9	y
3	3.5	3.7	3.8	6.4	6.9	n
2.4	2.6	5	4.9	8.8	8.7	n
3.3	4.1	4.6	5	6.4	6.5	n
4.7	5	4.2	4.3	8.8	9.5	n
2.7	2.8	5.3	5.6	4.7	6.2	y
2.1	2.3	3.3	3.2	1.7	1.7	n
3.7	4.1	6	6.1	3.3	2.3	n
3.8	4.3	4.3	4.5	5	5.3	n
5.5	5.6	6.8	7.4	8.5	8.6	y
2.3	2.3	2.8	2.8	2.9	2.6	n
5.1	5.2	6.1	6.3	8.9	8.5	y
5.2	5.3	6.4	6.5	4.8	4.3	n
3.3	2.8	2.8	2.8	9.4	9.5	y
3.2	3.1	4.2	4.5	5	5.6	y
4.9	5.2	6.1	6.1	7.5	7.6	n
3	3	3.4	3.6	5	4.9	y
3.6	3.8	6.5	6.7	7.9	8.1	n
5.1	5.2	7.6	7.8	6.6	7.1	n
2	2	2.3	2.3	4.4	2.6	n
3.8	4	3.9	4.1	3.4	2.5	n
4.2	4.1	6.4	6.3	6.4	7.3	y
2.9	3	3.6	3.6	4.5	4.2	y
3.2	3.1	3.8	4	3.2	2.1	n
3.6	3.7	3.6	3.8	4.3	3.6	n
5.4	5.5	6.7	6.8	8	8.4	y
3	3.6	6.5	6.6	7.9	8.1	y
4.4	4.2	6.5	6.5	4.8	2.3	n
2.1	2.1	2.9	2.8	2	2.4	n
4	4.1	7.2	7.3	9	9	y
4.3	3.3	3.1	3.4	6.9	7.7	y
5.8	5.9	7.8	7.7	7.9	8	y
3.3	3.6	3.4	3.7	1.4	1.5	n
5.6	5.7	5.3	5.9	4.2	4.2	n
5.1	5.2	5.8	6	5.4	7	n
4.2	4	3	3.1	6.8	6.7	n
2	2	2.5	2.6	2.9	2.4	y
2.4	2.4	2.6	2.7	2.5	2.6	n
4.2	5.1	6.1	7.1	6.4	7.3	y
3.5	3.7	7.1	7.2	8.5	8.8	n
3.3	3.5	5.7	5.9	2.2	1.8	y
3.2	3.2	5.9	6	8.6	8.7	n
2.1	2	2.3	2.3	1.7	1.8	n
2.8	2.8	6.6	6.6	2.4	1.6	n
4.4	4.8	5.5	6.7	6.2	5.7	n
2.8	2.3	2.8	2.9	9.9	9.9	y
5	5.2	6.3	6.2	8.5	8.4	y
3.1	3.7	5.6	6	8.7	8.8	n
3.5	4.1	6.4	6.3	1.9	1.9	y
5.2	5.4	6	6.4	8.5	8.6	n
4.8	5.1	4.8	5.4	2.2	1.9	n
2.4	2.6	5.2	4.7	6	7.1	n
4.3	5.1	7	7.2	7.3	7	n
4	4.2	6.8	6.8	8.9	8.9	y
2.6	2.7	4.3	4.6	8.2	8.5	y
2.5	3	5	4.9	8	8.3	n
3.9	3.5	3.3	3.4	5.5	5.5	y
2.1	2.1	2.6	2.7	1.4	1.2	n
2.4	2.5	5.5	5.5	3.8	4.1	n
3.4	3.6	4	4.2	6.7	4.2	n
2.6	2.7	5.3	5.3	4.9	6.4	n
3	3.9	6.2	6.2	7.3	7.7	n
3.3	3	3.7	4.1	8.7	8.7	n
4.6	4.6	5	5.4	9.4	9.4	n
4.5	5.1	6.5	6.8	3.8	2.8	n
3.1	2.9	5	5.3	2.3	2.4	n
4.5	4.8	5.4	5.8	8.9	8.6	y
3.8	3.4	2.6	2.6	6	7.7	n
2.9	2.9	4.1	4.4	4.6	2.4	n
4.1	5.2	6.9	7.1	6.8	6.7	y
3.4	3.6	4.2	4.5	8.2	8.3	n
2.8	3	5.1	5	5.3	4	n
2.6	3	5.2	5.1	8.4	8.7	y
3.3	3.4	4.3	4.3	6.7	6.2	n
4.2	4.5	7.2	7.2	6	6.2	n
4.6	3.7	2.4	2.4	2.1	1.9	n
3.7	4	5.7	5.8	7.5	7.1	y
4.4	4.5	4.9	5	8.4	8.5	y
2.2	2.1	2.7	2.7	8.3	8.6	y
2.1	2.1	3.2	3.4	2.8	3.9	n
5.5	5.6	7.1	7.5	8.3	8.8	n
3.4	3.7	6.5	6.7	3.8	4.8	y
2.4	2.4	4.6	4.5	8.1	8.3	n
2.6	2.5	2.7	2.6	8.5	8.6	y
4.1	4.3	7.7	7.8	4.2	5.2	n
3.3	3.9	4.1	4.1	4.6	3.6	n
3.2	3.1	3.7	3.9	3.4	2.6	n
3.1	3.5	5.7	4.4	9.1	9.2	n
4.6	4.4	4.7	5.3	6.1	6.5	n
2.3	2.6	5.8	5.9	6.9	5.2	n
3.2	3.3	4.5	4.5	3.1	1.8	n
3.4	3.4	3.4	3.7	3	1.9	n
2.5	2.6	4.8	4.4	1.7	1.8	n
4.6	5	7	7.1	9	8.9	y
2.1	2.1	2.6	2.7	4.8	4.9	n
2.8	2.4	2.5	2.6	4.3	4.3	n
3.6	3.4	4	4.2	6.1	6	y
2.3	2.3	2.6	2.6	3.1	3.4	n
2	2	2.3	2.3	2.8	1.6	n
2.5	2.4	3.1	3.1	3.2	3	n
3.1	3.3	5.2	5.2	9.3	9.4	n
3.9	4.3	6.8	6.9	5.5	6.6	y
2.7	2.4	3	3.1	5.1	5.3	n
3.4	4	4.3	4.3	8.7	8.7	y
2.5	2.9	5.8	5.8	5.8	6.3	n
5	5.1	6.4	6.8	9	8.9	y
2.9	3	6.1	5.9	1.2	1.2	y
5.3	5.5	6.5	6.9	7.3	7.5	n
4.3	4.5	4.4	4.5	7	7.6	n
5.1	5.5	4.8	4.9	6.1	4.8	n
4	4.3	4.9	5.6	7.7	7.5	n
4.5	5.3	5.9	6.5	7	7.3	y
4.1	4.9	6.6	6.9	6.2	5.9	n
4.9	5.5	4.8	5.2	3.8	2.7	n
3.2	3.4	5.9	6	5.2	5.7	n
4	4.2	3.7	3.8	5	5.2	n
2.5	2.4	2.7	2.7	8.1	8.1	y
2	2	2.3	2.3	5.8	5.5	n
5.1	5.3	6.2	6.7	3.3	5.2	n
3.2	3.3	6.5	6.6	7.8	8	y
4.2	4.8	6.4	6.2	6.6	6.3	n
2.9	3.5	6.6	6.6	5.8	5.6	n
3.1	3.2	3.4	3.6	9.1	9.1	y
3.5	4.6	4.2	4.2	5.7	5.3	y
4.6	4.9	6.5	6.2	7.9	8.2	n
5.7	5.8	7.2	7.6	7.5	7.5	n
3.5	3.3	4	4.5	7.3	7.3	y
2.4	2.7	3.8	4	7.1	6.8	n
2.8	3	3.7	3.7	8.3	8.7	n
4.5	5.3	6.3	6.7	7.5	7.9	y
2.3	2.4	2.7	2.7	3.3	4.5	y
5.6	5.7	6.5	7.2	8.6	8.8	n
5.2	5.4	6.8	6.9	8.4	8.1	y
4.1	4.9	4.5	4.3	2.1	1.5	y
3.9	3.8	3.5	3.5	4.4	4.4	y
4.1	4.9	7.4	7.4	7.5	7.8	y
2.3	2.5	4	4	1.9	1.6	n
4.1	3.7	4.4	4.4	1.5	1.7	n
4.3	4.8	5.7	6	5.1	5.6	n
2	2	2.4	2.4	5.4	6.1	n
3.4	4.6	3.1	3.3	3.6	3.9	n
4.9	4.9	6	6.1	3.2	2	n
2.1	2	2.3	2.3	2.8	3.7	n
3.5	3.9	3	3.1	7.6	7	n
3	3.4	4.7	4.8	7.1	7	n
3.3	3.5	6.6	6.5	8.6	8.8	n
2.7	2.3	2.5	2.5	6	6.5	y
2.8	3.2	4.5	4.9	7.9	8.2	y
3.4	3.9	6.5	6.8	6.4	6.9	n
4.2	4.1	3.1	3.3	5.5	5.1	n
4.5	5.3	7.4	7.4	3.9	4.2	y
3.8	3.8	5.5	5.5	9.4	9.5	n
3.9	4	4.3	4.3	2.1	2.1	n
2.8	3	5.9	5.9	4.1	4	y
3.5	3.8	4.7	4.9	7.6	8.1	y
2.7	3.5	3.4	3.9	3.2	3.6	n
2.4	2.6	5.6	5.6	7.1	6.5	y
5	5.1	5.3	6	3.3	2.6	n
2.1	2.1	2.3	2.3	1	1	n
2.7	3.3	5.3	5.6	7.5	7.1	y
4.2	5.1	6.8	6.9	7	7.1	n
3	3.3	5.2	5.6	4.8	5.6	n
3.5	4.1	4.8	5.3	6.3	6	n
3.8	4	3.4	3.5	6.2	6.4	n
5.1	5.5	5.5	5.9	6.7	6.5	n
2.6	3.5	6.3	6.1	3.4	3	n
3.8	4	5.7	5.8	6	3.9	n
3	3	5.5	5.7	7.3	7.7	n
3.8	4.8	6.9	5.7	7.2	6.6	n
4.6	5.3	5.7	6.7	7.3	7.7	n
2.6	3.1	5.6	5.9	8.3	8.4	n
2.9	2.6	4	4	7.3	6.8	y
3.7	4.3	4.8	4.9	7.1	7.5	n
2.8	3	2.9	2.9	5.7	6.8	n
3.3	2.9	3.3	3.6	8.6	8.6	y
4	4.9	3.6	3.8	5.6	5.7	y
4.4	4.5	5.7	5.9	3.4	2.6	n
4	5	5.3	5.8	5	5.3	y
3.2	4.3	4.7	4.9	4.6	3.5	n
3.8	4.3	5	5.2	6.7	6.7	n
3.8	4.6	4.8	4.8	8.1	8.3	n
4.5	4.9	6.9	7.1	7.9	8.3	y
5	5.1	6.1	6.8	8.9	7.9	y
3.5	4.2	7	7.1	8	8.1	y
3.1	3.7	6.5	6.3	2	1.4	y
2.6	2.7	3.2	3.2	2.2	1.3	n
2.7	2.5	4.7	5	7.1	7.4	y
3.5	3.2	4	4.1	8.1	7.8	y
2.2	2.1	3.5	3.6	5.1	6.1	n
2.4	2.5	4.1	4.1	6.6	7	y
4.6	4.8	4.3	4.4	5.5	6.1	n
5.4	5.6	6.5	7.1	2.6	2.3	y
2.7	2.8	2.9	3	6.4	7.6	y
3.9	4.4	6.5	6.5	5.9	5.6	n
2.5	2.6	3.4	3.4	1.9	3.1	n
2.2	2.3	3.4	3.5	5.1	5.4	n
4.9	5.1	5.8	6.6	7.7	7.8	y
4.7	5.2	6.1	6.4	5.8	7.2	y
3.2	3.2	4.4	4.6	6.7	6	n
3.2	3.6	4	4.5	2.7	2.5	n
2.6	2.5	2.5	2.8	4.4	3.9	n
4.5	5.1	5.4	5.9	7.8	8	y
3.8	4.3	5.6	6.3	6.4	6.7	n
5.3	5.6	7.3	7.6	8.5	8.7	y
4	4.3	4.5	4.5	5.7	5.7	n
2.9	3	3.4	3.5	1.5	1.2	n
3.1	2.3	3.4	3.4	4.6	4.7	y
4	4.1	4.6	4.5	9.2	9.3	n
3.9	4	3.6	3.5	8.1	8.4	y
5.5	5.6	5.5	5.9	6.2	5.9	y
5.1	5.4	4.9	4.8	4.6	3.6	n
2.4	2.4	3	3.1	6	7.7	n
2.5	2.5	2.7	2.8	1.1	1.1	n
3.6	3.2	3.3	3.3	7.5	7.9	y
5.5	5.5	7.7	7.7	2.2	2.2	n
2.3	2.3	2.6	2.5	1.4	1.2	n
3.4	4.4	5.5	6.2	6.2	5.9	n
2.4	2.7	4.1	4.2	6.5	7.7	n
3.6	3.9	5	5.3	4.5	6.1	y
2.1	2.1	2.3	2.3	3	2.4	n
2.9	3.1	3.8	4	7.5	7.7	y
2.9	2.8	4.1	4.1	5.8	6.5	n
2.5	2.3	2.6	2.6	2.8	2.7	n
5.5	5.6	6.7	7.4	5.8	5.8	y
3.7	4.8	6.6	6.8	4.8	5.6	n
5.1	5.3	5.6	6	5.2	6	n
2.7	2.6	4.3	4.4	3.7	3.3	n
2.7	2.8	4.6	4.5	3.3	4.3	n
4.7	5.2	7	7.3	4.6	4.6	n
3.3	4.4	6.2	6.5	8.2	8.2	y
2.8	3	6.6	6.5	9.1	9.1	y
2.6	2.8	4.9	5.1	6.4	7.4	y
4.4	4.2	5.1	5.7	8.1	8.1	n
4	4.3	3.7	4.3	3.5	4.1	y
4.1	4.1	5.6	5.7	9.2	9.1	y
4.2	4.7	5	5.9	7.4	7.7	n
3.1	3.3	5.4	5.6	4.7	4.9	n
2.5	2.3	2.9	2.9	2.6	1.9	n
5.5	5.7	7.8	7.8	4.5	6	n
2	2	2.3	2.3	1	1	n
4.5	5.3	6.2	6.5	5.5	5.6	n
3.7	4.1	5.3	5.6	7.1	7.2	y
3.3	3.6	6.2	6.1	7.7	7.3	y
4.2	4.4	5.9	6	5.4	6.4	n
2.5	2.4	3.5	3.5	6.8	6.7	y
4.5	5	6.4	6.8	8	8	n
3.8	3.8	4.8	5	8.8	8.5	y
5.1	5.3	6.2	6.1	8	8.2	n
3.6	3.8	6.7	6.9	8.4	8.2	n
2.4	2.1	2.3	2.3	6.6	7.1	y
3.6	3.9	5.9	6.2	3.2	2.9	n
3	3.2	5.3	5.3	1.6	1.6	n
4.4	5.2	7.3	7.4	8.5	8.5	n
4.8	5	7.1	7.1	4.9	2.9	n
3.2	2.7	4.6	4.5	8.4	7.9	n
3.9	4.4	3.3	3.4	4.7	3	n
2.4	2.9	5.3	5.3	2.9	2.8	n
2.2	2.1	2.4	2.4	7.5	7.9	n
4.6	5.2	5.9	5.8	5.2	5	n
2.7	2.6	4.7	4.7	8.8	8.9	y
3.4	2.8	3.4	3.7	6.5	7.1	n
2.2	2.5	5.2	5.3	8.8	8.7	y
5.3	5.4	6.7	6.9	8.2	8.4	n
4.9	5	6.3	6.5	5.1	2.1	n
4	4.2	4.8	5.1	1.8	1.5	n
2.3	2.2	2.8	2.8	2.5	3	n
2.5	2.8	2.8	2.6	3.1	3.3	n
5.3	5.5	7.2	7.4	5.3	5.2	n
2.9	3.6	6.4	6.5	4.9	4.3	n
2.3	2.3	2.5	2.6	7.3	6.9	n
2.7	3	5.2	4.8	7.5	7.5	y
3.6	4.3	6.9	6.8	1.3	1.1	n
4.1	4.6	5.8	6.1	7.5	7.3	y
2.4	2.3	2.6	2.6	6	5.2	n
2.5	3.5	5.8	5.7	5.4	5.6	y
2.1	2.2	2.6	2.6	5	6	n
3.9	4.5	7.5	7.4	9.5	9.5	y
2.2	2.2	2.6	2.6	0	0	y
3.7	4	2.9	2.9	7.8	7.9	n
4.7	5.3	5.9	5.5	7.8	7.9	n
3	2.6	2.8	2.8	6.2	6.7	n
2.2	2.4	3	2.8	8.9	8.9	n
4.3	5.4	7.8	7.6	6.8	7.1	n
5.4	5.4	5.1	5.3	5.4	7.7	n
3	3.5	3.9	4.1	6.3	6.6	y
3.6	3.9	5	5.3	7.2	8.3	n
4.1	3.9	4.8	4.7	7.6	7.7	n
4.5	4.6	4.9	5.1	3.5	3.1	y
4.5	5	3.5	4	7.6	7.6	n
2.3	2.3	2.5	2.5	2.2	1.7	n
3.4	3.5	6.5	6.6	6.5	5.7	y
3.5	3.5	7.4	7.4	8.4	8.3	n
4.6	5.3	6.2	6.6	7.8	8	y
4.3	5.1	6.4	6.9	7.8	8	y
2.2	2.1	2.5	2.5	5.2	5	n
5.1	5.3	5.5	5.8	4	4	n
3.3	3.5	6.6	6.6	8.5	8.5	y
2.4	2.4	2.8	2.9	5.1	5.5	n
5.2	5.4	6.7	6.9	8.3	8.3	n
2.2	2.2	3.2	3	2.8	2.2	n
3.9	4	3.5	3.6	6.3	6.5	y
2.6	2.7	2.7	2.8	1.6	1.5	n
2.6	2.5	4.2	4.4	5.6	5.9	y
4.4	5.1	5.1	5.4	9	9.2	y
2.5	2.5	3.8	3.8	4.4	4.4	n
4.5	4.8	5	5.6	5.8	5.2	y
4.8	5.2	6.6	6.9	8.3	8.6	n
3.4	3.2	3.2	3.4	4.4	4.9	n
4.6	4.9	7	6.8	9	9.1	n
2.1	2	2.3	2.3	3.7	4.4	n
4.4	4.9	6.5	6.7	1.5	1.7	n
2.1	2.1	2.4	2.4	7.2	7.9	n
4.4	5.1	6.9	7.2	3.1	3.5	n
2.8	2.8	2.9	3	4.3	4.9	y
5.6	5.7	5.3	5.7	7.2	7.1	n
3.6	4.6	6.4	6.4	8.9	8.9	n
5.5	5.7	7.4	7.5	5.7	6.8	n
4.1	4.9	3.9	4.3	6.8	7.4	y
3.6	3.6	6.1	6.3	3.2	3.6	n
4.7	4.8	6.2	6.5	8.4	8.5	y
3.3	4.4	6.7	7	6.6	6.7	y
2.2	2.2	2.4	2.4	4.3	2	n
4.5	4.7	5.1	5.4	4.2	7.6	y
3.2	3.3	6.3	6.3	3.9	2.8	n
4.6	4.8	4.7	4.8	4.6	3.7	n
3.7	3.9	7.4	7.6	8.3	8.1	n
2.8	2.7	2.7	2.8	9.3	9.2	n
4.3	4.2	4.2	4.8	4.6	3.5	n
4.5	5.1	7.2	7.3	5	4.3	n
2.9	2.9	5.4	5.3	1.3	1.3	n
2.2	2.2	2.5	2.4	1.2	1.2	n
4.5	5.1	6.2	6.8	2.9	2.9	n
3	3	4	4.1	1.8	2.3	n
3.8	4.4	5	5.1	2	3.6	y
2.1	2.1	2.8	2.9	1.1	1.1	n
2.3	2.3	2.9	2.9	3.3	4	n
4.3	5	5.2	5.7	7.5	7.8	n
3.6	4.3	7	6.9	3.5	2	n
5.5	5.7	7.4	7.7	8.6	8.7	y
3.5	3.4	4.5	4.8	4.1	2.6	n
3.2	3.3	3.5	3.6	4.8	4.9	y
3.2	3.3	4.6	4.5	2.3	3.9	y
3	3.7	5.9	6	1.1	1	n
2.4	2.3	3	3.2	8.3	8.5	y
5.1	5	6.4	6.5	6.9	6.6	n
3.4	3.9	3.4	3.5	4	3	n
3.5	4.1	5.9	5.7	8	8.3	n
2.8	3.1	4.9	4.7	7.9	7.8	n
3.3	2.8	2.9	2.9	2.1	1.7	n
5.5	5.6	7.3	7.5	5.4	5	y
3.5	3.9	6.3	6.6	7.9	7.8	n
4.6	5.3	5.6	5.4	6.8	6	n
2.1	2	2.3	2.3	2.8	3.5	n
0	0	7.3	7.4	4.3	3.6	n
4.6	5.3	6	6	8	8.3	y
4.1	4.8	7.2	7.2	8.4	8.6	n
4.2	4.7	5.5	5.7	2	1.9	n
2.8	3.3	2.9	2.9	3.3	3.8	n
3	3.3	5.3	5.2	8.5	8.7	n
2.3	2.2	2.4	2.4	2.1	2.1	y
5.2	5.6	4.6	4.8	7.8	7.6	n
2.2	2.3	3.7	4	2.7	1.9	n
3.2	3.3	4	4.5	7.5	7.1	n
3.2	3.7	3.7	4.2	5.9	6.3	n
2.1	2.1	2.3	2.3	1.3	1.2	n
5.2	5.4	5.7	6.6	6.2	6	n
3.8	4.5	5.1	5	6.4	6.3	y
2.1	2.1	2.5	2.6	1.3	1.1	n
5.2	5.4	4.4	4.9	7.9	8	y
5.5	5.6	6.8	6.9	5.1	5.9	y
4.5	5	6	6	7.8	7.9	n
5	5.2	6.9	7.2	7.3	7.7	n
4.1	4.9	5.3	5.8	5.3	5.3	y
4.2	4.3	5.2	5.5	7	7.1	n
2.7	3.6	4.8	4.9	3.8	4.1	n
4.2	3.8	3.2	3.4	3.9	4.6	n
3.8	4	3.8	4.2	8.1	8.2	y
2.1	2.1	2.4	2.4	3.2	5.3	n
4.7	4.9	5.7	5.9	7	7.3	n
5.3	5.4	5.8	5.7	3.2	3.3	n
2.9	3.7	4.3	4.5	4.8	4.7	n
3	3.3	6	6	3.9	3.6	n
2	2	2.3	2.3	2.2	2.4	n
4.7	5.2	5.6	6.1	6.1	4.4	n
2.4	2.5	5.4	5.4	8.3	8.4	n
2.8	2.9	3	3	8.5	8.4	n
4.2	4.5	7.5	7.6	8.6	8.6	y
4.6	5.4	7.4	7.6	7.8	7.7	n
3.5	4.2	3.8	4	2.9	2.3	n
2.8	2.6	3.6	3.4	4.7	4.3	n
3.3	3.8	6.3	6.3	8.7	8.8	n
2.9	3.2	5.7	5.7	6.6	7.1	y
4.7	4.4	4.5	4.8	2.2	1.9	n
4.2	3.8	4.1	4.4	5.2	5.8	n
2.2	2.2	2.5	2.5	3.8	3.2	n
3.2	3.6	5.8	5.5	8.4	8.6	n
5.3	5.5	6.8	7.1	8.9	8.9	y
4.1	4.6	4.2	4.4	2.3	1.4	n
2.9	3.5	5.4	5.5	5.5	5.8	y
3.5	4.1	5.4	5.8	7.6	7.6	n
2.7	2.6	3.1	3.3	3.9	4.5	n
5.3	5.4	5.7	6.1	8.9	9	n
3.7	4.6	6.5	6.6	2	1.2	n
3.2	3.5	5.7	6	3.9	4.1	n
2.4	2.6	3.2	3.1	8.5	8.6	n
4	4.8	3.6	3.7	7.7	7.2	y
3.6	4.2	6	6.2	8.5	8.5	n
3.7	4.7	5.6	6.1	6.3	7.4	n
3.5	3.8	6.1	6.6	4.8	5.7	n
2.7	2.9	3.4	3.5	7.4	7.4	y
3.7	4.5	6.4	6.6	9	9.3	y
2.9	3.4	6.7	6.9	8.9	7.6	n
2.9	3.5	6.1	5.9	9.5	9.4	y
5	5.2	5.7	6.3	5.8	6	y
2.1	2.1	2.3	2.3	1.7	1.6	n
4.6	4.9	5.4	6	2.7	2.1	y
2.1	2.3	3.2	3.2	1.1	1.1	n
3.5	3.6	5.7	5.8	5.7	5	y
2.1	2.1	2.4	2.4	3.6	4.1	n
5	5.4	6.3	7	3.2	2.4	n
2.2	2.2	3.5	3.3	4.9	5.7	n
3.9	4.7	6	6.2	6.6	6.8	n
2.8	3.5	3.1	3.2	2.6	2.5	n
3.8	3.8	3	3.1	4.8	3.8	n
3.8	3.8	3.5	3.7	2.3	2.1	n
4.1	4.7	7.1	7.2	7.7	7.6	n
5.3	5.5	6.6	7	8	8.2	n
3.5	3.4	2.8	2.9	3.3	1.9	n
2.1	2.1	2.4	2.4	1.6	1.5	n
4.2	4.6	3.7	3.7	4.5	3.2	n
2.5	2.3	2.4	2.4	1.4	1.5	n
4.1	5	6.5	5.7	9	9	y
4.9	5	6.1	5.9	7.4	7.8	n
3.5	3.9	4.4	4.7	6.4	8.9	n
4.2	5	5.5	5.6	5.1	5.7	n
3.9	4.2	5.5	5.8	1.4	1.3	n
4.8	5.5	4	4.7	4.6	4.2	n
5.6	5.7	7.7	7.8	5.7	5.9	n
3	4.1	6.5	6.6	6.1	5.5	n
4.4	4.9	5.3	6	2.6	2.5	n
4.7	5.2	5.6	6.2	7.9	7.9	y
2.9	2.8	4.4	4.6	3.3	2.9	n
5.5	5.5	6.9	6.9	5.5	4.6	n
2.8	3.8	4.4	4.7	2.1	2.2	n
2.5	2.3	3.1	2.9	2.3	1.6	y
5.3	5.6	6.6	6.9	4.1	4	n
3.8	4.6	6.9	6.5	7.1	7.1	y
5	5.2	7	7.1	8.8	8.7	y
4.4	4.4	4.4	5.1	7.4	6.4	n
2.2	2.6	3.9	3.9	6.2	6.3	n
2.4	2.3	2.9	2.9	1.3	1.5	n
4.7	4	5	5.2	4.1	5.5	y
2.1	2.1	2.4	2.4	4.6	5.7	y
3.2	4.2	5.6	5.7	5.6	6.7	n
3.8	3.4	2.5	2.5	2.1	1.6	n
2.7	3.3	3.2	3.2	2.8	2.8	y
5.5	5.7	7.6	7.8	7.9	7.7	n
2.5	2.6	2.5	2.6	6.3	6.3	y
2.3	2.5	3.4	3.4	1.9	2	y
3.7	3.1	3.6	3.7	6.1	5.4	n
4.6	5	6.3	6.4	8.2	8.6	y
3.2	3.8	4.6	4.4	1.4	1.3	n
3.7	4.1	6.6	6.6	7.9	8.2	n
4	4.3	7.1	6.9	2.2	2.4	n
3.3	4.1	5.9	5.8	8.4	8.1	y
4.7	5.2	5.1	5.8	4.7	5.4	y
3	3.4	3.4	3.6	2.2	1.3	n
2.9	3.2	4.7	5.2	4.5	4.3	n
2.8	2.8	3.4	3.4	5.7	5.3	n
2.9	3	3.2	3.1	2.9	3.4	n
2.6	2.7	5.5	5.6	4.3	3.3	n
4.8	5.2	5.5	5.5	8.6	8.5	y
2.4	2.5	3.8	3.3	5.4	6	n
2	2	2.3	2.3	8	8.2	y
2.6	3.7	5.6	5.6	5.4	5.7	n
4.2	4.6	6.5	6.7	1.9	1.7	n
2.7	2.8	3.5	3.4	8	8.3	y
2.9	3.6	5.6	6	3.4	3.6	n
4.2	5.2	6	6.4	5.8	6.1	n
2.1	2.1	2.4	2.4	1.2	2.7	y
3.2	3	5.8	5.9	2.7	2	n
2.4	2.5	3.9	3.9	3.7	6.1	n
5	5.4	7	7.3	8.4	8.5	y
2.3	2.3	2.7	3	7.6	7.6	n
3.4	3.3	5.1	4.6	8	8	n
4.7	5.2	6.1	7	2.4	3.1	n
2.4	2.4	3.3	3.1	7.7	8.5	n
5	5.2	5	6	8.1	8.6	n
3.7	4	4.5	5.1	6.7	6.7	y
3.6	4.3	6.9	6.9	8.4	8.5	y
2.5	2.1	2.3	2.3	1.8	1.7	n
2.6	3	2.9	2.9	7.1	7.2	n
2.8	2.8	4.6	4.1	7.6	7.8	n
2.9	3	6.1	5.9	8.4	8.2	y
3.4	4.5	6.5	6.6	8.3	8.3	n
2.1	2.6	3.8	3.7	7.4	7.7	y
4.3	4.9	5.9	6.1	4.1	2.9	n
4	4.4	4.2	4.6	4.4	4.6	y
3.8	4.3	5.9	6.3	6.7	7.2	y
5.2	5.4	7.5	7.9	8.4	8.5	n
5.2	5.4	5.9	6	7.8	8	y
5.4	5.5	7	6.9	4.6	5.8	y
2.9	2.7	5.1	5.1	3.9	3.8	n
5.2	5.3	5.4	6.4	7	7.5	y
2.2	2.2	2.4	2.5	8.1	8.3	n
5.3	5.5	6.1	6.8	4.2	4	n
2.8	3.1	6.4	6.5	8.4	8.3	y
2.5	2.3	2.9	2.9	1.4	1.9	n
5.2	5.2	5.8	6.4	6.8	7	n
2.7	2.9	5.5	5.5	7.9	7.6	y
3.3	3.9	6.7	6.7	8.2	8.5	n
4.2	4.5	5.6	5.6	1.9	2.2	n
5.1	5.2	7	7.4	9.8	9.7	y
2.1	2.3	5.1	3.8	7	6.1	n
2.5	2.5	3.2	3.4	2.4	2.1	y
3.7	3.3	3.8	4	1.7	1.3	n
3.8	4.5	4.7	5.4	6.3	5.8	n
2.9	3.4	5.2	5.1	8.7	9	y
3.5	4.1	5.6	5.7	7	6.7	n
4.5	4.6	6.5	7.1	2.6	2.6	n
3.6	3.6	3.4	3.6	2.7	2.4	y
3.8	4.3	7.4	7.1	8.9	9	n
2.6	2.4	2.5	2.5	7.3	8.3	y
5.2	5.3	6.3	5.9	9.1	9.1	y
5.4	5.5	6.4	7	3.8	4.1	y
5.4	5.5	6	7	4	2.4	n
4	4.7	5.2	5.2	9.5	9.5	y
4	4.2	6.4	6.2	5.4	6.7	n
5	5.4	5.6	6	5.5	5.4	n
3.8	4.9	5.7	6.2	1.8	2.2	n
2.1	2.1	2.5	2.5	3.7	2.5	n
4.3	4.5	3.7	3.9	2	2	n
4.7	4.9	5.1	5.6	9.2	9.5	y
2.1	2	2.3	2.3	4	3.4	n
4.1	5.1	7.3	7.5	5.3	5.5	n
3	2.8	3.4	3.6	6.8	6.6	y
3.5	4	5.9	6.1	3.3	1.8	n
3.4	3.3	3.5	3.2	2.6	3.1	n
3	3.2	4.8	4.6	2.1	1.4	n
2.6	2.6	3.4	3.2	6.3	6.8	n
3	3	3	3	7.6	7.6	y
5.4	5.4	7.2	7.3	6.1	4.5	n
2.3	2.7	3.6	3.9	7.7	7.9	n
4.6	4.7	4.1	4.5	1.7	1.3	n
2.6	2.4	3.7	3.6	9	8.9	n
2.5	2.6	3	2.7	2.9	2.3	n
4.9	5.3	7	7	8	8.5	n
3	3.4	6.7	6.6	7.6	7.6	y
3.3	3.4	4.5	4.4	6.1	5.5	n
2.2	2.1	2.8	2.8	1.7	1.7	n
4.2	4.4	5.1	5.2	9.4	9.2	y
4.2	4.9	5.3	5.5	6.5	5.7	n
5.2	5.4	6.4	6.9	8.5	8.4	n
3.9	4.8	5.5	5.3	4.6	5.1	n
4.6	5	5	5	2.8	2.2	y
2.7	2.9	3.2	3.3	4	4	n
2.8	2.5	3	3	1.4	1.6	y
3.2	3.8	6.4	6.5	4	3.3	n
4.1	4.4	6.2	6.1	5.3	5.4	n
2.6	2.7	4.5	5	8.3	8.5	y
2.9	2.8	3.6	3.6	8.3	8.7	n
2.3	2.3	2.9	3.2	1.6	2.2	y
4.2	4.1	5.3	5.8	4.7	4.4	n
2.8	3.1	5.5	5.4	6	6.5	n
4.2	4.8	5.4	5.3	8.1	8.4	y
2.4	2.3	2.4	2.4	3.8	3.5	n
4.2	4.2	4	4.1	7.4	7.3	n
3.9	3.9	6.9	7	9.1	9.1	n
2.6	3.1	3.2	3.3	5.2	6	n
3.4	2.6	2.7	2.7	6.3	6.2	y
5.6	5.8	3.4	3.5	1.9	1.9	n
3.4	3.7	7	7.1	9.1	9	n
2.4	2.1	2.3	2.3	1.5	1.4	n
4.5	5	5.7	6	9.3	9.4	y
2	2	2.4	2.5	4.4	3.9	y
2.2	2.1	2.7	2.7	7	6.6	n
2.8	2.5	3	3.3	1.2	1.4	n
4.4	5	7.1	7.3	6.5	5.7	n
2.8	2.7	3.2	3.3	2.3	2.8	y
4.4	4.3	4.8	5.2	0	1	n
2.5	2.6	3.2	3.3	3.9	3.1	n
4.4	4.4	5.8	6	5.3	5.6	y
4.4	4.8	7.4	7.4	4	6.2	n
2.8	2.7	2.6	2.5	7.3	7.4	n
4.9	5.2	7.4	7.5	9.6	9.6	y
2.5	2.8	4.1	4.7	5.9	5.9	n
2.7	2.9	3.3	3.3	7.9	8.1	n
3.5	4.3	4.1	4.2	1.9	1.9	n
2.1	2.1	2.5	2.5	1.1	1.1	n
4.3	4.4	6.8	7.1	2.8	3	n
3	3.4	6.2	6.6	8.1	8.1	n
3.7	3.6	3.7	4	9.8	9.7	n
4.8	5.2	5.3	5.6	2.2	3.6	n
5.1	5.5	6	6.4	6.6	7.3	y
3.8	4.1	4.9	4.9	4.7	3.6	n
3.9	4.4	5.7	6.1	6.2	6.3	n
3.1	3.5	6.5	6.6	8.5	8.8	y
3	3.4	5	4.9	2.9	2.5	n
5	5.4	7.6	7.6	9.4	9.4	y
3.6	4.1	6.2	6.1	8.1	8.2	y
2.8	3.1	6.1	6.1	9.1	9.2	y
4.4	5.1	5.8	6	4.1	4.1	n
4.3	4.5	5.8	6	8.4	8.5	n
4.1	5.1	4.7	4.8	3.4	2.7	y
2.1	2.2	2.4	2.4	2	2.7	n
3.5	3.2	2.6	2.6	7	6.5	n
5.3	5.5	6.1	6.5	8.3	8.3	y
4.1	5.2	7.2	7.3	6.8	6.8	y
3.2	4.4	7.2	6	9.2	9.2	n
2.1	2.1	2.4	2.4	3.3	3	n
3.3	3.8	6.9	6.9	9.3	9.3	n
2.7	2.6	4.9	5.2	2	1.5	n
4.7	5	6	6.5	1.5	1.8	n
4.2	4.9	5.8	5.9	6.4	6.3	n
3	3.6	5	5.1	3	3.9	n
5.3	5.4	6	6.3	8.6	8.6	y
3.3	3.4	4	4.1	5.8	5.4	n
2.3	2.4	2.7	2.7	1.6	2	n
4.3	4.7	5.9	5.9	7.4	7.6	y
4.8	5.4	6.8	6.8	5.2	5.8	n
3.6	3.8	5.8	5.9	8	7.2	y
2.3	2.3	2.4	2.4	3.2	3.6	n
2.7	3.1	6.3	6.1	6.5	5.8	y
2.5	3	5.8	5.7	7.3	6.8	y
3.4	3.9	4.5	5	9.4	9.4	n
2.6	2.7	3.7	3.9	3.5	3.2	n
3.3	3.7	6.5	6.6	7.3	8	y
4.5	5.3	6.4	6.2	7.7	8	n
3.9	4.3	6	6.3	8.5	8.7	y
4.7	5.5	6.4	6.8	3.5	4	n
2.4	2.5	3	3.1	5.2	5.5	n
3.5	3.9	3.6	3.6	5.6	4.7	n
2.1	2	2.3	2.3	4.1	6.1	n
3.8	4	6	6.1	5.5	5	n
5.5	5.5	5.3	5.7	7.3	7.7	n
2.2	2.3	3.6	3.6	4.4	4.6	y
2.1	2.2	2.5	2.5	2.4	3.5	n
3	3.3	3.5	3.9	3.2	2.3	n
2.3	2.4	2.7	2.7	5.6	6.7	n
3.2	3.6	4.8	5	6.8	6.8	y
2.4	2.1	2.9	2.8	3.7	3.4	n
2.3	2.3	2.9	2.9	2.4	1.3	n
3	3	5	5	7.5	6.7	y
3.9	4.4	5.1	5.2	6.4	6.7	n
4.7	5	4.9	5.6	4	3.9	n
2.1	2.1	2.4	2.4	2	1.9	n
3.8	4.4	4.8	4.8	3.8	3.4	y
3	3.1	5.2	5.4	2.1	1.3	n
4.5	4.9	5.9	6.4	5.2	5.2	n
3.2	3.1	5.1	4.7	7.4	7.2	y
2.8	3.1	2.9	3.1	9.9	9.9	y
2.1	2	2.5	2.5	1.8	1.5	n
2.5	2.2	2.7	2.7	4.1	4.3	n
4.9	5.3	6.1	6.4	8.5	8.4	n
2.3	2.2	2.5	2.5	7.7	7.4	y
2.6	2.9	5.5	5	2.9	4.5	n
3.2	3.3	6.2	6.2	8.4	8.4	y
4.6	4.8	5	4.9	8.5	8.8	y
4.2	4.6	6.7	6.4	8	8	n
2.6	2.6	4.1	4.1	6.8	7.9	y
5.4	5.6	7.3	7.8	8	8.1	n
3.4	4.1	4.4	4.5	5.6	5.3	y
5.2	5.4	7.5	7.5	9.7	9.8	n
3.1	3.5	6.2	6.1	7.9	7.6	n
5.4	5.6	7.6	7.7	8.4	8.1	n
4.1	5.1	5.2	5.8	7.3	7.5	y
5.6	5.6	7.4	7.5	8.5	8.7	n
4.4	5.2	5.6	5.9	3.9	3.3	n
2	2.1	2.5	2.5	1.4	1.3	n
2.8	2.6	2.5	2.5	4.4	4.8	n
3.3	3.6	7.1	7.1	3	4	n
5.2	5.5	6.2	6.3	3.8	4.6	n
4.7	4.9	6.2	6.6	7.7	8.1	y
3.4	3.7	5.9	6.1	7.2	7	y
3.6	4.2	6.2	6.2	7.1	7.9	n
5.3	5.5	6.6	6.8	4.3	3.5	n
2.8	3.1	5.6	5.8	8	8.2	y
2.9	3.2	5	5.1	9.2	8.8	y
2.8	2.5	2.6	2.7	4.9	5.3	n
2.7	3.2	5.2	5	6.7	7.2	n
2.6	2.9	3.8	3.8	6.6	6.6	n
2.8	3	4.1	3.7	6.5	7.6	y
4	4.6	3.5	3.6	5.7	5.5	n
4.6	5.3	6	6.9	2.8	3.2	y
3.8	3.6	4.4	4.5	7.8	7.8	n
4.1	4	4	4.1	8.8	8.9	y
2.1	2.1	2.6	2.7	2.4	2.2	n
3.1	2.7	2.5	2.6	2.3	2.6	y
2.2	2.2	2.5	2.4	4.5	6.4	n
3.4	3.5	4	4.1	5.9	7.1	y
2.5	2.5	3.1	3.3	3.4	3.2	n
4.7	4.6	5.4	5.9	8.2	8.3	y
3.5	3.9	6.6	6.8	4.5	3.7	y
2.1	2.1	2.3	2.3	2.9	3	n
4.5	5.3	5.3	5.4	5.1	4.2	y
4.5	4.8	6.7	7	8	8.2	n
5	5.1	4.8	4.9	6.6	5.8	n
2.6	3	4.8	5.1	7.2	7.1	y
2.8	2.8	6.8	6.9	8.8	8.8	n
3.4	4	4.6	4.3	2.8	2.3	n
3.9	4.6	6.5	6.8	4.1	3.6	n
4.7	5.1	4.8	4.9	4.3	5.1	y
2.8	3.4	5.9	5.3	6.5	6.3	n
4.3	5.1	6.8	7.1	4.2	5.1	n
5.6	5.7	7.6	7.8	8.9	8.8	y
4.3	4.8	5.1	5.5	3	2.1	n
5	5.3	6.8	6.8	7.2	7.9	n
3.7	3.3	3.9	3.9	2.6	2.4	n
2.3	2.2	2.4	2.4	1.2	1.2	n
3.4	3.5	6.4	6.5	2.9	2.3	n
4.9	5	6.2	6.8	5.9	6.5	y
2.3	2.3	2.7	2.5	2.2	1.6	n
2.8	3.3	5.8	6.3	8.1	8.2	n
2.3	2.4	5.6	5.7	4.5	4.4	n
2.4	2.4	2.7	2.7	1.9	2.1	y
2.2	2.2	2.4	2.4	7.4	7.9	n
4.7	5.3	6	6.5	8.1	8	y
4.7	4.9	7.8	7.8	9.2	9.1	n
2.1	2.1	2.7	2.8	3.8	5.1	n
3	3.4	6.1	6	8.6	8.8	y
2.2	2.3	3.3	3.5	7.1	8	y
2.5	2.5	3.5	3.5	6.3	6	n
2.2	2.2	2.7	2.7	1.8	1.8	n
2.5	2.5	3.4	3.4	6.9	6.9	y
3.3	3.7	2.8	2.7	1.2	1.2	n
3.7	3	2.9	2.8	8	9	n
4.4	4.5	6.9	6.8	1.1	1.5	n
2.7	3.5	6.4	5.4	7.9	7.9	n
3.5	3.7	4	4.3	5.6	7	n
4.2	4.9	6.6	6.9	8	8.1	y
2.8	2.7	3.3	3.2	5.7	4.8	n
2.8	3.1	3	3.3	6.4	7.3	y
2.6	2.8	5.7	5.7	8.2	8.1	n
2.9	3.2	6.5	6.3	9.5	9.6	y
5.3	5.5	7.4	7.4	4.2	3.5	n
2.6	2.3	3.6	3.8	2.4	1.4	n
4	4.1	6.7	6.9	6	5.5	n
5.1	5.5	2.8	2.9	3.2	3.3	n
2.9	3.1	5.2	4.9	7.4	7.9	y
2.3	2.3	2.7	2.8	6.6	7.2	y
2.2	2.1	2.4	2.4	2.5	2.5	n
3.8	4.5	6.7	7	4.5	5.2	n
4.8	5.5	6.2	6.4	2.1	1.8	n
5	5.3	4.7	5.1	8.1	8.1	y
3.4	3.5	5.1	5.1	9.1	9.1	y
5.5	5.6	6.4	6.7	7.3	7.3	n
2.1	2.1	2.4	2.4	7.3	7.3	n
4.3	5.1	6.4	6.6	6.5	5.7	n
2.3	2.4	3.3	3.2	9.1	9.1	y
2.3	2.5	3.1	3.1	6.7	7	y
3.7	4.3	5.2	5.5	9.7	9.7	n
4.3	4.6	4.3	4.7	7.1	8	n
5.4	5.5	7.5	7.5	9	8.9	y
4.1	4.8	5	5.1	4.5	2.9	n
3	3.4	6	6	7.4	7.7	n
3.6	3.8	6.2	6.3	8.6	8.4	y
3.6	4	6.3	6.5	8.5	8.6	n
3.2	3.3	6.7	6.9	8.3	8.2	n
2.2	2.4	2.7	2.8	2.2	1.4	n
3	3.5	4.1	4.5	3.7	3.2	n
3.6	4.5	5.9	5.8	5.7	6	n
2.6	2.8	4.3	4.5	2.4	1.6	n
2.8	3.2	4.8	4.7	8.9	8.9	y
3.3	3.5	5.3	5.3	4.2	3.7	n
2.3	2.2	2.5	2.5	4.4	4.4	n
3.5	3.8	4.1	4.2	8.7	8.7	n
2.8	3	3.6	3.3	1.2	2	n
2.9	3.2	3.5	3.5	7.1	7.2	y
2.3	2.2	2.5	2.5	7.2	7.2	n
4.5	4.9	5.6	6.3	4.7	5.2	n
4.4	4.9	4.5	4.6	2.9	4.1	y
2.9	3.6	5.7	5.7	5.5	5.4	n
5.4	5.6	7.4	7.6	7.2	7	n
2.9	2.7	3	3	3.4	4.5	n
5.1	5.4	4.8	5.3	2.9	2.3	n
3.8	4.8	6.6	7.1	3.2	3.8	n
3.4	4	5.9	5.8	3.1	2.5	y
2.4	2.4	3.2	3.2	6.2	6.1	n
2.5	2.6	3.1	3.3	1.7	1.5	n
3.1	3.9	4.5	4.6	5.1	5.2	y
4.5	4.9	5.5	6.5	7.5	7.8	y
2.6	3.1	3	3.1	6.5	5.7	n
2.2	2.2	2.8	2.6	1	1	n
2.7	3.3	5.1	5.3	8.9	8.9	y
4.2	4.7	5.2	5.7	8.8	8.7	n
2.6	2.8	4.2	3.9	8.6	8.3	n
2.4	2.6	3.1	3.1	7.1	7.4	n
4.2	4.6	6.4	6.7	4	3.9	y
5.1	5.2	6.3	6.6	8.8	9	n
3.3	3.8	5.3	5.2	6.9	6.7	y
4.5	4.6	4.6	4.9	2.9	3.3	n
3.4	3.9	6.9	7.1	9.2	9.1	y
5.3	5.4	6.7	6.9	6	4.1	n
2.2	2.2	2.6	2.7	1.9	1.1	n
2.9	3.4	3.9	4.4	6.5	7.1	y
4.1	4.3	3.7	4.3	4.4	4.6	y
5.7	5.8	7.6	7.9	8.5	8.5	y
3.4	4.2	6.1	6	5.4	5.4	n
4.1	5	5.5	5.8	8	8.3	n
4.5	4.7	4.5	4.6	3.6	3.6	n
2.9	3	5.4	5.3	4.4	4.7	n
4.9	5.3	6.9	7.1	7.6	7.8	n
5	5.2	6.8	7	5.7	6.3	y
2.3	2.2	2.7	2.9	7.6	6.9	y
2.7	2.4	2.5	2.5	6.6	7.3	n
3.3	3.7	4.4	4.7	7.9	7.8	n
4.5	4.6	5	5.2	4.5	4.7	n
3.3	3.8	6.4	6.2	8.8	9	y
2.7	2.8	4.8	4.6	7.9	7.7	n
3.5	3.7	3.5	3.6	2.1	1.4	n
5	5.1	6.7	6.5	8.7	8.7	y
5.2	5.4	4.6	5	7.2	6.8	n
3.9	4.8	6.7	7	3.4	3.4	n
2.3	2.3	2.9	3	6.9	7	y
5.2	5.2	6	6	4.7	5.6	y
2.3	2.2	2.9	3.4	1.2	1.2	n
4.8	5.3	6	6.4	7.7	7.9	n
2.2	2.3	4.7	4.6	6.1	6.3	n
4.7	4.6	4.7	5	5.4	6.2	n
3.4	4.2	4.4	5.1	3.1	2.9	n
3.1	3.3	6.8	6.7	8.2	8.2	n
3	2.9	3.5	3.6	2.5	2.1	n
2.8	2.9	3.9	4	7.4	7.8	n
3.3	4.2	5.9	6.2	8.7	8.4	y
2.5	2.6	3.8	3.8	2.5	1.9	n
2.9	3.1	2.7	2.7	1.1	1.1	n
2.7	2.8	2.7	2.8	5.5	3.8	n
3.2	4.2	5.8	6	9	9.4	y
3.5	3.7	4.3	4.6	4.9	4.7	n
2.2	2.1	2.6	2.7	4.9	4.9	n
4.6	4.6	5	5.1	8	8.1	y
5.5	5.6	6.6	7.1	4.4	5.3	n
5.5	5.6	6.6	7.1	4.7	5.4	n
5.7	5.7	8	8	4.8	5.7	y
2.3	2.4	4.7	4.2	7.1	7.2	y
2.5	2.3	2.7	2.6	5.1	5.1	n
5.1	5.5	6.1	7.1	5.8	5	n
4.9	5.4	6.5	7.2	6.5	6.8	y
3.5	3.9	4.1	4.2	7	7.1	n
3.1	3.1	4.5	4.4	1.4	1.5	n
3.6	3.9	4.5	5	6.5	7.1	n
4.1	4.8	5.9	6.3	7.3	7.6	n
3	2.7	2.4	2.4	5.4	4.7	y
2	2.1	3.9	3.9	4.8	4.4	n
2.2	2.1	2.3	2.3	3.5	3.8	n
3.1	3.2	3.8	4.1	8	8	y
2.2	2.4	3.5	3.3	5.9	5.9	n
2.5	2.5	2.4	2.5	8.3	8.8	n
3.1	3.3	4	4	2.9	1.6	n
5.5	5.6	7	7.6	8.5	8.6	y
4.3	4.8	7.1	7.2	7	7.9	n
4.9	5.1	6.9	7.1	7.9	8.1	y
2.5	2.5	3.6	3.5	6.2	6.5	n
3.6	3.4	5.1	5.1	4.6	3.4	n
4.3	4.7	4.9	4.5	2.8	2.2	y
2.6	2.2	2.4	2.4	4.8	5.6	n
3.1	4	4.8	5	6.9	7.2	n
2.7	2.9	5.5	5.6	1.8	1.9	n
2.4	2.4	4.5	4.7	4.3	3.6	n
4.4	4.7	6.6	6.6	8	8.2	n
2.9	3.3	4.7	4.2	9.1	9.1	y
2.3	2.4	4.7	4.6	8.7	8.7	n
4.7	5.2	6.9	7.1	4.4	4.2	y
4.5	4.9	6.7	6.8	5.6	4.9	n
5.9	5.8	6.6	7.3	8.4	8.6	y
3.2	3.6	5.6	5.8	4.3	3.4	y
5.2	5.3	4.7	4.7	8.7	8.8	n
2	2	2.3	2.3	1.1	1	n
4.9	5.3	5.2	5.1	5.8	7.4	n
5.4	5.6	7.2	7.5	5.6	5.8	n
3	3.1	5.5	5.8	7.7	7.4	n
2.9	2.9	4.4	4.7	7.3	7.2	n
5.4	5.6	7.6	7.8	5.6	3.7	n
3	3.3	5.9	5.8	4.1	5.5	n
3	3	3.2	3.2	6.8	6.6	n
3.2	3.3	4.8	5.3	8.8	8.1	y
2.3	3	6	6.1	8	7.9	y
5.1	5.2	6.7	6.7	8	8.2	n
5.3	5.5	7.2	7.6	7.9	8.4	y
4.1	4.7	6.1	6.6	5.1	5	n
2.6	2.7	2.8	2.9	4.7	4.3	n
4	4.9	6.4	6.7	2.2	1.8	n
2.8	3.7	5	5.2	7.1	7.5	y
3.5	3.7	4.4	4.8	7.9	8.1	n
3.8	4.3	4.4	4.4	5.9	6.3	n
4.5	5.1	6.4	6.5	8.8	8.9	y
2.6	2.5	2.5	2.6	1.5	2.9	y
5.2	5.3	7.2	7.5	8.6	8.5	n
3.9	4.4	5.8	5.7	7.3	7.5	n
2.3	2.4	2.6	2.6	2.6	2.6	n
3.4	3.8	6.6	6.5	1.6	2	n
2.4	2.2	2.3	2.3	4.6	4	n
3.5	3.9	4.1	4	3.7	4.1	n
3.5	3.8	4.7	5	8.8	8.9	n
3.2	3.8	5.6	6	7.8	8.3	y
4.7	4.9	5.3	5.6	7.3	7.7	y
5.3	5.5	7.8	7.9	8.6	8.3	n
4.1	4.6	5.8	6.2	4.4	4.3	n
3.7	3.4	4.1	4.4	6	6	n
2	2	2.3	2.3	2.3	1.6	y
2.2	2.3	2.7	2.8	2.8	2.1	n
3	3.2	3.6	3.5	6	6.3	n
4.9	5.1	5.2	5.7	8.2	8.2	y
2.3	2.3	3.7	3.7	3.4	4.5	n
4.7	5.1	6.6	7	7.9	8.2	y
3.4	3.4	3.4	3.6	7.2	7.5	y
3.2	3.1	3.8	4	3	2.7	n
3.4	4.3	5.7	6	7.8	8	y
4.2	5.1	6.8	6.8	6.1	6.8	y
4.6	5	6.2	6.9	6.2	6.6	y
2	2	2.3	2.3	1.5	1.1	n
4.5	5.1	5	5.5	5	4.5	n
3.9	4.6	4.6	5.4	9	9	n
3.5	3.4	4.6	5.1	3	4.6	n
2.6	2.6	5	5	6	6.3	y
5.1	5.6	6.4	7	5.9	7.5	n
2.7	3.2	4	4.2	7.7	7.6	n
4.9	5.3	5.5	6.3	8.4	8.5	y
4.9	5.5	4.7	4.9	2.5	1.8	n
5.1	5.3	5.4	5.7	7.9	8.5	n
4.4	5	4.7	4.7	7.4	7.5	n
3.3	3.8	6	6	8.1	8.5	n
3.8	4.3	4.7	4.9	2.1	1.5	n
5.3	5.5	7	7.1	3.6	2.1	y
5.3	5.5	7.3	7.4	6	7.4	n
4.9	5.2	6.7	6.4	5.4	5.6	n
3.9	4.4	5.7	5.5	1.8	3.7	y
4	4.8	5.5	5.9	7.2	8.8	n
2.4	2.3	2.5	2.6	3.9	3.9	n
2.4	2.3	2.5	2.5	1.1	1.1	n
2.5	2.5	3.5	3.6	7.2	7.4	n
5.3	5.4	7.6	7.8	7.6	7.6	n
5	5	4.8	4.9	7.2	7.7	n
2.4	2.6	2.7	2.8	3.5	3	y
3	2.9	4.6	4.7	5.4	4.6	n
3.2	3.8	6.9	6.9	9.4	9.3	y
2.2	2.1	2.4	2.4	1.1	1	n
4.5	4.8	6.1	6.5	7.1	7.4	n
3.4	3.3	4.5	4.5	3.8	4.3	n
4.1	4.2	3.8	4.3	7.3	7.5	n
5.3	5.4	6.6	6.9	3.2	2.2	n
2.2	2.6	2.8	2.9	8.8	8.7	n
4.4	4.8	7.2	7.2	8.4	8.8	y
3.6	4.2	7.3	7.3	9.1	9.3	n
5.2	5.4	6.2	7	8.1	8.2	n
5.5	5.6	7.2	7.4	8.3	8.5	n
2.4	2.3	2.4	2.4	4.8	3.9	n
3.2	3.8	4.5	5	3.8	2.8	n
2.1	2	2.4	2.4	1.2	2	n
4.1	4.5	4.2	4.4	2.1	1.4	n
3	2.8	3.5	3.4	2.4	2.6	y
3.2	4.2	5.9	5.9	4.1	4.3	n
4	4.9	6.6	6.8	5.8	6	y
3.4	4.6	5.4	5.5	6.5	6.5	n
3.3	3.2	3.9	4.2	4	4.1	n
2.5	2.5	4.7	4.7	1	1	n
3.6	4.4	4.4	4.5	3.8	3.1	n
2.5	2.4	2.4	2.4	2.1	1.8	n
4.2	4.9	6.8	6.6	5.2	4.8	n
2.1	2.1	3.1	3.2	6.3	5.8	n
4	4	4.3	4.4	2.6	2.3	n
3.7	4.4	5.3	5.4	1.7	1.7	n
2.6	2.7	4.5	4.5	8.9	9.2	y
5.3	5.4	5.1	5.6	1.1	1.1	n
5.1	5	6.5	6.5	7.1	7.5	y
4.8	5.2	6.5	6.9	8.4	8.4	y
2.2	2.2	2.6	2.5	1.2	1.2	n
2.5	2.3	2.7	2.6	6.9	7.2	n
4.7	5	5.5	5.9	8.1	8.2	y
4.5	4.8	5.7	5.7	5.2	5.5	y
2.7	3.1	4.8	5	6.3	6.4	n
2.6	2.5	3	2.8	3.7	3.3	n
3.6	3.6	4.1	4.1	3.1	3.7	n
3.5	4.6	5.9	6.1	6.4	6.8	y
2.2	2.3	2.6	2.6	8.8	8.7	y
4	4.6	4.5	4.7	5.9	6.3	n
3	3.3	4	4.1	9	9.1	y
5.1	5.4	6.7	6.5	9	8.7	n
4.4	5.3	5.4	5.7	7.3	6.7	n
2.4	2.5	4	4.1	3.4	3.5	n
3.4	3.6	6.9	6.7	4.3	4.3	n
3	3.4	6.1	5.9	4.5	5.2	y
4.9	5.3	7.5	7.6	6.9	7.5	y
3.2	3.3	3.4	3.9	2.8	2.7	y
2.6	2.6	5.1	5.5	4.8	4.8	y
2.4	3	4.3	4.4	6.5	7.8	n
3.9	4.3	2.9	3.3	2.8	2.9	n
4.3	4.6	6.4	6.7	9.2	9.4	n
5	5.1	6	6.3	8.9	9.2	y
5.1	5.2	6.7	6.9	7.1	7.6	n
3.5	3.8	4.4	5	6.5	7.8	n
3.6	3.5	4.1	4.3	7	7	n
3.4	3.7	5	5.1	2.5	2.8	n
2.5	2.4	2.8	3	3.2	2.3	n
4.7	5.3	3.5	3.7	2.8	1.9	n
2.3	2.5	2.5	2.5	1.6	3.1	y
4.7	4.6	5.8	6.6	7.3	7.7	n
2.7	2.8	2.8	2.8	4.3	5.2	n
4.7	4.5	4.1	4.1	2.8	3	n
5.1	5.3	6.2	6.5	4.2	4.2	n
5	5.2	6.8	6.9	9.1	9	y
4.8	5.2	6	6.6	4.3	4.4	y
4.6	5.1	4.6	5.4	3.3	2.2	n
5.5	5.7	7.9	8	5.1	5.6	n
2.9	3.3	5.5	5.6	6.9	7	n
2.9	3	4.8	5	3.1	3.1	n
4.6	4.8	4.9	5.5	7.5	8.2	y
2.1	2.1	2.4	2.4	8.5	8.5	n
4.4	4.6	4.4	4.7	2	1.5	n
3	3.3	6.2	6.2	5.5	6.4	n
3.3	3.7	5.6	6	8.1	8.1	y
4.2	5.1	6.6	6.4	9.2	9.3	y
3.9	3.9	5.4	5.5	7.8	7.8	n
4.4	4.7	6.3	6.9	8.7	8.7	n
3.6	3.6	5.5	5.7	8.9	8.8	y
2.2	2.4	3.6	3.7	1.4	1.5	n
4.7	4.8	5.4	5.4	7	6.8	n
3.6	3.8	3.3	3.5	8.6	8.8	y
4.3	4.9	7.1	7.2	7.7	8	n
2	2	2.3	2.3	2.2	3.3	n
2.1	2.1	2.4	2.4	2.6	2.6	y
2.2	2.2	2.9	3.1	5	5.2	n
2.6	2.5	3.8	3.7	3.1	2.5	n
2.7	3	5.7	5.7	4.7	4.9	y
5	5.4	4.8	5.1	3.3	3	y
3	2.7	3.2	3.3	1.7	1.2	n
4.8	5.1	6.8	7	8.4	8.5	y
2.7	2.7	6	6.2	2.4	2.8	n
3.3	4.1	6	6	9.7	9.9	n
3.4	3.6	2.9	2.9	2.2	1.9	y
3.5	3.1	3	3.1	4.3	6	y
2.3	2.4	4.9	5.1	8.7	8.9	n
2.4	2.5	3.7	3.7	6.4	6.5	y
4.2	4.3	5.2	5.7	5.1	6.7	n
2.1	2.2	2.9	2.9	2.8	2.3	n
2.4	2.5	2.6	2.6	5.4	5.5	n
4.2	5.1	5.5	6.4	7.8	8.1	y
2.2	2.2	2.5	2.5	4.9	6.6	n
0	0	0	3	9.7	9.7	n
3.3	3.6	5.4	5.5	7.6	7.8	y
2.7	2.8	4.5	5	4.3	2.7	n
5.4	5.5	7.4	7.6	8.1	8.3	n
3.9	4.5	5.1	5.6	5.7	5.6	y
5	4.8	6	6.2	4.7	5.2	n
5.1	5.6	6.9	7.1	2.5	2.4	n
2.7	3	4.8	4.3	7.9	8	n
3	3.6	5.4	5.3	8.7	8.8	y
4.1	3.6	3.5	3.7	7.3	7.3	n
3.7	4.3	4.6	5.1	5.8	6.1	y
2.2	2.2	2.9	3.2	1	1	n
5.2	5.1	7.2	7.2	7.8	8.1	n
2.5	2.8	5.8	5.4	2.9	2.3	n
2.4	2.5	4.4	4.3	6.1	5.4	n
3.6	4	7.3	7.3	8.2	8.5	y
3	4.4	5	4.7	6.9	7.1	n
2.9	3.3	5.3	5.4	7.5	7.5	n
2.1	2.1	2.4	2.4	1.7	1.6	n
3	3.3	4	4.2	9	9.1	n
2.9	3.1	2.9	3.1	1.8	1.8	n
5.2	5.2	4.9	4.9	8.5	8.8	n
3.1	3.1	5.6	5.6	1.2	1.2	n
5.3	5.6	5.3	4.8	4.8	4.8	n
2.4	2.8	3.3	3.4	7.8	8.1	y
3.8	4	6.6	6.8	5.3	4.8	n
3	2.9	4.5	4.6	8	8.1	y
2.1	2.3	2.9	2.9	7.5	7.6	n
3.6	3.5	3.2	3.7	3.7	3	n
5.5	5.6	7.5	7.7	7.6	7.6	y
3.3	3.1	3.6	3.8	7.5	7.8	n
3.9	4.4	3.2	3.3	1.9	1.9	n
4.6	4.9	7.2	7.3	9.1	9.1	n
3.4	3.9	3.8	4.1	5.1	5.1	n
4.3	5	6.1	6.6	1.5	1.6	n
3.8	3.4	3.2	3.3	2.4	2	n
2.2	2.1	2.9	3	5.9	6	n
2.1	2.1	3.3	3.7	5.2	5.4	n
2.6	3.5	5.4	5.8	5	6.1	y
3.2	3	2.6	2.6	5.3	5.5	n
5.6	5.8	7.5	7.6	5.4	4.5	n
3.5	4	6.9	6.9	8.3	8.1	y
5.4	5.5	7.2	7.2	7.4	7.5	y
2.9	3.6	4.4	4.6	8.2	8.1	n
4.7	4.9	5.7	6.6	7.8	7.7	y
2.5	2.9	5.1	4.9	8.8	9	n
3	3	3.9	3.8	7.6	7.8	y
2.2	2.3	2.8	2.8	4.9	5.8	n
2.8	2.9	3.3	3.5	3.1	2.9	n
4.9	5	6.1	6.2	1.9	1.8	n
3.8	4.6	4.4	4.7	3.6	2.5	n
5.3	5.5	7	7.4	9.5	9.2	n
2.4	3.2	4.6	4.8	8.1	8.1	y
5.1	5.2	5.3	6.2	9.5	9.5	y
3.7	3.8	3.6	3.8	4.3	2.4	n
4.2	4.7	4	4.1	6.8	6.9	y
2.4	3.4	7.3	7.3	6	6.8	n
2.9	2.5	3.5	3.4	5.8	5.7	y
4.7	5.1	4.3	4.6	7.6	7.8	n
2.6	2.3	2.7	2.7	7.5	8	y
5	5.3	6.1	6.4	5.5	6.5	y
3	3.2	5.7	5.7	6.6	7.2	n
5	5.2	6.7	6.8	4.6	4.5	n
4.1	5.2	5.9	6.5	5.2	5.9	n
4.8	5.1	5	5.5	3.9	4.3	y
3.8	4.1	4.4	4.6	8.6	8.5	y
2.2	2.3	2.4	2.4	1.9	2.1	n
2.6	2.7	4.6	4.6	6.4	6.9	y
3.8	4.1	4.4	4.6	2	1.5	n
3.1	4.2	3.8	4.3	4.5	4.6	n
5.4	5.5	7.7	7.9	8.2	8.3	y
4.1	4.3	5.5	6	4	4.4	n
5.6	5.7	7.6	7.8	6.1	6.4	y
4.1	5	6.4	6.6	6.1	6.3	n
3.1	3.2	3	3.4	2.6	2.9	y
4.1	4.3	5.2	5.2	3.1	2.8	n
3.5	3.5	4.2	4.4	7.9	7.8	n
3.6	4.3	4.9	5.7	8.7	8.5	y
2.7	2.4	3.2	3.1	7.1	7.2	y
3.5	3.6	5	5.3	3.3	2.9	n
3.8	4.4	5.3	5.7	4.4	3.6	n
3.3	3.8	4.9	4.7	3.9	3.6	n
2.5	2.3	2.5	2.5	3.8	3.9	y
2.5	2.3	3.9	4.5	1.6	1.5	n
3.1	3.4	3.4	3.6	4.6	3.6	n
2.5	2.5	3.9	4.1	7.5	7	n
2	2	2.3	2.3	1	1.1	n
2.9	2.8	3.3	3.4	8.1	8.4	n
3.3	3	6.8	6.9	1.9	1.9	n
2.8	2.8	4.1	4	3	3.5	n
3.6	3.4	4.8	5	3.4	2.1	n
2.4	2.3	3.2	3.2	6.1	5.4	n
3.8	4.5	6	6.3	7.5	8.2	n
3.2	3.4	5.4	5.8	2.5	2	n
2.9	3.3	5.5	5.6	8.4	8.4	y
4.5	5.1	6.9	6.8	8.3	8.4	n
4	4.3	7.4	7.4	9.2	9.1	y
3.8	4.7	5	5.5	6.3	7.8	n
2.7	2.9	3.3	3.3	3.5	3.2	n
2.6	2.4	2.9	3	1	1	n
3.4	3.6	4	4.5	5.7	5.3	y
4.2	4.7	5.5	6.1	3.7	3.8	n
4.5	4.2	4.2	5.1	8.8	8.4	y
3.1	3.3	4.6	4.8	3	1.8	n
3.6	2.7	2.5	2.5	5.3	4.5	n
2.4	2.4	2.6	2.7	7.1	6.7	n
5.7	5.8	7.7	7.7	5.7	4	n
2.4	2.5	2.9	3	8.9	8.6	y
3.7	4.4	4.9	5.1	4.5	5.9	n
3.4	3.5	3.2	3.5	2.1	1.9	n
4.5	5.3	6.6	7	5.8	4.2	n
4.6	5.1	6.2	6.7	8.2	8.2	y
2.4	2.4	2.5	2.5	7.3	8.1	y
4	4.4	4.6	5	6.6	7.5	y
2.5	2.5	3	3	6.9	7	y
3.4	4.1	4	4.5	5	5	n
2.3	2.2	2.4	2.4	3.9	4.5	n
4.1	4.3	5	5.2	7.9	8.1	y
5.2	5.5	6.2	6.7	5.7	5.4	n
4.3	4.7	5.1	5.3	4.3	5.3	n
4.4	5.1	7.1	7.4	8.1	8.2	y
3.1	3.1	5.5	5.7	8.5	8.5	y
4.1	5.2	5.4	6	8.3	8.5	n
4.4	4.5	5.9	6.2	8	7.7	y
5.1	5.4	5.9	6.4	6	6.6	n
2.6	2.6	5.4	5.4	8.8	8.7	y
3	3.5	4.8	4.6	4	5.3	y
3.9	3.7	6.5	6.6	9.5	9.4	y
2.8	2.8	2.8	2.8	7.6	8	n
3.8	3.5	2.7	2.5	6.5	5.7	y
2.1	2.2	2.7	2.8	5.8	6.6	y
3.5	3.2	4.2	4.6	1.6	1.2	n
2.4	2.4	5.7	5.7	7.7	7.4	n
2.8	3	4.2	4.4	7.9	7.9	n
5.3	5.5	6.2	6.6	7.9	7.9	y
4.5	4.7	6	6.3	8.1	8.2	y
5.5	5.6	7.5	7.5	8.2	8.2	y
3.9	4.4	6.8	7	5.2	5.6	n
3.6	2.7	2.6	2.7	8.3	8.4	n
2.4	2.8	6	6	7.8	8.1	n
3.7	4.6	6.2	6.6	8	8.4	n
4.7	5.3	3.6	3.6	3.9	2.9	n
2.2	2.1	2.3	2.3	1.5	1.2	n
2.5	3	3	2.8	2.5	2.5	n
3.3	4	6.8	6.9	6.6	6.5	n
2.6	2.9	3.5	3.6	5	5.5	n
2.8	2.9	6.2	6.3	7.9	8.3	n
3.4	4	6.9	6.7	9.1	9.4	y
2.9	2.7	3.3	3.3	9	8.8	y
3.8	3.9	3.9	4.1	1.9	1.7	n
3	2.9	2.9	2.9	3.4	1.5	y
2.8	2.6	2.6	2.5	4.9	5.1	y
3.2	3.6	3.9	4.2	8.3	8.8	n
3.5	3.9	7.3	7.1	7.7	5.7	n
2.2	2.2	2.4	2.4	4.7	5.4	n
4.2	5	6.3	5.9	7.6	7.9	y
2.7	2.9	5.1	5.2	2.3	2	n
2.3	2.3	2.8	2.7	8.5	8.6	n
3.4	3.2	6.1	6.4	9.1	9	n
2.5	2.5	2.8	2.8	2	2	n
3.5	3.6	7.3	7.3	8.6	8.9	n
3.8	3.9	4.2	4.8	8	8.1	n
4.7	4.8	6.1	6.3	7.6	7.1	y
3	3.3	4.4	4.5	8.2	8.3	n
5	5.3	5	6	7.7	8	y
3	3.5	5.5	5.4	3.3	5.3	y
5.3	5.5	6.6	6.8	8.5	8.5	y
2.9	2.9	2.9	3	3.9	2.5	n
2.1	2.1	2.4	2.4	1.3	1.4	n
2.9	2.8	3.4	3.1	6.2	7.3	y
5.4	5.5	7.6	7.7	8.2	8.3	y
5.1	5.3	7.1	7.4	7.7	7.8	y
3.4	3.1	3.4	3.5	8.9	8.9	n
2.5	3	3.2	3.2	4	4	y
4	3.9	5.1	5.6	6.3	6	n
3.6	4.6	6.5	6.5	5.4	4.4	n
4.6	4.8	5.2	5.4	7.5	7.6	y
2.6	3	5	5.5	8.5	8.6	n
3.1	3.5	6.2	6.2	5.9	5.9	n
3	3.4	5.4	5.6	8.2	8.2	n
3.6	3.7	4.1	4.1	4.1	4.3	n
3.1	4	6.1	6.5	6.3	7.1	y
4.8	5	5.1	5.2	2.5	3	n
3.6	3.3	3.2	3.3	1.9	1.8	n
2.8	3.4	3.8	4.3	7.4	7.5	n
2.2	2.3	4.3	4.7	5.1	5.4	n
3.4	3.5	3	3.1	2.5	2.4	n
2.1	2.2	2.4	2.4	2.2	2.5	y
2.7	2.5	2.9	3	8.8	8.6	n
2.3	2.4	3.7	4.1	4.4	6.5	y
4.8	5.4	5.4	6.1	8.3	8.2	n
4.1	4.7	5.5	5.8	7.3	7.9	y
4	3.9	4.6	4.9	3.5	3.6	n
2.1	2.2	3	3.1	2.7	4.8	n
3.6	4	5.9	5.7	5.4	4.5	y
5.5	5.7	7.5	7.6	8.4	8.2	y
2.4	2.6	2.9	3.2	6.1	6.3	n
4	4.9	5.6	6.2	4.9	6.8	n
5.5	5.6	5.6	6.1	5.2	4.7	n
4.6	5.1	4.1	4.4	2.3	2.1	n
3.1	3.4	6.9	6.7	7.6	7.4	y
4.4	5.2	6.4	6.8	3.3	3.8	n
4.5	4.2	4.8	4.9	5.1	5.6	n
2.5	2.4	2.7	2.8	7.1	7	y
5.1	4.9	6.4	6.6	9.2	9	n
2.7	3	5	4.9	5.4	4.6	n
2.2	2.2	2.7	3.1	1.2	1.3	n
3.4	4	6.1	6.3	6.3	5.4	n
2.7	3.3	5.4	5.5	7.4	7.8	n
2.6	2.6	3.1	3.1	8.5	8.5	y
2	2	2.3	2.3	1	1	n
5	5.1	7.6	7.5	9.3	9.3	n
5.2	5.1	6.7	6.9	8.1	8.5	n
3.4	3.9	4.5	4.7	6	5.4	y
3	2.9	4.4	4.4	4.9	6.4	n
2.5	2.5	2.6	2.6	3.9	3.2	n
4.7	5.1	7	6.9	6.2	7.3	n
2.4	2.6	5	4.9	6.4	5.8	y
4.6	5.3	6.4	6.4	3.9	4.2	n
2.6	3.2	5.4	5.7	7.6	7	n
3.9	4.6	6	5.5	7.5	6.9	y
3.2	3.2	3.6	3.9	3.2	3.8	y
2.1	2.2	2.4	2.4	1.6	1.3	n
4.7	5.5	6	6.3	8.2	8.4	n
3	4	5.8	6.1	8.4	8.5	n
4.9	5.2	5.1	5.8	8.8	9.1	y
5.5	5.6	7.1	7.8	8	7.6	n
4.8	5.3	6.7	7.1	3.8	5.7	n
4.8	5.1	6.2	5.9	7.5	8.4	y
2.4	2.3	3.1	3.1	7.3	6.8	y
2.5	2.5	3	3.1	5.7	5.9	n
5	5.4	5.1	5.5	7.5	7.8	n
4.3	4.2	3.6	4.2	7.9	8.2	y
2.9	3.2	5.6	5.5	2.6	1.9	y
4.9	5.3	4.5	4.6	3.8	2.9	n
3.3	3.2	3.6	3.6	7.9	7.5	n
4.9	5.1	4.8	5.1	2.5	2.4	n
5.1	5.2	7.5	7.6	5.4	5.1	n
3	3.1	5.7	5	7.5	8	y
2.6	2.9	4	4.3	2.5	2.8	n
5	5.3	6.7	7.3	8.3	8.4	y
5.4	5.5	7.1	7.2	8.3	8.2	n
2.9	3	2.8	2.9	7.3	7.7	y
2.4	2.4	4	3.9	5.6	5.3	n
4.4	5.1	7	7.2	7.4	7.5	y
3.1	2.8	4.8	4.6	9.2	9.4	y
3.3	3.3	6.4	6.6	8.6	6.7	n
2.2	2.3	2.5	2.5	3.9	3.9	y
3.6	3.9	4.9	5.2	1.7	1.7	n
3.8	4.3	5.4	5.7	2.3	1.5	n
2.9	2.4	3.1	3.1	1.7	1.8	n
3.4	3.5	3.7	4	1.3	1.3	n
3.3	3.7	5.5	6.1	6.4	6.5	y
4.8	4.9	6.2	6.2	9.3	9.2	n
3.3	3.8	6.5	6.4	6.1	3.1	n
2.4	2.2	3	2.9	8.4	8.5	y
5.6	5.7	7.4	7.5	7.7	8.4	n
4.2	4.8	7	7	8.4	8.6	n
3.8	4.9	5.9	6.2	8.3	8.9	y
2.7	2.7	3.6	3.6	1.7	1.2	n
3.5	3.4	3.4	3.5	3.7	3.9	n
3.8	4.3	6.4	6.6	8.3	8.6	y
5.1	5.2	6.7	6.8	5.2	6.9	y
2.2	2.2	2.9	2.9	1	1	n
3.9	4.1	3.7	4.3	1.5	1.4	n
3.3	3.4	5.1	5.1	8.8	8.9	y
5.6	5.7	7.8	7.8	5	3.7	n
4.9	4.9	6.3	6.1	8.7	9.1	n
5	4.8	6.9	7	3.1	5.1	y
4.2	4.9	5.7	6.1	3.9	4.1	n
2.2	2.2	2.5	2.5	1.1	1.1	n
2.1	2.1	2.4	2.5	2.4	2.5	y
3.2	3.7	5.7	5.4	5.4	4.6	n
5.5	5.5	6.4	6.7	7.5	7.9	n
5.6	5.6	7.5	7.7	8.3	8.5	y
2.2	2.2	3.5	3.5	3.5	5.1	n
4.2	4.8	5.9	6.2	5.6	3.8	n
2.3	2.6	3.5	3.6	7.2	7	y
3	3.7	4.6	4.6	7.5	7.6	n
2.3	2.5	2.6	2.4	2.4	1.7	n
2.1	2.1	2.3	2.3	2.4	1.7	n
3	3.1	4.8	5	8.8	8.8	n
5	4.9	6.6	6.7	7.1	7.4	n
5.6	5.7	6.5	6.9	4.1	3.9	n
3.6	3.8	4.5	4.3	8	8.3	y
3.7	4.5	5.7	5.8	2.9	2.2	n
5.2	5.4	7.4	7.3	2.9	2.6	n
5.5	5.7	7.1	7.3	6	6.6	n
5.1	5.3	7.5	7.7	7.7	7.8	n
2.9	3.1	5.7	5.9	4.5	5.6	y
2.4	2.4	2.5	2.5	4.3	3.9	n
5.2	5.5	7.7	7.7	8.1	8.4	y
2.1	2	2.3	2.3	4.2	2.6	y
5.4	5.5	6.9	7.1	8.2	8.9	n
5.2	5.3	5.7	6.2	8.2	8.4	n
4.9	5.2	5.9	6.2	7.7	7.9	y
3.9	4.7	6.6	7	7.9	8.1	n
2.1	2.1	2.4	2.4	3.8	3	n
4.3	5.3	6.8	7	5.5	5.9	n
2	2	2.3	2.3	1	1	n
5.4	5.6	7.6	7.9	5	5.6	n
2.4	2.5	3.4	3.3	3.3	2.4	n
3.9	4.5	6.4	6.9	4.7	5.4	y
4.1	4.1	7.3	7.3	8.4	8.4	n
5.4	5.6	6.4	6.6	3.1	2.5	n
4	4.4	6.8	7	8.9	8.9	y
2	2	2.4	2.4	6.5	7.2	n
4.5	5.1	6.3	6.7	1.6	2.6	n
5.5	5.7	6.6	6.4	3.2	2.6	n
4.9	5.3	5.6	5.8	6.3	6.4	n
2	2	2.3	2.3	2.1	2.9	n
3.7	3.8	5	5.2	2	1.5	n
2.3	2.3	4.3	4.7	8	7.4	n
4.1	4.9	6.6	6.2	5.8	5.8	n
5.3	5.7	5.7	6.2	3.9	3.2	n
3.5	3.1	3.7	3.9	1.4	1.4	n
3.2	3.6	3.6	3.8	6.3	5.8	n
3.6	3.6	2.6	2.7	2	1.8	n
4.2	4.9	3.3	3.4	7.1	7	y
2.9	2.7	2.8	2.7	5.2	5.9	n
4.2	4.4	5.8	6.1	7.1	7.3	n
5.5	5.5	7.4	7.6	7.6	7.6	n
3.2	3.6	4	4.2	4.5	4.4	n
4.5	4.7	6.1	6	7.9	8	y
3.7	3.7	6.6	6.7	2.3	4	n
3.7	3.8	3.7	3.5	2.2	1.4	y
3.7	4.1	7.1	7.2	2.7	3.1	n
4.6	4.9	5.8	5.8	4.5	4.7	n
3.7	3.9	4.1	4.1	4.8	4.7	y
2.2	2.3	2.6	2.6	6.7	5.6	y
4.4	4.6	4.9	5.2	6.6	6.6	y
2.9	2.8	3	3	4.4	5.4	n
3	2.6	3.5	3.8	8.5	8.6	n
5.1	5.5	6.7	7.1	8.5	8.6	n
3.2	3.7	5.9	5.9	7.1	7	n
4	3.4	3.1	3.4	6.4	6.1	n
5	5.1	6.1	6.5	8.4	8.4	y
2.9	3.2	3.7	3.5	7.9	8.2	n
2.3	2.2	2.7	2.8	7.1	6.7	n
2.1	2.1	2.6	2.7	6.5	6.1	y
3.6	4.4	6.2	6.1	6.3	7	n
2.1	2.1	3.3	3.5	4.7	4.5	n
5	5.4	6.8	7.1	5.8	5.9	n
4.1	4.4	4.8	4.9	4.8	5.5	y
2.6	2.6	2.9	3	2.8	4.6	n
3.3	4.3	5.8	6	8.4	8.3	n
4.9	5.1	6.7	7.1	8.9	8.9	y
3.3	3.5	5.6	5.5	7.8	8.1	y
4.7	5.4	5.7	6.4	7.8	8	y
3	3.4	4.3	4.7	7.5	8.2	y
5.1	5.3	6.3	6.4	8	8.4	y
2.5	2.8	5.6	5.5	4.6	4.7	y
3.8	3.6	3.9	4	5.8	7.6	y
5	5.4	7	7.4	8.2	8.5	n
2.2	2.4	3.2	3.3	2.4	3.4	n
4.9	5.2	6.5	7	7.7	7.6	n
3	3.1	4.8	4.7	7.8	8.3	n
3.6	4.5	5.8	6.3	5.7	5.5	n
4.6	5.1	6.6	6.9	7.9	8.2	n
3.7	4	5.1	5	5	5.2	n
3.6	4.3	5.1	5.1	4.3	4.9	n
5.5	5.7	7.8	7.7	8	7.6	y
3.2	3.6	4.4	4.7	7.7	7.8	n
4.4	5	7.1	7.3	6.1	6.4	y
2.9	3.2	6.1	6.2	3.6	3.9	n
4.9	5.1	4.3	4.3	8.1	8.7	n
2.8	2.8	5	5	2.7	3.4	n
3.2	2.9	3.9	4.1	5.8	4.4	n
2.4	2.2	3	3.1	2.9	2.4	n
4.4	5	7.1	7.1	8.8	8.6	y
2.3	2.3	2.7	2.7	4	4.3	n
2.8	2.9	6.4	6.4	6.8	6.3	n
3.1	3.4	3.9	4.3	6.7	6.9	y
2.4	2.3	2.3	2.3	1.6	1.4	n
2.4	2.5	3.1	3	1.2	1.2	y
3	3.2	5.6	6.1	7.5	7.6	n
3.3	3.4	4	4.1	5.2	8.4	n
2.6	2.6	3.3	3.3	3	3.7	n
5.1	5.3	7	7.1	4.4	2.1	n
3.7	3.9	4.3	4.5	4	3.6	n
3.5	2.5	2.7	2.7	6.7	6.9	n
2.4	2.3	2.7	2.7	9.6	9.7	y
2.8	3.2	6.2	6.2	9.2	9.3	y
3.5	4.2	6.7	6.7	9.1	9.1	y
3.3	3.7	5.9	6	7.3	7.8	n
2.7	2.6	3.9	4	2.3	2.5	n
3.1	3.9	3.7	3.8	5.3	6	n
3.8	3.9	4.3	4.5	6.6	7.7	y
5.3	5.5	6.9	7.2	6.3	4.1	n
2.7	2.7	5.7	5.6	7.8	8	n
2.5	3.2	3.1	3.3	3.3	2.7	n
5.4	5.4	7.4	7.4	8.5	8.5	y
2.8	2.8	2.9	3	7.5	7.7	n
4.1	4.7	6.6	7.2	7.3	7.8	y
4	5	5.6	5.8	2.9	2.7	n
3.6	4	5.3	5.4	4.4	5.6	y
4	4.7	5.2	5.6	5.9	4	n
5.1	5.5	6.2	6.2	7	7.6	n
3.2	3.4	6.6	6.6	7.2	7.7	y
5.3	5.5	6.5	6.8	8.2	7.9	n
3.6	3.9	3.3	3.3	4.3	3.7	y
5.3	5.4	7.4	7.6	8.6	8.5	n
2.5	2.4	3.7	3.7	8.7	8.9	y
4.1	4.5	5.4	5.8	7.3	7.5	y
2.3	2.1	2.3	2.3	2	1.9	n
2.8	3.3	5.1	5.4	5.5	6.5	n
3.8	3.8	6.3	6.4	6	6.2	n
4.2	4.7	6.7	6.9	5.9	5.4	n
2	2	2.3	2.3	1.4	1.2	n
5.1	5.1	2.5	2.6	4.6	4.8	n
3.6	4	4.7	5	1.3	1.1	n
2.8	3.1	5	4.9	2.1	2.6	n
5.1	5.5	6.5	7.2	8.5	8.6	n
3	2.9	3.7	3.5	9.2	9.2	y
2.2	2.1	2.5	2.5	7	5.5	y
3.9	4.2	4.6	4.6	1.4	1.3	n
2.3	2.1	2.4	2.4	8.4	8.7	n
4.7	5.2	5	5.6	8.4	8.4	y
3.6	3.6	3.2	3.3	2.8	1.9	n
2.1	2.1	2.4	2.4	2.2	2.2	n
3.5	4.3	4.2	4.5	2.3	2	y
4.5	5	7	7	2.6	1.7	n
5.4	5.5	6.9	7.2	6.9	6.9	y
3.9	3.9	6.6	6.9	6.8	6.6	n
4.9	5.4	7.1	7.2	3.2	2.8	n
2.3	2.3	2.5	2.5	8.8	9	n
5.1	5.2	7.4	7.5	7.8	7.8	y
3.7	3.7	3.4	3.6	5	2.4	n
3.6	4.5	5.6	6.2	6.9	7	n
4.2	4.3	4.1	4.2	8.2	8.7	y
4.1	4.5	7.2	6.5	8.7	8.7	n
4.2	4.6	4.3	4.2	6.1	7.3	n
2.2	2.1	2.4	2.4	7.7	6.7	n
4.4	4.8	6.5	6.7	8.4	8.7	y
3.1	3.5	4.5	4.9	8.6	8.5	y
2.8	2.9	3.4	3.5	1.1	1.1	y
4	4.9	7.2	7.3	8.6	8.6	y
2.1	2.1	2.3	2.3	2.3	1.4	n
2.3	2.2	2.5	2.5	6.3	5.7	y
5.2	5.5	5.6	6.4	6.9	6.8	y
2	2	2.4	2.4	1.6	1.3	n
2.6	2.6	3.4	3.7	6.9	7.3	n
4.6	4.9	5.6	5.5	9.6	9.6	n
3.6	4.5	5.6	6.2	5.2	6	n
4.6	4.7	4.8	5.1	4.4	1.8	n
2.9	2.9	2.7	2.9	2.6	4.7	y
3.2	3.7	4.2	4.2	4.7	5.8	n
3	3	3.7	4	9	9.2	n
4.5	4.7	5.1	5.4	6.6	5.3	n
2.9	2.9	3.2	3.3	8.4	7.7	y
4	3.6	3.1	3.3	6.5	7.3	y
4.5	4.6	5.7	6.1	5.3	6.1	y
2.7	2.8	2.9	3	8.3	8.6	y
4.1	4.6	5.8	6.1	2.1	1.5	n
3.2	3.4	6.4	6.3	8.2	8.2	y
4.7	4.7	5.1	5.5	8.8	8.8	y
2.8	3	5.3	5.6	7.5	7.1	n
2.7	2.6	5.1	5.2	1.8	2.3	n
4.2	4.4	6.3	6.7	4.4	5.4	n
2	2	2.3	2.3	1	1	n
3.3	4	5.5	5.8	7.9	7.9	n
3.9	4.8	5	5.3	7.6	7.5	y
2.7	2.8	3.2	3.2	1.5	1.5	n
3.8	3.8	4.4	4.4	4.7	4.7	n
4.6	5.1	5.9	6.2	7.8	7.9	n
3.3	3.5	4.7	4.7	8.9	7.5	y
4.3	4	3.6	3.6	6.7	8	y
2.1	2.1	2.6	3	1.7	1.8	n
3.6	3.6	4.1	4.2	7.9	7.5	n
4	4	4.2	4.3	8.4	8.4	n
2.6	2.5	3	3.1	1.3	1.3	n
2.5	2.5	2.8	3	8.5	8.5	n
5.4	5.5	6.7	6.9	7.3	7.8	n
2.8	2.4	4.1	4.3	9.1	9.2	y
4.4	5	6.8	7.1	8.1	7.8	y
3	3	4.1	4.5	8.7	8.8	n
4.4	4.7	5	5.6	6.9	7.3	y
4.4	4.7	4.7	4.7	7.8	8.2	n
2.4	2.4	3.1	3	7.5	6.5	y
2.1	2.2	3	3	6.7	6.7	n
2.4	2.6	4	4.2	3	3	n
2.6	3.1	2.9	3	3.9	2.6	n
2.8	2.8	3	3.3	5.1	4.3	n
4.6	4.8	5.6	5.9	6.6	6.8	n
2.1	2.1	2.5	2.6	4.9	4	n
5	5.4	7.1	7.4	6.5	6.1	n
4.8	5.4	6.8	7.3	1.3	1.4	n
2.3	2.4	3.2	3.1	3.9	5.5	y
2	2	2.3	2.3	3.7	5.5	y
5.2	5.4	6.5	6.6	6.5	7.6	n
2.1	2.1	2.9	2.9	3.9	2.3	n
2.2	2.3	3.8	3.6	1.4	1.9	y
3.6	4.6	5.5	5.9	8.2	8.3	n
3.9	4.2	5.6	5.5	9.1	8.9	n
2.3	2.2	3.2	3.3	6.9	6.8	n
4.2	4.6	2.6	2.6	4.4	4.1	n
4.4	5.1	3.8	3.9	6.1	6.7	n
2.4	2.5	2.5	2.6	3	3	n
4.8	4.9	6.6	7.2	8.1	8.3	y
3.1	2.7	3.3	3.3	1.7	2.2	n
3.4	3.4	6.6	6.8	9.3	9.6	y
2.4	2.4	2.6	2.6	5.5	5.8	n
4.5	4.9	5	5.3	8.3	6.7	y
5.3	5.4	7.3	7.5	7.4	7.3	n
2.5	2.5	2.7	2.7	1	1	n
2.6	2.8	5.1	5.3	7.6	7.7	y
5.3	5.5	6.9	7.4	4.3	5	y
2.4	2.4	2.7	2.8	3.9	3.7	n
4.2	4.9	3.8	4.4	1.5	1.5	n
3.1	3.4	4.3	4.6	3.3	3.3	y
2.6	2.8	5	5.1	3.8	5.5	n
4.6	5	6.4	7	5.2	6.3	n
3.2	3.6	3.9	4.5	6	5.9	n
2.8	2.9	3.8	3.8	6.9	5.3	y
4.9	4.2	3.3	3.5	7.7	7.7	y
3.8	4	4.9	5	9.1	9.1	n
4	4.5	6.2	6.5	7.4	7.6	y
3.5	4.1	5	5.3	7.8	8.1	y
4.6	5.1	5.7	6.1	8.4	8.4	y
5.2	5.2	6.8	6.8	8.1	8	n
2.3	2.2	3	3.1	7.3	7.1	n
3.3	3.3	3.5	3.7	9.3	9.3	n
4.8	4.8	7.6	7.7	8.5	8.5	y
3.4	3.2	5.7	5.7	6.2	6.5	y
3.6	3.8	5.3	5.2	6.9	6.9	y
2	2	2.3	2.3	1.1	1	n
3.8	4	6.1	6	4.6	2.9	n
5.1	5.4	6.1	6.9	7.9	8.3	y
5.1	5.3	4.9	5.2	7.9	8.1	n
3.3	3.5	4	3.5	6.3	7.6	n
3.9	4	3.8	4	1.7	1.3	n
2.5	2.6	3.1	3.2	7.4	7.6	y
3.8	3.9	7.4	7.3	4.4	5.3	n
3.4	3.3	3.9	4.4	6.4	7.4	n
4.6	5.1	7.1	6.9	9	9.2	n
5.5	5.6	6.5	7	7.3	7.6	n
3.3	3.2	5.3	5.8	6.6	6.5	n
3.5	4.2	6.2	6.3	5.9	5.6	n
4.3	4.6	5.1	5.4	8.4	8.8	y
3.4	3.8	5	5.5	8.5	8.3	n
5.4	5.6	6.6	6.8	4.3	4.9	y
2	2	2.3	2.3	8.2	8.1	n
2	2	2.3	2.3	3.9	4	n
4.4	4.9	6.1	6.9	5.1	4.6	n
3.7	4.2	6.9	6.5	9.6	9.5	y
4.4	4.7	3.7	4.3	4.2	3.6	n
3	2.7	2.5	2.6	5.8	4.6	n
5.5	5.6	6.7	7.2	8.3	8.4	n
3.5	3.7	4.6	5	4.9	6.5	n
5.4	5.7	6.9	7.1	3.5	3.3	n
2.5	2.7	2.4	2.4	4.1	3.2	n
3	3	5	5.3	3.5	4	n
4.3	4.7	4.9	5.2	5.5	6.5	y
3.4	3	4.1	3.8	4	1.6	n
2.8	2.9	3.3	3.5	9.4	9.3	n
2.1	2.1	2.5	2.7	5.4	5.8	n
2.7	2.7	3.1	3.2	6.2	6.3	n
4.4	5.2	5.7	6.4	8	8.3	y
4.9	5.1	7.6	7.7	9.5	9.4	y
4.8	4.9	5.9	6.8	8.4	8.4	y
5.2	5.5	5.6	6	8	8.3	n
3.5	3.8	7.5	7.5	3.9	3.8	y
3.1	3.6	6.3	6.2	3.7	2	n
2.2	2.1	2.4	2.4	1.1	1	n
2.4	2.1	2.3	2.4	6.9	7.4	y
5.2	5.4	6.9	7.2	5.5	6.6	n
3.4	3.8	3.5	3.5	4.7	4.9	n
2.2	2.3	2.8	3	5.6	7.1	y
3.9	4.4	7.2	7.2	1.8	2.4	y
2.3	2.4	2.7	2.8	3.7	4.2	n
4.2	4.7	4.3	4.3	8.9	8.9	n
5.6	5.7	6.1	6.5	4.5	5.7	y
2.9	3.2	5.3	5.5	3	2.9	n
2.5	2.4	2.6	2.6	3.6	3.6	n
2.9	3.2	5.4	5.5	3.9	2.5	n
4.5	4.6	6	6.5	6.8	6.9	n
2.1	2.1	2.7	2.7	2.2	1.8	n
4.2	4.8	5.8	6.5	7.3	7.7	n
2.5	2.8	5	4.4	1.1	1.1	n
5	5.4	6.1	6.5	7.9	8.2	n
2.4	2.4	2.4	2.4	5.9	7.1	n
4.7	5	5.2	5.5	6.8	7.8	y
3.8	3.9	3.9	3.9	3	2.1	y
5.1	5	7.2	7.3	8.4	8.4	n
2.8	3.2	5.6	5.7	2.7	3.4	n
4.3	5	6.4	7	5.1	6.8	y
4.7	5.4	6.6	6.9	4.1	4.5	y
4.3	5.2	5.7	5.9	6.7	6.9	n
2.3	2.5	3.1	3.1	2.4	4.2	y
2.4	2.3	2.6	2.6	1.9	2.1	n
3.4	4.4	3	3.2	6.9	6.8	n
3.3	3.9	4.7	4.6	7.2	7.4	n
3.7	3.7	4.2	4.7	7.5	7.9	y
3.5	3.8	6.6	6.6	3.6	3.9	n
3.8	3.6	4.6	4.8	1.7	1.9	n
2.5	2.7	3.2	3.2	5.5	5.6	n
3.6	3.5	4.9	4.6	7.8	7.9	y
4.7	4.3	6	5.8	9.1	9.5	y
2.8	2.8	3.6	3.7	5	6.1	n
3.6	4	6.9	6.9	8.9	8.8	n
5.1	5.3	7.2	7.1	6.3	7.7	y
4.5	4.6	5.2	5.4	8.4	8.3	y
5.5	5.6	7.2	7.4	6.5	7.4	y
5.1	5.4	5.9	6.4	8.1	8.2	y
4.1	4.7	6.9	7.2	8.5	8.5	y
3.3	3.4	6	6	5.4	5.9	n
3.7	3	5.5	6	7.2	6.2	n
3.9	4	4.4	5	1.3	1.3	n
5.1	5.4	7.6	7.8	5.9	7	n
2.6	2.8	3.2	3.2	2.5	3.3	n
5.2	5.4	7.3	7.5	6.1	6	n
5.4	5.6	6.9	7.2	3.3	3	n
2.9	3.1	5.4	5.6	8.2	8.2	n
2.7	2.4	3.6	3.6	3	3.6	n
4.1	4.3	5.2	5.4	7.8	7.9	y
2.2	2.3	3.7	3.8	2	2.5	n
3.9	4.3	6.9	6.9	8.4	8	n
4.6	5.2	6	7.1	1.7	2	n
2.8	2.7	3.2	3.3	3.9	4.2	n
2.6	2.9	5.6	5.4	3	3.4	n
3.2	4.1	6.6	6.5	6.9	7.4	n
3.1	3.7	6.9	6.9	7.8	8.4	y
4.2	3.8	4.8	4.5	6.5	6.9	y
2.6	2.6	2.7	2.8	1.7	1.2	n
5.1	5.3	6.5	6.5	8.5	8.6	y
2.2	2.4	2.6	2.7	4.5	4.4	y
4.6	4.9	5	5.4	3.5	2.4	n
2.4	2.5	3.6	3.4	9	9	y
2	2	2.5	2.6	3.5	4	n
4	4.5	4.4	4.4	8.2	8.5	n
4.8	5.3	6.3	6.2	7.5	8.1	n
4.5	4.9	6.5	6.8	4	4	y
4.8	4.9	5.2	5.3	8	8.2	y
5.2	5.4	7	7.1	9.2	9.2	y
3.4	3.6	5.8	5.8	6.8	6.6	n
5.6	5.7	7.2	7.4	8.1	8.1	n
5	5	5.8	6.5	8.3	8.3	n
3.7	4.3	4.5	4.4	9.2	9.2	n
3.2	3.5	5.3	5.6	9.1	9.1	y
5	4.8	4.4	5	7.4	7.1	n
4.4	4.7	5.3	5.9	7.8	8.1	y
5.3	5.4	6.4	7.1	7.5	7.6	n
3.9	4	4.6	4.7	1.2	1.2	n
3.4	3	2.8	2.9	8.5	8.7	y
5.2	5.5	6.9	7.2	7.6	7.6	y
2.8	2.8	4	4	7.8	8.2	y
3.8	4.2	6.8	6.4	2	1.7	n
4.6	5.3	5.2	5.4	7.7	8.1	n
3.9	4.5	6.4	6.8	7.8	8.2	n
3.3	3.3	5.6	5.6	8.8	8.6	y
3.7	4.6	5.4	5.8	6.4	6.3	n
5.1	5.4	6	6.8	6.1	2.9	n
3.4	3.6	3.4	3.5	6.5	6.1	y
5.2	5.4	6.4	6.9	3.9	3.2	y
2.2	2.2	2.6	2.7	6.1	6.5	y
3	3.8	6.3	6.3	7.4	7.8	n
2.4	2.2	2.4	2.4	2.4	1.9	n
2.7	3.2	3.4	3.3	6.6	6.5	y
2.9	3.4	7.1	7	7.9	7.2	n
4	3.2	3.8	3.8	1.8	1.7	n
2.8	2.9	3.8	3.8	2.5	1.1	n
3.8	4.3	6.5	6.6	5.3	6	n
3.9	4.3	5.4	5.9	4.3	4.8	n
3.3	3.7	6.6	6.5	7.8	8.3	n
5.4	5.4	6	6.8	6.8	8.1	y
3.6	3.6	6.6	6.7	6	5.6	n
4.9	5.4	7.2	7.6	8.6	8.9	y
4.2	5	6	6.5	3.8	3.7	n
2.8	2.7	4.2	5	5.3	5.5	y
3.3	3.8	6.3	6.4	5.1	5.5	y
4.5	4.9	6.8	7	8	8	y
4.6	4.7	7.5	7.5	7.9	8.1	n
4	4.3	6.4	6.7	2.2	2.6	y
4.3	4.8	6.9	7.1	6.9	7	n
2.4	2.5	2.8	2.9	6.4	6.9	n
3.7	4.4	4.5	5.4	2.9	2.9	n
2.1	2.2	2.4	2.3	3.1	3.5	n
2.3	2.2	2.7	2.7	8.1	7.5	y
2.8	2.3	2.4	2.4	6.6	5.7	n
4.4	5	6.1	6.8	7.2	7	n
3.9	4	3.8	4	2.9	2.4	y
4.1	4.4	3.1	3.1	4.1	4.2	n
3.2	3.9	6.9	6.8	8.3	8.6	n
2.6	2.9	4.5	4.5	6	6.3	y
3.4	3.1	2.8	2.9	8.2	8	n
4	4.2	4.1	4.3	4.3	3.3	y
3	3.3	6.5	6.2	6.7	5.1	y
4.8	5.2	5.6	6.4	5.9	4.9	y
2.9	3	3.2	3.3	3.2	3	n
3.4	3.7	4.9	4.8	8.2	8.6	n
4.4	4.8	7.3	7.3	9	9	y
4.2	4.7	4.2	4.4	3.5	3.6	n
3.1	3.5	5.4	5.5	6.1	6.4	n
3.7	4.2	3.9	4.1	3.6	3.4	n
4.4	5.1	4.9	5.2	7.8	8.7	y
5.4	5.6	6.1	6.4	6.6	6.5	n
3.7	4.7	5.2	5.3	5	4.3	n
3.1	2.8	2.8	3	4.8	5.1	n
4	3.9	4.4	4.3	9.2	8.5	y
3.9	4.2	3	2.9	6.6	7.1	y
3.5	3.9	4	5.3	8	8.4	y
4.4	4.6	4.8	4.8	6.7	7.7	y
3.3	3.7	6	6.2	5.1	6.2	y
4.9	5.1	5.2	4.9	9.2	9.2	n
2.2	2.3	2.6	2.6	2.5	2.4	n
3.8	3.8	3.6	3.7	3.5	2.7	n
3	3.2	5.1	5.3	7.1	7.1	y
4.3	5.3	6.8	7.1	3.6	2.9	n
3.3	3.7	3.7	3.9	6.1	5	n
3.6	4.2	5.3	5.1	7.4	6.8	y
2.7	2.6	3.4	2.9	6.5	6	n
3.5	3.6	6.5	6.2	1.8	1.8	y
4.9	5	5	3	7.6	7.8	n
4.8	5.3	7.4	7	3.2	2.7	n
2.5	2.4	3	2.9	7	7.2	n
2.5	2.7	4.7	4.8	5.7	6.1	n
3.7	4.9	2.6	2.7	3.7	3.6	y
4.8	4.8	6.4	6.6	9.3	9	y
4.1	4.9	6.8	6.8	3.8	3.2	n
4.7	4.9	6.7	6.8	4.7	4.4	n
4.7	5.1	6.4	6.7	8.1	8.3	y
2	2	2.3	2.3	3.4	2.6	n
3	2.8	3.1	3.1	6.1	6.9	n
3.3	4.1	5.9	6	2.4	1.9	y
2.8	2.8	3.6	3.6	5.8	6.1	n
5.1	5.4	5.8	6.4	7.7	7.7	y
2.9	3.1	6.8	6.8	5.6	5.9	n
5	5.4	5.4	6.1	5.9	4.2	n
4.3	5.1	5.1	5.7	7.7	7.9	n
4.2	4.6	6	6.3	7.5	7.9	y
5.3	5.5	7.7	7.9	9.4	9.3	y
4.3	4.4	4.3	4.3	7.6	7.5	n
2.1	2.1	2.3	2.3	1.9	1.4	n
3	2.9	4.2	4.1	3.5	3.5	n
4.5	4.5	4.7	5.5	1.2	1.3	n
2.7	3.4	5.3	5.7	8	8	n
2.2	2.1	2.6	2.5	8	6.6	n
5	5.3	2.4	2.4	2.3	1.8	n
2.1	2.1	2.7	2.7	1	1	n
2	2	2.3	2.3	1	1	n
3.3	3.3	4.6	4.6	6.5	6.9	n
2.6	2.7	3.3	3.4	8.8	8.6	n
5.5	5.6	7	7	8.1	8.1	n
3.6	3.5	3.1	3.5	6.6	6.6	y
3.3	3.5	6	5.9	7.9	8.5	n
2.3	3	3.6	3.7	1.7	1.4	y
5	5.4	6.6	7	7.3	7.2	n
5	5.2	6.1	6.1	4.4	3.8	y
5	5.4	6.2	6.4	8.7	8.7	y
2.4	2.6	5.5	5.5	6.9	7.3	y
3.7	4.6	6.2	6.2	8.7	8.8	y
2.4	2.4	2.7	2.7	5.1	3.1	n
4.4	4.9	6	6.4	4.8	5.4	y
2.3	2.2	2.8	2.8	5.7	6.4	y
5	5.2	6	6.2	6.9	7	n
5.2	5.5	7.2	7.6	8.2	8.3	y
2.2	2.3	2.8	2.7	4.5	6.2	n
3.2	3.9	4.3	4.5	7.5	7.3	n
3.4	3	3.1	3.3	6.1	7	n
2.5	2.7	2.9	2.9	7	7.2	n
4.3	4.8	6.2	6.5	2.7	2.4	n
5.2	5.5	6.9	7.5	8	8.2	y
2.6	2.5	3.1	3.2	2.8	1.6	n
3.8	4.5	6.2	6.5	1.5	1.4	y
4.3	4.6	5.3	5.3	7.9	7.5	n
2.7	2.9	6	5.9	8.6	8.5	n
[truncated: 423 more rows]

## Sheet: morphokinetics_t2
FH	recalibrated_44h	recalibrated_68h	recalibrated_116h	t2
FALSE	0.168397	0.0395623	0.0115631	25
FALSE	0.0671318	0.0373213	0.00448094	30
FALSE	0.0364363	0.0237524	0.0876903	25
FALSE	0.038084	0.025908	0.00747421	25
TRUE	0.106167	0.172733	0.326585	25
FALSE	0.0270674	0.0217341	0.00285052	25
FALSE	0.180654	0.18287	0.00264163	25
FALSE	0.0221215	0.0185906	0.00292807	30
FALSE	0.0214826	0.0185719	0.00263601	30
FALSE	0.243493	0.260164	0.0397174	25
FALSE	0.0216303	0.0186092	0.00284991	30
FALSE	0.0258109	0.0200184	0.00551346	20
FALSE	0.0637862	0.0479453	0.175526	25
TRUE	0.144793	0.167575	0.492204	30
FALSE	0.0210946	0.0182678	0.00261598	25
FALSE	0.0663679	0.0488172	0.0350827	30
FALSE	0.0255232	0.0256275	0.0028116	25
FALSE	0.131334	0.0723895	0.00306078	25
FALSE	0.0225206	0.0188065	0.002619	35
TRUE	0.138669	0.168083	0.0159286	25
FALSE	0.0246924	0.0153165	0.0608969	30
FALSE	0.243894	0.21171	0.0844712	25
FALSE	0.138579	0.119114	0.00483875	30
FALSE	0.0542815	0.0518873	0.0027328	25
FALSE	0.129088	0.0500963	0.214942	25
FALSE	0.0487481	0.0531817	0.0191866	25
FALSE	0.057625	0.0591907	0.00291318	20
FALSE	0.0225305	0.0189219	0.0070295	20
FALSE	0.230482	0.194123	0.0308896	25
FALSE	0.0226006	0.0269038	0.00268512	30
FALSE	0.0243542	0.0192442	0.00691157	25
FALSE	0.0217012	0.0183474	0.00538479	35
FALSE	0.0976751	0.143227	0.0030297	20
TRUE	0.277148	0.1678	0.0391101	25
FALSE	0.0241365	0.0235977	0.00514812	30
FALSE	0.0229105	0.021132	0.00261665	25
FALSE	0.0232	0.0188115	0.00268925	35
FALSE	0.107687	0.0790946	0.00908018	30
FALSE	0.25288	0.246851	0.33768	25
FALSE	0.165871	0.187297	0.408681	25
FALSE	0.216153	0.146803	0.00436378	30
FALSE	0.0526268	0.0762538	0.00293883	25
FALSE	0.0309255	0.0216715	0.00322795	25
FALSE	0.0579292	0.0659872	0.32972	30
FALSE	0.227714	0.272587	0.00522859	25
FALSE	0.0792003	0.065306	0.00623854	25
FALSE	0.0649422	0.0642422	0.0327248	25
FALSE	0.0935397	0.0834695	0.103149	25
FALSE	0.0254943	0.0192384	0.00850644	30
FALSE	0.04435	0.0432681	0.0403255	25
FALSE	0.0212662	0.0182472	0.00321536	35
FALSE	0.0247865	0.0205373	0.0032595	25
FALSE	0.0220416	0.0193234	0.00272165	35
FALSE	0.0459916	0.02057	0.00271181	25
FALSE	0.0517828	0.0575317	0.0863061	20
TRUE	0.0336502	0.0274838	0.0192512	30
FALSE	0.0259103	0.0437981	0.00352068	30
FALSE	0.0522079	0.0934852	0.325573	25
TRUE	0.0924841	0.162403	0.496139	30
FALSE	0.114743	0.217691	0.0812609	25
FALSE	0.114574	0.0890984	0.0135211	25
FALSE	0.184165	0.201518	0.0113308	25
FALSE	0.0215728	0.018618	0.00258028	25
FALSE	0.0267561	0.072345	0.00279064	30
FALSE	0.160872	0.0819232	0.00681778	30
FALSE	0.0216161	0.0183801	0.00267585	35
FALSE	0.0275272	0.0238563	0.00534206	25
FALSE	0.288166	0.275894	0.157209	25
FALSE	0.179905	0.123893	0.259703	25
FALSE	0.0229063	0.0193944	0.0270079	30
FALSE	0.0880958	0.0375613	0.00261511	35
FALSE	0.0249213	0.0210984	0.00261403	25
FALSE	0.0216518	0.018464	0.00346577	25
FALSE	0.116053	0.164444	0.0119398	25
FALSE	0.0242367	0.0210016	0.0029234	20
FALSE	0.0309703	0.0257015	0.487952	30
FALSE	0.0260282	0.0201301	0.00264681	30
FALSE	0.0640832	0.144635	0.00488011	30
FALSE	0.0533952	0.12593	0.00273948	25
FALSE	0.236526	0.161023	0.0147151	25
FALSE	0.0686051	0.153794	0.0209584	25
FALSE	0.0940473	0.0865575	0.00299557	25
FALSE	0.0238023	0.0242575	0.00357796	25
FALSE	0.261102	0.199164	0.0299351	25
FALSE	0.0263135	0.0209286	0.0178274	30
FALSE	0.231032	0.162687	0.287518	25
FALSE	0.0278179	0.019617	0.00274555	25
FALSE	0.0244472	0.0213882	0.00303007	25
FALSE	0.0254021	0.0408037	0.0190325	30
FALSE	0.0278899	0.0239877	0.00638339	30
FALSE	0.0232455	0.019942	0.00265977	30
FALSE	0.173077	0.21371	0.0100484	25
FALSE	0.231164	0.209893	0.183014	30
FALSE	0.0315789	0.0288222	0.00319321	30
FALSE	0.0235938	0.0211508	0.00356267	25
FALSE	0.0226908	0.0185788	0.00281437	30
FALSE	0.116317	0.0385149	0.0337668	25
FALSE	0.0244601	0.0194263	0.0026579	30
FALSE	0.0272315	0.021607	0.00273988	25
FALSE	0.0483682	0.0481272	0.00515602	35
FALSE	0.0300505	0.0234425	0.00503544	30
TRUE	0.0731631	0.0505574	0.280289	25
FALSE	0.226928	0.0937379	0.010698	30
FALSE	0.182619	0.202547	0.0996245	25
FALSE	0.0374886	0.0234171	0.00297513	25
FALSE	0.0414104	0.0290925	0.00323833	25
FALSE	0.0465941	0.142486	0.441323	25
FALSE	0.0323816	0.0221661	0.0195794	30
FALSE	0.245657	0.24038	0.0339324	25
FALSE	0.0276845	0.0223207	0.00423814	25
FALSE	0.0915596	0.129393	0.00365224	25
FALSE	0.0344544	0.0197392	0.00287164	25
FALSE	0.0446991	0.0976382	0.00352175	30
FALSE	0.0432362	0.055896	0.00541045	35
FALSE	0.111491	0.150186	0.0129158	25
FALSE	0.0343777	0.0408544	0.00266708	35
FALSE	0.0400748	0.0316848	0.00284617	30
FALSE	0.0303015	0.0305802	0.0415888	30
TRUE	0.0567015	0.137323	0.318885	30
FALSE	0.109495	0.177729	0.32507	25
FALSE	0.0567989	0.13139	0.0544414	30
FALSE	0.0343841	0.0224253	0.0028259	25
FALSE	0.0366842	0.0407912	0.00659967	25
FALSE	0.0728934	0.0795315	0.00272231	25
FALSE	0.0331178	0.0231219	0.00410468	25
FALSE	0.0250655	0.0446571	0.00440202	30
FALSE	0.0581124	0.131812	0.0326167	30
FALSE	0.097297	0.096878	0.338391	25
FALSE	0.0923227	0.108665	0.00275687	30
FALSE	0.287325	0.210118	0.180714	20
FALSE	0.12656	0.0969251	0.00292894	25
FALSE	0.0221854	0.0204719	0.00263568	30
FALSE	0.244987	0.271106	0.217268	30
TRUE	0.222784	0.202553	0.308821	20
TRUE	0.128055	0.124511	0.117052	25
FALSE	0.0322931	0.0211431	0.00265999	30
FALSE	0.093678	0.106359	0.00544753	20
FALSE	0.0875734	0.109962	0.0245431	25
TRUE	0.156012	0.213707	0.032617	25
TRUE	0.0862644	0.219189	0.295578	25
FALSE	0.0235925	0.0220827	0.00279188	25
FALSE	0.0221893	0.0191166	0.00301772	30
TRUE	0.0520209	0.137432	0.112519	30
FALSE	0.021169	0.018231	0.00474686	35
FALSE	0.0317021	0.0226383	0.00351278	25
FALSE	0.021229	0.0184601	0.00402902	20
FALSE	0.0300775	0.0486003	0.00580722	25
FALSE	0.030751	0.0373199	0.00267356	30
FALSE	0.0254934	0.0203072	0.0026445	25
FALSE	0.186585	0.119117	0.0226444	25
FALSE	0.262113	0.0696788	0.055002	25
FALSE	0.0214529	0.0202393	0.0051349	35
FALSE	0.0634933	0.0453681	0.0219165	25
TRUE	0.0760428	0.107551	0.394366	25
FALSE	0.108327	0.100318	0.0065676	30
TRUE	0.154793	0.23121	0.402388	30
FALSE	0.0300349	0.0211812	0.00257179	35
FALSE	0.289539	0.293219	0.0388854	25
FALSE	0.0226964	0.0188182	0.00271705	25
FALSE	0.0230516	0.0263388	0.117506	35
FALSE	0.114059	0.0766204	0.0344887	25
FALSE	0.028466	0.0203899	0.00341346	30
FALSE	0.0370139	0.043519	0.00828516	30
FALSE	0.246425	0.192342	0.395748	25
FALSE	0.0312821	0.0246278	0.00258345	25
FALSE	0.0517977	0.0401496	0.00284677	30
FALSE	0.0249627	0.0224937	0.00291708	30
FALSE	0.022592	0.0274638	0.00270235	25
FALSE	0.178524	0.261318	0.00289772	25
FALSE	0.0272224	0.0199406	0.104098	25
FALSE	0.0481297	0.0584976	0.00266853	25
FALSE	0.0258061	0.035097	0.0218387	30
FALSE	0.206896	0.170073	0.029686	30
FALSE	0.0711738	0.0802274	0.00322891	30
FALSE	0.203838	0.180565	0.0026319	30
FALSE	0.0930606	0.174838	0.313409	25
FALSE	0.104544	0.13018	0.0644302	25
FALSE	0.270614	0.294613	0.317524	25
FALSE	0.162754	0.100913	0.0144197	30
FALSE	0.0234348	0.0218156	0.0025921	35
FALSE	0.0236478	0.0250016	0.0213522	25
FALSE	0.0210026	0.018221	0.00271178	25
FALSE	0.060994	0.0565276	0.0094479	25
FALSE	0.0295983	0.02139	0.00264129	25
FALSE	0.0272606	0.0240072	0.0329494	30
FALSE	0.0250899	0.0219154	0.0468469	35
FALSE	0.0226782	0.0186488	0.015792	30
FALSE	0.0360566	0.0507431	0.00740316	30
TRUE	0.141438	0.218195	0.460955	25
FALSE	0.0317692	0.0528558	0.0355816	30
FALSE	0.0510412	0.203664	0.00723884	30
FALSE	0.107231	0.0726956	0.173488	25
FALSE	0.0453391	0.153809	0.249785	30
FALSE	0.0602358	0.099612	0.010444	25
FALSE	0.19619	0.150986	0.0124295	30
FALSE	0.0324434	0.0313822	0.0150474	25
FALSE	0.137845	0.195355	0.00371449	25
FALSE	0.068051	0.025068	0.00582998	30
FALSE	0.0220331	0.0187057	0.00258361	30
FALSE	0.0250259	0.0227856	0.0048831	30
FALSE	0.027241	0.0984795	0.00297223	30
FALSE	0.0272083	0.0324084	0.0125987	30
FALSE	0.0252151	0.0202645	0.00328319	30
FALSE	0.0641314	0.0787308	0.0026018	25
FALSE	0.0288132	0.0534504	0.00294795	20
FALSE	0.0274211	0.0201669	0.00273615	35
FALSE	0.24365	0.243344	0.0848	20
TRUE	0.232812	0.132499	0.477194	25
FALSE	0.0254186	0.0205982	0.00270551	30
FALSE	0.0245788	0.0201224	0.0264602	30
FALSE	0.0293211	0.0213401	0.0596704	25
FALSE	0.0212682	0.018416	0.00259021	35
FALSE	0.0295399	0.0498568	0.00981204	30
TRUE	0.255161	0.131193	0.0880259	25
FALSE	0.0221562	0.0186664	0.00384785	35
FALSE	0.0252986	0.0211978	0.00949017	30
FALSE	0.0219642	0.0221223	0.00256902	35
FALSE	0.021538	0.0183334	0.00259905	35
FALSE	0.0956821	0.058744	0.178922	30
FALSE	0.0214729	0.018699	0.0026176	30
FALSE	0.0322566	0.0236842	0.0127487	30
FALSE	0.0232416	0.0192423	0.00263139	35
FALSE	0.0253943	0.0189345	0.00263594	30
FALSE	0.0527656	0.162451	0.00295115	25
FALSE	0.0498545	0.0558623	0.0030968	30
FALSE	0.030153	0.0193251	0.0135181	30
TRUE	0.0260127	0.0214433	0.272751	25
FALSE	0.0639946	0.0444189	0.00489461	25
FALSE	0.165585	0.264567	0.0107694	25
FALSE	0.0239956	0.0366955	0.108167	35
FALSE	0.128123	0.232459	0.0158588	25
FALSE	0.0221579	0.0187822	0.00279255	35
TRUE	0.120304	0.0911173	0.435575	20
TRUE	0.150215	0.235527	0.231565	25
FALSE	0.155631	0.0888363	0.170656	25
FALSE	0.0548287	0.0629715	0.018557	20
FALSE	0.156597	0.122314	0.0375691	20
FALSE	0.0248293	0.019273	0.00291147	25
FALSE	0.0267893	0.0250195	0.00277697	25
FALSE	0.0214773	0.0186922	0.00272437	30
FALSE	0.023585	0.0213197	0.00540881	30
FALSE	0.0246407	0.0252815	0.118663	30
FALSE	0.0676331	0.131005	0.222465	25
FALSE	0.0314099	0.0676916	0.00454049	25
FALSE	0.0459765	0.0203912	0.00274427	25
FALSE	0.165393	0.120079	0.00720238	25
FALSE	0.0339841	0.0650444	0.00445858	30
FALSE	0.0276271	0.0202527	0.0026777	25
FALSE	0.098512	0.213812	0.0321824	25
FALSE	0.0221473	0.0184039	0.00268506	30
TRUE	0.0569322	0.0501778	0.295507	25
FALSE	0.191016	0.248045	0.00451938	25
FALSE	0.031987	0.036317	0.00542101	35
FALSE	0.0312396	0.0202258	0.00288895	30
FALSE	0.0222942	0.0184979	0.00324696	35
FALSE	0.0576272	0.0725864	0.00406301	25
FALSE	0.0232774	0.019972	0.00265936	35
FALSE	0.0264342	0.0266905	0.00335187	30
FALSE	0.0671925	0.0866189	0.00361028	30
FALSE	0.0277055	0.0411614	0.0618098	30
FALSE	0.0243933	0.0196902	0.00260836	30
FALSE	0.0516395	0.0581531	0.0246756	20
FALSE	0.0307844	0.0297235	0.00275597	30
FALSE	0.0534162	0.0411965	0.0537971	25
FALSE	0.0631087	0.086688	0.00388036	25
FALSE	0.120548	0.0650422	0.390296	25
FALSE	0.0217704	0.0193098	0.0847636	30
FALSE	0.0546414	0.0243818	0.036863	25
TRUE	0.0796764	0.0618027	0.0329476	30
FALSE	0.149966	0.242761	0.00733549	25
FALSE	0.0370063	0.0480567	0.00751491	30
FALSE	0.0245709	0.0223783	0.0135126	30
FALSE	0.28387	0.274481	0.335945	25
FALSE	0.0263464	0.0231568	0.22525	25
FALSE	0.0815365	0.0954972	0.0138777	30
FALSE	0.0609605	0.08942	0.361653	25
FALSE	0.0240666	0.0390823	0.00453828	35
FALSE	0.0236403	0.0195227	0.00455754	30
FALSE	0.021514	0.0184943	0.0120726	30
TRUE	0.083607	0.034728	0.378771	25
FALSE	0.0640205	0.0911818	0.00857886	25
FALSE	0.124753	0.0532981	0.00624925	30
FALSE	0.0876163	0.0923514	0.0027964	20
FALSE	0.0369072	0.0235798	0.0034165	30
FALSE	0.0237393	0.0195424	0.00290855	30
FALSE	0.260165	0.318998	0.00302257	25
FALSE	0.0328319	0.0288493	0.238775	25
FALSE	0.189171	0.170431	0.0400734	25
FALSE	0.0397625	0.030098	0.00551334	30
FALSE	0.0824819	0.102411	0.263269	30
FALSE	0.0381166	0.0434913	0.0266051	25
FALSE	0.0621005	0.0488785	0.005672	25
FALSE	0.0610778	0.0256161	0.00288093	25
FALSE	0.0414322	0.0442838	0.00261808	25
FALSE	0.0828576	0.107439	0.00838512	30
FALSE	0.0406816	0.0357496	0.00352475	25
FALSE	0.182866	0.0712345	0.00422147	25
FALSE	0.0215806	0.0196269	0.0044818	30
FALSE	0.026521	0.0287961	0.010751	30
FALSE	0.0324837	0.028515	0.0906334	25
FALSE	0.0233619	0.0213072	0.0200183	30
FALSE	0.0262393	0.0231804	0.192282	30
FALSE	0.0240428	0.0190155	0.107921	30
FALSE	0.0955567	0.0535645	0.00317533	30
FALSE	0.0214488	0.018396	0.00271964	35
FALSE	0.0454923	0.045026	0.0158047	30
FALSE	0.0402922	0.0333723	0.0946629	25
FALSE	0.0227088	0.020363	0.349749	25
FALSE	0.250457	0.194361	0.0891344	25
FALSE	0.0597428	0.022615	0.12359	25
FALSE	0.163041	0.24328	0.163136	25
FALSE	0.0644366	0.0319435	0.00305544	25
FALSE	0.254552	0.199276	0.166279	30
FALSE	0.0379635	0.021885	0.0036226	30
FALSE	0.0246198	0.0335381	0.00261937	35
FALSE	0.19743	0.234388	0.173332	30
FALSE	0.131795	0.134337	0.290591	30
FALSE	0.0269582	0.0222413	0.00428456	25
FALSE	0.0353032	0.058429	0.00274102	30
FALSE	0.0278202	0.0618204	0.00366463	30
FALSE	0.263894	0.144703	0.00309958	25
FALSE	0.0222568	0.0193033	0.00266594	20
FALSE	0.0233027	0.0212497	0.0026966	25
FALSE	0.0460368	0.0746796	0.00874785	25
FALSE	0.0645719	0.0557883	0.00353547	30
FALSE	0.117602	0.0577997	0.0452258	25
TRUE	0.070478	0.148567	0.276981	25
FALSE	0.232338	0.0805559	0.272504	25
FALSE	0.169359	0.114582	0.0464924	25
FALSE	0.0271882	0.0209605	0.00393744	30
FALSE	0.024462	0.0273241	0.00270218	30
FALSE	0.0559387	0.0804068	0.00281721	25
FALSE	0.0224969	0.0191681	0.00261605	25
FALSE	0.0234291	0.0212209	0.00273368	35
FALSE	0.0209715	0.0182704	0.00262161	25
FALSE	0.117477	0.129516	0.0358561	25
FALSE	0.154343	0.240971	0.213448	30
FALSE	0.0213076	0.0185624	0.00332769	25
FALSE	0.0641626	0.0290022	0.0286191	30
FALSE	0.079958	0.0969867	0.136727	35
FALSE	0.0218496	0.0187515	0.00265765	35
FALSE	0.0216964	0.0198363	0.00274443	30
FALSE	0.0351732	0.0533231	0.0637904	25
FALSE	0.0392456	0.0230988	0.00264842	25
FALSE	0.026953	0.0401896	0.00277464	30
FALSE	0.0255661	0.025724	0.00314876	30
FALSE	0.0471863	0.112662	0.0163967	25
FALSE	0.0707531	0.0621475	0.103902	30
FALSE	0.0385481	0.067792	0.00336852	30
FALSE	0.29375	0.32076	0.464035	25
FALSE	0.0369023	0.030195	0.00284463	25
FALSE	0.0316769	0.034008	0.00277232	30
FALSE	0.0278775	0.0583111	0.0188948	30
FALSE	0.0230376	0.0193434	0.0938701	20
TRUE	0.183687	0.239588	0.482024	25
FALSE	0.0225813	0.0187838	0.00262106	25
FALSE	0.0507774	0.0842867	0.014366	25
FALSE	0.0257396	0.0243598	0.00295655	30
FALSE	0.0488294	0.126285	0.221127	25
FALSE	0.0240083	0.0266863	0.0243092	25
FALSE	0.0747129	0.0454247	0.15371	30
FALSE	0.0269277	0.024023	0.0025627	30
FALSE	0.0335218	0.025243	0.00262959	20
FALSE	0.0522821	0.0396123	0.00444479	30
FALSE	0.0246013	0.0220328	0.00393841	25
FALSE	0.0249657	0.0232318	0.0299159	35
FALSE	0.0233713	0.0195655	0.00266613	25
FALSE	0.0588853	0.0413538	0.00476664	30
FALSE	0.221031	0.169515	0.122985	25
TRUE	0.078978	0.0457179	0.325004	25
FALSE	0.0859279	0.0243405	0.322411	25
FALSE	0.0308621	0.0387915	0.0381109	30
FALSE	0.146117	0.122766	0.27246	30
FALSE	0.0301132	0.0258106	0.302648	25
FALSE	0.0226804	0.025925	0.00293358	25
FALSE	0.0659133	0.101127	0.00484578	30
FALSE	0.0304369	0.0201604	0.00301969	30
FALSE	0.0278945	0.0377114	0.00565032	25
FALSE	0.295178	0.298371	0.0838628	20
FALSE	0.0359802	0.0283483	0.0055494	25
FALSE	0.14771	0.26414	0.478039	30
FALSE	0.0382094	0.0278007	0.00479615	30
FALSE	0.0992906	0.0497483	0.0249942	25
FALSE	0.059368	0.104291	0.0115137	25
FALSE	0.235003	0.173493	0.0434321	25
FALSE	0.179232	0.276221	0.437851	25
FALSE	0.0547612	0.161999	0.351994	20
FALSE	0.0238254	0.0200055	0.00268125	30
FALSE	0.0238294	0.0235938	0.00717607	25
FALSE	0.0983047	0.260092	0.05366	25
FALSE	0.023262	0.0375209	0.0486916	35
FALSE	0.0283764	0.0214587	0.00454987	30
FALSE	0.083144	0.0814117	0.155048	25
FALSE	0.0812225	0.0707727	0.00303667	30
TRUE	0.0921732	0.0955111	0.337248	20
FALSE	0.0224259	0.0204271	0.00267122	30
FALSE	0.241942	0.269257	0.0253753	25
FALSE	0.069194	0.085092	0.188837	35
TRUE	0.145147	0.0780106	0.0529048	25
FALSE	0.0586805	0.0446329	0.00268804	30
FALSE	0.179808	0.248201	0.422521	20
FALSE	0.224323	0.204648	0.0509356	25
FALSE	0.093746	0.0980612	0.461541	30
FALSE	0.271242	0.227311	0.0609129	25
FALSE	0.0247266	0.0322004	0.00277268	35
FALSE	0.212139	0.307446	0.465326	25
FALSE	0.134436	0.129501	0.00290948	25
FALSE	0.0250698	0.019625	0.0026737	25
FALSE	0.0706018	0.162527	0.0142865	25
FALSE	0.194508	0.284992	0.0649984	25
FALSE	0.0447101	0.049078	0.00278428	20
FALSE	0.0996746	0.0737458	0.0268789	20
FALSE	0.0614136	0.159259	0.00932712	30
FALSE	0.26787	0.233178	0.30807	25
FALSE	0.0249541	0.0206251	0.00275838	25
FALSE	0.0283733	0.0209296	0.00283005	30
FALSE	0.0224101	0.0191766	0.0028211	25
FALSE	0.0329229	0.0664514	0.00368414	30
FALSE	0.0543837	0.0774144	0.0263467	30
FALSE	0.0630389	0.0711041	0.00262088	25
FALSE	0.177109	0.172776	0.00857599	20
FALSE	0.0219074	0.0201648	0.00288808	25
TRUE	0.0679851	0.173614	0.470049	25
FALSE	0.227192	0.228161	0.387473	20
FALSE	0.0230903	0.0191801	0.0143684	25
FALSE	0.0563429	0.0526851	0.00307979	25
FALSE	0.0348198	0.029749	0.00279962	30
FALSE	0.0330909	0.124107	0.00260443	30
FALSE	0.0224044	0.0192689	0.00271823	25
FALSE	0.125366	0.199606	0.0411928	25
TRUE	0.128562	0.0720075	0.440672	25
FALSE	0.0210221	0.0183231	0.00255343	30
TRUE	0.199099	0.227853	0.380099	25
FALSE	0.118255	0.101125	0.00666215	30
FALSE	0.0636496	0.0695341	0.0026233	35
TRUE	0.0353246	0.0255213	0.038422	25
FALSE	0.0817625	0.0545359	0.0249495	25
FALSE	0.0298398	0.0293886	0.176175	25
FALSE	0.0240343	0.0274248	0.0042251	30
FALSE	0.0504029	0.0347886	0.0044275	25
FALSE	0.0240934	0.02023	0.0516467	25
FALSE	0.199986	0.125393	0.0297306	25
FALSE	0.0955836	0.178715	0.0361619	25
TRUE	0.0772375	0.0734053	0.466892	25
FALSE	0.085551	0.0621797	0.00301152	25
TRUE	0.169579	0.275585	0.15815	25
FALSE	0.0450942	0.0463386	0.0725074	25
FALSE	0.0579829	0.102543	0.00420906	30
FALSE	0.0400643	0.0527295	0.00373691	25
FALSE	0.0859371	0.0502378	0.189114	25
FALSE	0.057784	0.0402502	0.00270964	30
FALSE	0.248175	0.0206582	0.0140132	20
FALSE	0.0494022	0.0299835	0.00843539	25
FALSE	0.0416229	0.0634714	0.00562213	30
FALSE	0.128578	0.150787	0.00265449	25
FALSE	0.021901	0.0186947	0.00275115	35
FALSE	0.0537974	0.0652415	0.00273429	30
FALSE	0.0261914	0.0204432	0.00264073	30
FALSE	0.108842	0.0917541	0.0194443	30
FALSE	0.0521738	0.0631323	0.00799141	30
FALSE	0.271444	0.228418	0.40875	25
FALSE	0.0282938	0.0393233	0.0051566	30
FALSE	0.0827174	0.0758259	0.0118589	30
FALSE	0.0367941	0.0830186	0.00298197	30
FALSE	0.0259004	0.0230098	0.00866854	25
FALSE	0.063154	0.0622811	0.0060533	30
FALSE	0.0256515	0.02835	0.00264209	30
FALSE	0.0242045	0.020303	0.00265715	25
FALSE	0.275352	0.290903	0.37836	25
FALSE	0.208016	0.209985	0.119823	25
TRUE	0.0751102	0.0669575	0.0678357	25
TRUE	0.281509	0.288605	0.417179	25
FALSE	0.0625646	0.163979	0.0166311	25
FALSE	0.0331926	0.0331313	0.0154011	30
FALSE	0.129345	0.0479653	0.00453574	30
FALSE	0.0241062	0.0189932	0.00463457	25
FALSE	0.0276538	0.0538362	0.00416069	35
FALSE	0.0243286	0.0228656	0.0036995	25
TRUE	0.141062	0.184811	0.386152	25
FALSE	0.0571842	0.0575165	0.0146439	30
TRUE	0.0330022	0.171595	0.294829	30
FALSE	0.0566611	0.0399641	0.00294777	30
FALSE	0.025728	0.0322488	0.372151	25
FALSE	0.035236	0.0279716	0.00277022	25
FALSE	0.239947	0.191368	0.00885595	25
FALSE	0.0681357	0.0609332	0.00546068	25
FALSE	0.104968	0.14597	0.0342769	30
FALSE	0.0237631	0.0207216	0.00264388	25
FALSE	0.0238112	0.0236834	0.0111391	30
FALSE	0.0417626	0.0636621	0.00262996	25
FALSE	0.0413753	0.0979569	0.00404927	25
FALSE	0.0833402	0.21455	0.0148704	25
FALSE	0.0640389	0.0691383	0.415765	25
FALSE	0.0796016	0.0847161	0.0926242	25
FALSE	0.0330743	0.0222675	0.00315049	25
FALSE	0.170651	0.0528884	0.0413024	25
FALSE	0.0373591	0.0497271	0.381338	25
FALSE	0.0487836	0.0426645	0.0962757	20
FALSE	0.0238971	0.0272062	0.00399222	30
FALSE	0.117293	0.0923005	0.0031016	25
FALSE	0.206904	0.233231	0.448332	25
FALSE	0.0491856	0.0452546	0.352859	25
FALSE	0.0237163	0.0199752	0.0026704	30
FALSE	0.0793325	0.13772	0.00281221	25
FALSE	0.035753	0.0526959	0.229508	30
FALSE	0.0327789	0.0226862	0.00262458	30
TRUE	0.0396765	0.021188	0.342395	25
FALSE	0.0224283	0.0190447	0.0402351	35
FALSE	0.0213359	0.0185259	0.00268535	30
TRUE	0.114119	0.0488839	0.00738536	30
FALSE	0.0673201	0.077605	0.0435389	30
FALSE	0.0254005	0.0374025	0.00328898	30
FALSE	0.173059	0.0427588	0.0109318	30
FALSE	0.0350187	0.0511269	0.00256989	25
FALSE	0.0717747	0.194116	0.0379263	30
FALSE	0.0357546	0.152389	0.0994815	30
FALSE	0.0288755	0.0489132	0.00344777	25
FALSE	0.0689828	0.0374916	0.0142215	35
FALSE	0.0253832	0.0207065	0.00266729	25
FALSE	0.0548062	0.0438264	0.0419963	30
FALSE	0.0247469	0.0209628	0.00354063	30
FALSE	0.0226104	0.0194134	0.00259532	25
FALSE	0.0481129	0.122672	0.00269337	25
FALSE	0.0285563	0.0256538	0.00448921	35
FALSE	0.0221413	0.0193683	0.00284118	25
TRUE	0.167704	0.20335	0.00668307	30
FALSE	0.188063	0.104027	0.350322	25
FALSE	0.210961	0.210849	0.455948	25
FALSE	0.0370158	0.0365647	0.0730987	25
FALSE	0.0245566	0.0205742	0.00285054	30
FALSE	0.0239034	0.0206558	0.00694337	25
FALSE	0.165585	0.174692	0.00689759	25
FALSE	0.0223306	0.0194023	0.0136497	25
FALSE	0.0415496	0.103122	0.00290134	30
FALSE	0.0850666	0.0435779	0.028407	30
FALSE	0.204473	0.199598	0.0817421	25
FALSE	0.0505055	0.0597954	0.00407121	25
FALSE	0.195002	0.24411	0.0558102	30
FALSE	0.107623	0.038269	0.0280084	25
FALSE	0.0335665	0.0225885	0.0739223	30
FALSE	0.0411944	0.0571894	0.00272186	30
FALSE	0.0239819	0.0200487	0.00282394	30
FALSE	0.0216055	0.0183952	0.00259493	35
TRUE	0.0406945	0.0293848	0.0417711	30
FALSE	0.192848	0.112649	0.29866	25
FALSE	0.0345954	0.0469281	0.00381884	30
FALSE	0.034743	0.0320205	0.0138886	30
FALSE	0.023076	0.0194339	0.0248586	25
FALSE	0.0444319	0.0716935	0.00271445	25
FALSE	0.281345	0.279699	0.0031739	25
FALSE	0.0773148	0.158985	0.0158455	30
FALSE	0.0274202	0.018532	0.00347483	30
FALSE	0.0256797	0.0297846	0.00734483	35
FALSE	0.0226228	0.0231007	0.0027136	30
FALSE	0.0845557	0.0568992	0.0954954	25
FALSE	0.100325	0.102806	0.0172476	30
FALSE	0.0255158	0.0211934	0.39756	30
FALSE	0.0221168	0.0188831	0.00265983	25
FALSE	0.0270669	0.0257423	0.00684098	30
FALSE	0.0953357	0.0587045	0.0205983	20
FALSE	0.0215084	0.0191867	0.00271294	25
FALSE	0.22301	0.230619	0.418954	25
FALSE	0.0431779	0.0371165	0.00264198	30
FALSE	0.083677	0.0738237	0.0314877	35
FALSE	0.0293058	0.0220928	0.00278203	30
FALSE	0.0832627	0.213435	0.00514315	25
FALSE	0.0699762	0.0587291	0.0505307	25
FALSE	0.0215105	0.0194372	0.00276732	35
FALSE	0.231777	0.0552421	0.0789649	20
FALSE	0.0317394	0.0360249	0.0196722	25
FALSE	0.107224	0.206819	0.00440634	25
FALSE	0.0263005	0.0358989	0.0580999	35
FALSE	0.228045	0.299069	0.0567506	25
FALSE	0.0304503	0.0359749	0.00731165	30
FALSE	0.1298	0.0491487	0.0215329	25
FALSE	0.11909	0.0508737	0.00512891	30
FALSE	0.0213787	0.0184022	0.00266979	25
FALSE	0.206192	0.236565	0.488149	20
FALSE	0.0320015	0.0212518	0.0041655	20
TRUE	0.228897	0.130927	0.466407	20
FALSE	0.0335886	0.0279733	0.089431	30
FALSE	0.0997558	0.03163	0.00643846	30
FALSE	0.145679	0.149467	0.365263	20
FALSE	0.0549959	0.0426108	0.00433859	25
FALSE	0.0348766	0.0376732	0.00280347	20
FALSE	0.127643	0.264362	0.00338484	25
FALSE	0.0454341	0.0327292	0.00401273	30
FALSE	0.0432489	0.0287647	0.00262894	30
FALSE	0.0251898	0.0192192	0.0124165	30
FALSE	0.236577	0.138889	0.0234906	25
FALSE	0.234694	0.265737	0.106636	30
FALSE	0.111248	0.177537	0.0224609	25
FALSE	0.040761	0.0217796	0.0041777	35
FALSE	0.101442	0.070415	0.0117994	25
FALSE	0.0583742	0.0489318	0.00872793	25
FALSE	0.0236263	0.0198874	0.00261561	30
FALSE	0.0349611	0.0310772	0.0496076	25
FALSE	0.0220225	0.0186038	0.00260415	30
FALSE	0.032701	0.0371493	0.0298353	25
FALSE	0.0407854	0.0294925	0.0361453	25
FALSE	0.0216133	0.018328	0.00271111	25
FALSE	0.0230384	0.0226695	0.00319343	30
FALSE	0.0359726	0.0266048	0.00289904	30
FALSE	0.130818	0.0886743	0.00453264	30
FALSE	0.11147	0.138447	0.00617513	30
TRUE	0.268049	0.228656	0.388971	20
FALSE	0.0226244	0.0192958	0.00614153	30
FALSE	0.0255978	0.0197003	0.0057278	30
FALSE	0.0676382	0.0383795	0.169079	25
FALSE	0.0909351	0.071438	0.00416005	25
FALSE	0.0471983	0.0545729	0.0186235	25
TRUE	0.160168	0.101695	0.0576437	30
FALSE	0.0820516	0.076419	0.541838	30
FALSE	0.0328064	0.0218606	0.0342719	30
FALSE	0.0234319	0.0191474	0.00768202	30
FALSE	0.145196	0.154104	0.0616168	25
FALSE	0.0222877	0.0202286	0.0031127	25
FALSE	0.0222579	0.0218455	0.00274953	30
FALSE	0.184821	0.0887716	0.00434871	25
FALSE	0.201466	0.16623	0.165233	25
FALSE	0.0244211	0.0195805	0.00268493	30
FALSE	0.0256917	0.0197557	0.0027615	30
FALSE	0.0234268	0.0198684	0.00287813	30
FALSE	0.0212158	0.0184089	0.00282778	30
FALSE	0.122294	0.190456	0.0241451	25
FALSE	0.0298933	0.0205219	0.00262532	30
FALSE	0.0226572	0.0189496	0.00260421	35
FALSE	0.0247586	0.0204086	0.00564134	35
FALSE	0.0296039	0.0381757	0.00290347	30
FALSE	0.0415166	0.0827754	0.00264458	25
FALSE	0.0698465	0.148229	0.0889233	30
FALSE	0.0228642	0.0187275	0.00272082	25
FALSE	0.0258301	0.0229543	0.0191418	25
FALSE	0.222744	0.100408	0.00340138	25
FALSE	0.0881391	0.147946	0.00284061	25
FALSE	0.0950451	0.0790687	0.0228847	30
FALSE	0.140691	0.141064	0.0526234	30
FALSE	0.0253584	0.0223021	0.0795572	30
TRUE	0.0851676	0.094728	0.430017	25
FALSE	0.0244773	0.0202905	0.00266128	20
FALSE	0.0241981	0.0193413	0.00261702	25
FALSE	0.112095	0.0736924	0.00661941	30
FALSE	0.0389578	0.0811199	0.0790827	30
FALSE	0.0225614	0.0207176	0.0283784	35
FALSE	0.0226625	0.0223076	0.00457982	35
FALSE	0.0558157	0.0894972	0.00394472	25
FALSE	0.0281136	0.0427916	0.00580627	25
FALSE	0.0642413	0.137277	0.00305765	25
FALSE	0.021691	0.0205186	0.0025854	30
FALSE	0.0334356	0.0615208	0.0660481	20
FALSE	0.0288367	0.0375762	0.00415478	25
FALSE	0.0943238	0.142455	0.00333096	25
FALSE	0.151997	0.301246	0.00432275	25
FALSE	0.0245167	0.0205393	0.0500659	35
FALSE	0.0303796	0.0277566	0.00321348	25
FALSE	0.0249564	0.0320936	0.00293406	30
FALSE	0.0356238	0.0632662	0.00363652	30
FALSE	0.0653112	0.06298	0.00502811	30
FALSE	0.118785	0.0493135	0.00996593	25
FALSE	0.0563857	0.143721	0.00497158	30
FALSE	0.0626991	0.149843	0.0975556	25
FALSE	0.042725	0.0392981	0.0056599	25
FALSE	0.0265853	0.0228049	0.00688413	25
FALSE	0.0322333	0.0819195	0.0117276	30
FALSE	0.202117	0.241825	0.368249	25
FALSE	0.162836	0.149818	0.375014	25
FALSE	0.0224234	0.0192218	0.00256924	35
FALSE	0.0219353	0.018448	0.00323249	25
FALSE	0.123324	0.0387295	0.0207723	25
FALSE	0.10785	0.0636182	0.128425	30
FALSE	0.026658	0.0260231	0.00706112	30
FALSE	0.12238	0.078516	0.0142996	30
FALSE	0.0901708	0.179693	0.0076006	25
FALSE	0.0412774	0.0452086	0.0449967	25
FALSE	0.0421162	0.0351621	0.0111482	25
FALSE	0.247822	0.231802	0.079631	25
FALSE	0.0246885	0.018789	0.00324593	35
FALSE	0.023851	0.0241569	0.0032441	30
FALSE	0.0240946	0.0246908	0.00535251	30
FALSE	0.0215378	0.0184505	0.00472686	30
FALSE	0.0233416	0.0194432	0.0287036	30
FALSE	0.0250208	0.0227692	0.0039189	30
FALSE	0.0217358	0.0188798	0.00326567	30
FALSE	0.293438	0.251261	0.0539285	20
FALSE	0.130863	0.229028	0.434121	20
FALSE	0.113735	0.186893	0.271375	25
FALSE	0.0231225	0.0195862	0.301044	25
FALSE	0.21553	0.212766	0.00995193	30
FALSE	0.02246	0.0191604	0.00493614	30
FALSE	0.21353	0.178101	0.0165732	25
FALSE	0.022082	0.0186047	0.00268609	35
FALSE	0.113597	0.120869	0.084812	20
FALSE	0.0225528	0.0191029	0.00278213	35
FALSE	0.160107	0.0620433	0.00541248	25
FALSE	0.0563271	0.0459298	0.00371003	25
FALSE	0.0334967	0.0236311	0.00276724	25
FALSE	0.0380992	0.0283099	0.00325992	35
FALSE	0.151563	0.0545231	0.126846	25
FALSE	0.055016	0.0659267	0.00345291	25
FALSE	0.0225196	0.0201853	0.168994	25
FALSE	0.0243878	0.0200649	0.0854061	30
FALSE	0.0841043	0.126259	0.0072066	25
FALSE	0.0291341	0.0313593	0.00255776	25
FALSE	0.194656	0.258674	0.346601	30
FALSE	0.0634051	0.233356	0.0148317	20
FALSE	0.138646	0.183542	0.192071	25
TRUE	0.0533101	0.0304273	0.506454	30
FALSE	0.0380001	0.0361378	0.180499	25
FALSE	0.0260898	0.0208236	0.132445	30
FALSE	0.0636426	0.0381021	0.054679	20
FALSE	0.0688394	0.124499	0.00321444	25
FALSE	0.217968	0.300438	0.498612	25
TRUE	0.241738	0.19394	0.284057	25
FALSE	0.0634235	0.110783	0.0798178	25
FALSE	0.145125	0.138623	0.438204	30
FALSE	0.0388719	0.0323828	0.0104966	30
FALSE	0.0712482	0.0928568	0.00739124	25
FALSE	0.0956125	0.0860168	0.181421	30
FALSE	0.0368203	0.0513047	0.00280994	30
FALSE	0.0609444	0.0943905	0.235686	25
FALSE	0.0350909	0.0523745	0.0031181	25
FALSE	0.154942	0.207269	0.192344	25
FALSE	0.0262685	0.0213072	0.0221649	30
FALSE	0.0226605	0.0214158	0.00272905	20
FALSE	0.0773221	0.12062	0.00272214	30
FALSE	0.0234785	0.0217108	0.00400021	30
FALSE	0.0595587	0.0495494	0.00316686	30
FALSE	0.034169	0.0357104	0.00266993	30
FALSE	0.0580446	0.125593	0.00416441	20
FALSE	0.130261	0.169392	0.00420919	20
TRUE	0.0260381	0.0216677	0.00678333	25
FALSE	0.0484192	0.031641	0.00442444	30
FALSE	0.0798577	0.0982832	0.00357035	30
TRUE	0.213004	0.223718	0.458006	25
FALSE	0.021871	0.0187734	0.00278873	35
FALSE	0.0325008	0.0561242	0.00296915	35
FALSE	0.0485178	0.0218721	0.00260927	30
TRUE	0.110873	0.281309	0.0703361	25
TRUE	0.200731	0.180152	0.186411	25
TRUE	0.12496	0.0515402	0.225647	25
FALSE	0.0293041	0.0270703	0.0162937	20
FALSE	0.120489	0.101525	0.00670403	25
FALSE	0.278459	0.305672	0.300838	25
FALSE	0.0492155	0.0886685	0.0057969	30
FALSE	0.0313518	0.0339274	0.316826	30
FALSE	0.0783742	0.0740281	0.00786761	25
FALSE	0.0223273	0.0185024	0.00267151	30
FALSE	0.0220214	0.0191862	0.00261723	25
TRUE	0.162676	0.0918322	0.108592	25
FALSE	0.101706	0.0459491	0.00391663	25
FALSE	0.0590377	0.0330642	0.00584259	25
FALSE	0.176818	0.0930504	0.304027	25
FALSE	0.0213301	0.0215285	0.00283104	35
FALSE	0.0923533	0.111168	0.00570586	30
FALSE	0.0435937	0.0575103	0.00275072	25
TRUE	0.1529	0.166373	0.350896	25
FALSE	0.0357115	0.0257412	0.0914409	30
FALSE	0.0273062	0.0211008	0.00416597	25
FALSE	0.039031	0.125324	0.0402516	30
FALSE	0.0645705	0.209528	0.323833	30
FALSE	0.126039	0.104405	0.0121485	30
FALSE	0.0260407	0.0297038	0.00551248	30
FALSE	0.104971	0.165272	0.433483	25
FALSE	0.0216853	0.0185398	0.00621478	25
FALSE	0.0601799	0.0556793	0.020021	25
FALSE	0.0369924	0.0329554	0.145101	25
FALSE	0.0238388	0.0215052	0.00655346	30
FALSE	0.0224654	0.0271728	0.00288184	30
FALSE	0.0272185	0.0210188	0.00991866	25
FALSE	0.0450198	0.0230762	0.0853843	25
FALSE	0.0264973	0.0305587	0.00292014	30
TRUE	0.21005	0.126549	0.369355	25
FALSE	0.295011	0.2803	0.387227	25
FALSE	0.0388582	0.0233804	0.00291117	30
FALSE	0.0272018	0.0230307	0.00431631	35
FALSE	0.0209166	0.0182235	0.00258508	30
FALSE	0.110221	0.0366149	0.0699023	20
FALSE	0.0213799	0.0185519	0.00262174	30
FALSE	0.0475166	0.102056	0.0232689	30
FALSE	0.092431	0.110693	0.458356	25
FALSE	0.270545	0.0953979	0.086698	25
FALSE	0.0237755	0.0200079	0.00276042	35
FALSE	0.218657	0.132242	0.00275317	20
FALSE	0.0584354	0.0913041	0.294319	25
FALSE	0.0232765	0.0199377	0.00268992	30
FALSE	0.0722709	0.0531944	0.00608516	35
FALSE	0.0285435	0.0317098	0.00265844	25
FALSE	0.031705	0.0215864	0.00267104	30
FALSE	0.0289277	0.0197198	0.00334796	25
FALSE	0.0275907	0.0193377	0.00861284	35
FALSE	0.246056	0.0563955	0.0175648	25
FALSE	0.132411	0.0586902	0.0290127	30
FALSE	0.0267211	0.0356856	0.177138	25
TRUE	0.062207	0.164672	0.375762	25
FALSE	0.0210907	0.0182904	0.00534964	30
FALSE	0.141136	0.194458	0.146482	20
FALSE	0.0330087	0.0644513	0.010671	25
FALSE	0.0252794	0.0208165	0.00283871	30
FALSE	0.0320442	0.0385615	0.00269706	20
FALSE	0.0393865	0.0610738	0.192392	30
FALSE	0.216763	0.0656284	0.1254	25
FALSE	0.123159	0.0841528	0.00953981	30
FALSE	0.0254773	0.0245983	0.123352	25
FALSE	0.0246802	0.0210687	0.0526316	35
FALSE	0.24006	0.238282	0.319205	20
FALSE	0.0815635	0.18139	0.445933	25
FALSE	0.0282138	0.0310658	0.00368142	25
FALSE	0.0869156	0.133816	0.0199352	25
TRUE	0.190268	0.157333	0.344682	25
FALSE	0.02188	0.0207928	0.00274915	35
FALSE	0.0209994	0.0182161	0.00266286	35
FALSE	0.0899986	0.190974	0.32042	30
FALSE	0.0672624	0.0326536	0.00272511	35
FALSE	0.023523	0.0194557	0.0262034	30
FALSE	0.0236095	0.020956	0.0027334	25
FALSE	0.0215491	0.0188527	0.00258419	25
FALSE	0.022525	0.0185136	0.00293401	30
FALSE	0.023126	0.0195781	0.00276071	30
FALSE	0.0651883	0.0666747	0.00509257	25
FALSE	0.188331	0.180062	0.00283942	25
TRUE	0.240637	0.240129	0.207348	25
FALSE	0.0348393	0.0391683	0.0175777	30
TRUE	0.0493492	0.0484115	0.368577	25
FALSE	0.0226656	0.0195083	0.0026261	25
FALSE	0.03827	0.11799	0.15962	30
FALSE	0.0346736	0.0197157	0.00634929	30
TRUE	0.0252883	0.0219033	0.0295428	30
FALSE	0.137663	0.253903	0.0443595	30
FALSE	0.107919	0.13721	0.451354	25
FALSE	0.225006	0.166358	0.108153	25
TRUE	0.138307	0.172428	0.374864	25
FALSE	0.031266	0.0325116	0.00264199	25
FALSE	0.259461	0.268077	0.268682	25
FALSE	0.120365	0.165502	0.0113753	30
FALSE	0.181778	0.118674	0.008329	20
FALSE	0.0590687	0.0489739	0.0657606	25
FALSE	0.042741	0.0239661	0.0281369	25
FALSE	0.0334922	0.027603	0.242437	30
FALSE	0.0439387	0.0614414	0.0234817	30
FALSE	0.0312765	0.0344659	0.00336816	35
FALSE	0.0326909	0.105643	0.0622061	30
FALSE	0.204048	0.0751937	0.0128077	25
FALSE	0.251076	0.0419345	0.00539836	25
FALSE	0.0440185	0.0315945	0.00306675	25
FALSE	0.0737862	0.0349099	0.076465	30
FALSE	0.022622	0.021204	0.00264612	35
FALSE	0.0358165	0.0750637	0.00983272	25
FALSE	0.0246336	0.0214844	0.00281991	25
FALSE	0.0625165	0.16248	0.0395478	25
FALSE	0.0223168	0.0245914	0.00291378	35
FALSE	0.0410956	0.0333989	0.232995	25
FALSE	0.0234233	0.0211591	0.00278661	30
FALSE	0.113301	0.122981	0.00568831	30
FALSE	0.0634965	0.0352662	0.00509633	30
FALSE	0.0358455	0.0943536	0.0647353	30
FALSE	0.0592577	0.0561898	0.00534728	30
FALSE	0.0484552	0.0374486	0.00604415	30
FALSE	0.278086	0.19065	0.104786	25
FALSE	0.0233404	0.0189377	0.00286664	30
FALSE	0.0389954	0.10065	0.0409931	25
FALSE	0.0946417	0.212295	0.00450469	25
FALSE	0.0905004	0.15335	0.0156195	20
FALSE	0.0523966	0.0368991	0.00278142	25
TRUE	0.117041	0.228414	0.0669495	30
TRUE	0.128241	0.0513468	0.0183961	25
FALSE	0.0269234	0.0220183	0.111501	30
FALSE	0.0457192	0.097564	0.00625958	25
FALSE	0.0659531	0.120816	0.00309885	25
FALSE	0.0284229	0.0230233	0.00494921	30
FALSE	0.0419445	0.085869	0.00692067	30
FALSE	0.259926	0.190889	0.233616	20
FALSE	0.0740522	0.0307558	0.00285664	30
TRUE	0.136447	0.0954017	0.41165	25
FALSE	0.0617402	0.139496	0.00377279	30
FALSE	0.0251515	0.0469843	0.00582051	30
FALSE	0.0240701	0.022051	0.00859608	25
FALSE	0.0361338	0.0257088	0.0107341	30
FALSE	0.0752377	0.0861702	0.00492444	25
FALSE	0.157688	0.114026	0.0301563	30
FALSE	0.0218392	0.019052	0.00365231	30
FALSE	0.160181	0.27828	0.00477207	25
FALSE	0.100349	0.108728	0.0027911	25
FALSE	0.0219102	0.0214956	0.00260231	35
FALSE	0.0243242	0.0194017	0.129201	25
FALSE	0.0325203	0.0276132	0.00322917	30
FALSE	0.0477872	0.0283392	0.116955	30
FALSE	0.169695	0.231158	0.0735483	25
FALSE	0.0249852	0.0207588	0.00271072	30
FALSE	0.0628175	0.0473279	0.00512015	25
TRUE	0.122449	0.0855264	0.518794	25
FALSE	0.0404616	0.0328198	0.00282679	30
FALSE	0.272098	0.215392	0.0259161	25
TRUE	0.163689	0.205546	0.376076	30
FALSE	0.0262123	0.0472811	0.00277194	25
FALSE	0.114058	0.160231	0.00826554	25
FALSE	0.0227936	0.0191261	0.00407022	35
FALSE	0.079064	0.217141	0.374372	25
FALSE	0.0214455	0.0216774	0.00335945	35
FALSE	0.0217442	0.0187299	0.00265552	25
FALSE	0.0245591	0.02026	0.0026503	30
FALSE	0.0390842	0.057282	0.00314211	25
FALSE	0.0375089	0.042527	0.0503438	30
FALSE	0.0214272	0.01862	0.00255792	25
FALSE	0.167593	0.0548206	0.0124403	30
FALSE	0.0886809	0.143415	0.373779	20
FALSE	0.0215295	0.0186463	0.00811081	35
FALSE	0.0216037	0.0187099	0.0593357	30
FALSE	0.157365	0.165069	0.00281284	25
FALSE	0.0355352	0.0242443	0.0938821	25
FALSE	0.0260617	0.0210925	0.0283209	30
FALSE	0.036472	0.0359145	0.104695	25
FALSE	0.0270265	0.0278015	0.255828	30
TRUE	0.0442417	0.133758	0.420811	25
TRUE	0.166505	0.267982	0.287453	25
FALSE	0.0227564	0.0196279	0.00270721	25
FALSE	0.172069	0.179041	0.266142	30
FALSE	0.0499475	0.0325426	0.00268673	25
FALSE	0.135322	0.178988	0.142243	30
FALSE	0.261176	0.243387	0.0422275	25
FALSE	0.0887286	0.0735452	0.406106	30
FALSE	0.0229395	0.0191599	0.00319826	30
FALSE	0.024336	0.0208248	0.0292838	25
FALSE	0.0265498	0.0512358	0.0238773	30
FALSE	0.0304106	0.0229552	0.00371338	30
FALSE	0.0237077	0.0209617	0.00270328	30
FALSE	0.052942	0.0972817	0.0138271	25
FALSE	0.0604452	0.0400683	0.0132648	30
FALSE	0.061091	0.0576687	0.00910495	25
FALSE	0.248788	0.245345	0.0425566	25
FALSE	0.0350686	0.0242902	0.00335225	30
TRUE	0.0381602	0.0562648	0.225275	25
FALSE	0.0236385	0.0197716	0.0506924	35
FALSE	0.0782167	0.0745389	0.458806	25
FALSE	0.0974077	0.072808	0.308183	30
FALSE	0.0244036	0.0198426	0.00331809	30
TRUE	0.262974	0.24168	0.292336	25
FALSE	0.0311942	0.0486176	0.0145422	30
FALSE	0.193112	0.133219	0.146262	25
FALSE	0.0225286	0.0192693	0.00273753	35
FALSE	0.030621	0.0313317	0.00266331	30
FALSE	0.0957525	0.070546	0.00286078	30
FALSE	0.0210744	0.0182232	0.00269433	35
FALSE	0.0243544	0.0204308	0.0107751	30
FALSE	0.0918114	0.0235581	0.0124138	20
FALSE	0.0226617	0.020906	0.00270358	25
FALSE	0.226998	0.108096	0.0310521	25
FALSE	0.0245472	0.0216413	0.00574275	35
FALSE	0.178035	0.212296	0.0481088	20
FALSE	0.0275822	0.0375749	0.117719	30
FALSE	0.307832	0.300458	0.0780317	25
TRUE	0.190788	0.12132	0.223205	25
FALSE	0.142332	0.184204	0.402507	25
FALSE	0.0246613	0.020378	0.00284565	25
FALSE	0.0337408	0.0192988	0.00755221	25
FALSE	0.13599	0.204762	0.236824	25
FALSE	0.0331353	0.0247936	0.00301898	25
FALSE	0.0234991	0.0189624	0.00277588	25
FALSE	0.193712	0.171632	0.00374407	25
FALSE	0.032836	0.0359844	0.00415929	35
FALSE	0.146157	0.0578588	0.00295651	30
FALSE	0.0398943	0.127095	0.0224226	25
FALSE	0.0338542	0.0210138	0.00799074	25
FALSE	0.0413903	0.058308	0.233362	20
FALSE	0.227897	0.161588	0.0214528	25
FALSE	0.0934255	0.111987	0.0363887	25
FALSE	0.0497642	0.051952	0.00711373	30
FALSE	0.111051	0.122665	0.0520289	25
TRUE	0.166588	0.213269	0.480209	25
FALSE	0.0393653	0.0336054	0.00964259	25
FALSE	0.0211131	0.0183875	0.00278058	30
FALSE	0.0252661	0.020869	0.00297204	35
TRUE	0.0541927	0.114338	0.301981	30
FALSE	0.0267107	0.023732	0.00269687	30
FALSE	0.0245974	0.0207306	0.00340862	30
FALSE	0.0221719	0.0199714	0.00502472	25
FALSE	0.0212499	0.0183801	0.00262099	30
FALSE	0.0640247	0.0720051	0.11277	30
FALSE	0.0235071	0.0216004	0.00272452	25
TRUE	0.221195	0.16179	0.3435	25
FALSE	0.154471	0.123177	0.00772849	25
FALSE	0.0810455	0.17026	0.00531224	30
FALSE	0.0216167	0.0190054	0.0225166	35
FALSE	0.0286199	0.0203698	0.00278843	30
FALSE	0.0250952	0.0263696	0.00267169	25
TRUE	0.0687206	0.110016	0.348454	30
FALSE	0.073337	0.0203734	0.0277937	30
FALSE	0.160858	0.236151	0.0132059	25
FALSE	0.0660837	0.0535151	0.00966286	30
FALSE	0.237872	0.281726	0.177668	20
FALSE	0.122529	0.0624638	0.513229	25
FALSE	0.140551	0.166737	0.153486	25
FALSE	0.0257034	0.0316946	0.277417	35
FALSE	0.0427174	0.070875	0.00713189	25
FALSE	0.0377157	0.0370369	0.0882495	25
FALSE	0.101003	0.0561	0.0106201	30
TRUE	0.183871	0.216604	0.0768897	25
FALSE	0.0221623	0.0194363	0.00369235	25
FALSE	0.113224	0.0692599	0.334331	25
FALSE	0.0299028	0.0255182	0.0273758	35
FALSE	0.113274	0.05987	0.0196251	25
FALSE	0.0237965	0.0194206	0.00358054	30
FALSE	0.0929384	0.162522	0.4021	30
FALSE	0.0525781	0.125755	0.00282895	30
FALSE	0.117468	0.169126	0.00581928	25
FALSE	0.0328729	0.0776375	0.0478043	30
FALSE	0.0551455	0.0651616	0.109335	25
FALSE	0.0226014	0.0195954	0.00427095	35
FALSE	0.0619779	0.189049	0.00261024	25
FALSE	0.0241207	0.0310376	0.0380261	35
FALSE	0.0602134	0.0678034	0.00630564	25
FALSE	0.210256	0.179566	0.0273702	25
FALSE	0.26037	0.249367	0.182649	25
FALSE	0.0247315	0.0193453	0.0181347	25
FALSE	0.276411	0.303858	0.311616	25
FALSE	0.0671038	0.0602273	0.00263683	30
FALSE	0.0286799	0.0238054	0.00349071	30
FALSE	0.126963	0.160394	0.0163367	25
FALSE	0.080998	0.186189	0.373837	30
FALSE	0.0222168	0.018682	0.00261833	35
FALSE	0.212573	0.181288	0.174466	25
FALSE	0.0216185	0.0183589	0.00267698	35
FALSE	0.0227616	0.0186554	0.00275049	25
FALSE	0.0253068	0.0281192	0.269294	25
TRUE	0.229932	0.222174	0.339716	20
FALSE	0.0451082	0.0380098	0.00333463	25
FALSE	0.0585963	0.0920725	0.0186014	25
FALSE	0.167481	0.132138	0.175525	30
FALSE	0.0493613	0.0499129	0.0146854	25
FALSE	0.0312415	0.0548376	0.00280027	25
FALSE	0.0216594	0.0188803	0.0110921	30
FALSE	0.139319	0.12266	0.314877	25
FALSE	0.0663246	0.0480133	0.00624031	25
FALSE	0.0918156	0.154275	0.00316524	25
FALSE	0.0475673	0.111309	0.0204951	25
FALSE	0.0436105	0.046661	0.0660615	30
FALSE	0.0512489	0.0702316	0.333294	25
FALSE	0.0249715	0.0212537	0.193985	30
FALSE	0.20875	0.0226651	0.00370046	30
FALSE	0.0929438	0.0582029	0.0463901	25
FALSE	0.036859	0.07284	0.0076358	25
FALSE	0.274251	0.231863	0.1549	25
FALSE	0.138259	0.131863	0.330535	30
FALSE	0.0220749	0.0189831	0.00259193	25
FALSE	0.0234236	0.0204801	0.00270809	25
FALSE	0.0541225	0.10583	0.247132	25
FALSE	0.168802	0.241773	0.141753	30
FALSE	0.157614	0.0915894	0.461321	25
FALSE	0.066282	0.0404071	0.00438132	25
FALSE	0.0221012	0.018696	0.00263285	30
FALSE	0.0373405	0.0432645	0.00343527	25
FALSE	0.246453	0.218529	0.00280036	25
FALSE	0.0226901	0.0248238	0.00494783	20
FALSE	0.084032	0.0516319	0.0213502	35
FALSE	0.0319481	0.0899249	0.213879	35
FALSE	0.0252302	0.0277107	0.00883269	30
TRUE	0.28302	0.164206	0.181729	25
TRUE	0.261156	0.107897	0.352445	25
FALSE	0.250958	0.118077	0.326608	25
FALSE	0.0237827	0.020766	0.0305378	25
FALSE	0.0251481	0.0243817	0.00581088	30
FALSE	0.0435885	0.12281	0.264179	20
FALSE	0.0232143	0.0194568	0.00294196	30
FALSE	0.137565	0.0218194	0.00444235	25
TRUE	0.205797	0.0262594	0.0644639	25
FALSE	0.021927	0.0191956	0.00275936	35
FALSE	0.0219777	0.0187189	0.00455138	30
FALSE	0.228453	0.16927	0.0277324	30
FALSE	0.0709048	0.0455044	0.016651	25
FALSE	0.290765	0.266826	0.279184	25
FALSE	0.0592907	0.0405772	0.00401594	30
FALSE	0.0577902	0.0872833	0.00262278	25
TRUE	0.0728333	0.0613235	0.0725582	25
FALSE	0.030649	0.0482101	0.0463141	35
FALSE	0.256883	0.218822	0.16889	25
FALSE	0.0384406	0.0331066	0.00556799	25
FALSE	0.0975005	0.116268	0.427678	25
FALSE	0.037962	0.0220578	0.00278332	25
FALSE	0.0217939	0.018677	0.00268074	30
FALSE	0.0731236	0.0980041	0.00270174	25
FALSE	0.0229754	0.0187118	0.00297231	25
TRUE	0.283998	0.284581	0.126182	25
FALSE	0.0220156	0.0242209	0.00294241	30
FALSE	0.0609273	0.0218127	0.0120697	25
TRUE	0.299774	0.306854	0.221556	25
FALSE	0.0701524	0.0565902	0.0346343	20
FALSE	0.0470472	0.0235008	0.00272093	30
TRUE	0.24667	0.194381	0.394067	20
FALSE	0.0299281	0.0271104	0.00532599	30
FALSE	0.0255421	0.0206093	0.0352923	25
FALSE	0.0548992	0.050562	0.00277824	25
FALSE	0.0288995	0.0337308	0.0425405	30
FALSE	0.0221828	0.0194708	0.00365132	35
FALSE	0.0821181	0.0450459	0.00318087	30
FALSE	0.103427	0.047833	0.0182128	30
FALSE	0.0312085	0.0317924	0.0027512	35
FALSE	0.0265865	0.0230472	0.00292633	30
FALSE	0.0225286	0.0193485	0.13851	20
FALSE	0.0271312	0.0212406	0.00299989	25
FALSE	0.0375379	0.0223517	0.0063174	20
FALSE	0.161303	0.123951	0.228491	25
FALSE	0.0248078	0.0229441	0.00418114	25
FALSE	0.182142	0.110044	0.00537783	25
TRUE	0.273241	0.200897	0.380988	25
TRUE	0.0441469	0.106129	0.174009	25
FALSE	0.0243995	0.020682	0.0107603	35
FALSE	0.113432	0.167296	0.398314	25
FALSE	0.025543	0.0298981	0.00384272	20
FALSE	0.0240121	0.0217531	0.0134249	25
FALSE	0.0255124	0.0197629	0.00404146	30
FALSE	0.0952656	0.214575	0.0156385	25
FALSE	0.163745	0.225513	0.00507481	25
FALSE	0.135992	0.0878385	0.481462	20
FALSE	0.0642888	0.0262195	0.0409159	30
FALSE	0.0309597	0.0574513	0.194873	25
FALSE	0.0377357	0.0399047	0.00269172	30
FALSE	0.060256	0.0972851	0.0765906	25
FALSE	0.0978358	0.16786	0.131988	30
FALSE	0.0355338	0.0499361	0.00449074	25
FALSE	0.0214624	0.0185641	0.0025803	35
FALSE	0.027777	0.0286424	0.0078745	25
FALSE	0.115276	0.137795	0.505336	25
FALSE	0.0376819	0.0347721	0.00268918	30
TRUE	0.139787	0.110592	0.321627	25
FALSE	0.15223	0.206429	0.178794	25
FALSE	0.0217792	0.0189358	0.0026071	30
FALSE	0.0349904	0.0217366	0.00363491	30
FALSE	0.0306779	0.0202525	0.00334193	25
FALSE	0.0490733	0.0291323	0.191288	30
FALSE	0.0234153	0.0200329	0.00270399	35
FALSE	0.0415643	0.0278973	0.00264435	25
FALSE	0.088489	0.0486174	0.00904859	35
FALSE	0.0300675	0.0309779	0.46516	25
FALSE	0.0315537	0.0283937	0.00358613	35
FALSE	0.0211666	0.0184924	0.00257835	30
FALSE	0.0265786	0.0299309	0.00287477	30
FALSE	0.023122	0.0186135	0.00282034	30
TRUE	0.213049	0.208155	0.327258	20
FALSE	0.0376025	0.039474	0.0206139	25
FALSE	0.026758	0.0208108	0.00256458	25
FALSE	0.254081	0.267949	0.0562052	25
FALSE	0.02925	0.0251754	0.00258861	20
FALSE	0.0230239	0.0272236	0.00295811	35
FALSE	0.0403651	0.0205415	0.00260236	30
FALSE	0.113782	0.0925981	0.00592986	30
FALSE	0.0278259	0.0214425	0.00318548	25
FALSE	0.0211979	0.0183924	0.0131933	35
FALSE	0.0225981	0.0189501	0.00262097	30
FALSE	0.0248468	0.0193484	0.00282731	25
FALSE	0.183196	0.162543	0.377792	25
FALSE	0.0315459	0.0358581	0.00577764	30
TRUE	0.132928	0.187396	0.0152023	25
TRUE	0.0263049	0.0308806	0.259536	30
FALSE	0.0291993	0.0306102	0.0270098	30
FALSE	0.0274571	0.0219613	0.00477824	30
TRUE	0.0731677	0.069809	0.352839	30
FALSE	0.0561559	0.113486	0.00388177	25
FALSE	0.0906575	0.203379	0.427009	25
FALSE	0.10752	0.259712	0.42589	25
FALSE	0.0347319	0.0477924	0.00263798	30
FALSE	0.0218532	0.0183559	0.0110025	35
FALSE	0.0362821	0.11217	0.00279022	30
FALSE	0.202171	0.171108	0.136112	25
FALSE	0.0269118	0.0199614	0.00312559	30
FALSE	0.0446858	0.0217522	0.118793	25
FALSE	0.025302	0.0197738	0.0441571	35
FALSE	0.0258642	0.0507702	0.00410653	30
TRUE	0.219707	0.164701	0.375758	25
FALSE	0.101188	0.195811	0.00275563	25
FALSE	0.111318	0.0904281	0.018431	25
FALSE	0.0263336	0.0216981	0.00262737	25
FALSE	0.0475897	0.022585	0.0027456	25
TRUE	0.0950644	0.180007	0.344977	20
FALSE	0.0859677	0.113567	0.108747	30
FALSE	0.0845548	0.079523	0.00266809	30
FALSE	0.0230146	0.0212567	0.00363413	30
FALSE	0.0402267	0.0638675	0.00270437	20
FALSE	0.256855	0.235803	0.385615	20
FALSE	0.0620897	0.0190162	0.00308395	35
FALSE	0.0235738	0.0257038	0.00433779	30
FALSE	0.024495	0.0208237	0.00551257	35
FALSE	0.0248881	0.0202417	0.00285543	35
FALSE	0.0651067	0.0956172	0.377099	25
FALSE	0.115777	0.187071	0.297587	25
FALSE	0.101716	0.135214	0.412532	25
FALSE	0.0267038	0.0224834	0.00270837	30
FALSE	0.023294	0.0190821	0.0120264	25
FALSE	0.0773331	0.0261227	0.0026617	30
FALSE	0.0689367	0.145935	0.406416	25
FALSE	0.14046	0.0849613	0.149548	30
FALSE	0.0213632	0.0185938	0.00309599	25
FALSE	0.197043	0.154818	0.00262775	20
FALSE	0.0367453	0.0305857	0.0177546	30
FALSE	0.0216756	0.0188587	0.0030157	30
FALSE	0.0328587	0.0415456	0.00270306	25
FALSE	0.0214525	0.0184891	0.00395094	30
FALSE	0.248689	0.211844	0.00484373	25
FALSE	0.0304142	0.0531376	0.00423096	20
FALSE	0.0325089	0.0464839	0.00312922	30
FALSE	0.0349375	0.0289145	0.00612766	30
FALSE	0.0247757	0.0203968	0.0105445	25
FALSE	0.109626	0.0529954	0.0793116	25
FALSE	0.0298249	0.0433416	0.129896	30
FALSE	0.0951955	0.0732086	0.00262136	20
FALSE	0.0402103	0.0220155	0.00261721	35
FALSE	0.0242417	0.0187434	0.00267044	30
FALSE	0.0256457	0.038879	0.00338526	25
FALSE	0.0715028	0.057453	0.00308488	30
FALSE	0.0401116	0.0476186	0.00269512	35
FALSE	0.0219543	0.0187985	0.002571	25
FALSE	0.0474253	0.0404424	0.00294914	25
TRUE	0.0725634	0.183622	0.484473	25
FALSE	0.0866958	0.0696298	0.39051	25
FALSE	0.0216087	0.0183747	0.00731306	30
TRUE	0.220529	0.243435	0.361066	25
FALSE	0.0427136	0.0439341	0.00693931	25
FALSE	0.0250081	0.020437	0.00269887	25
FALSE	0.0914668	0.0877539	0.011134	25
FALSE	0.0250684	0.0276824	0.0138217	30
FALSE	0.0576493	0.07035	0.0025888	20
FALSE	0.0214111	0.0185642	0.00263482	30
FALSE	0.0222782	0.0220957	0.00269831	30
FALSE	0.275239	0.288937	0.245192	25
FALSE	0.041451	0.0447417	0.0207054	25
FALSE	0.153664	0.180067	0.264065	25
FALSE	0.0870412	0.112819	0.0219517	25
FALSE	0.0426077	0.145685	0.0026919	30
FALSE	0.0248859	0.020014	0.00394062	30
FALSE	0.0214662	0.0184473	0.00263775	35
TRUE	0.129196	0.0492552	0.392574	25
TRUE	0.0301475	0.0246435	0.417527	30
FALSE	0.065383	0.12452	0.00838333	30
FALSE	0.0224824	0.0195866	0.00540362	20
FALSE	0.0488322	0.0854196	0.00464371	25
FALSE	0.0821183	0.0245474	0.00276146	25
FALSE	0.0252125	0.0297226	0.00271718	20
FALSE	0.0718126	0.0682412	0.419364	20
TRUE	0.0469681	0.0438571	0.0361343	30
FALSE	0.19509	0.105978	0.0610554	25
FALSE	0.0287267	0.0328948	0.00267517	25
FALSE	0.0219898	0.0185644	0.00292912	25
FALSE	0.022776	0.0190387	0.166779	25
FALSE	0.0711776	0.0420255	0.0083865	25
FALSE	0.0230405	0.0303193	0.0147341	35
FALSE	0.0300228	0.0328093	0.00287593	30
FALSE	0.0248867	0.028486	0.00275791	25
FALSE	0.0211161	0.0183333	0.00276897	30
FALSE	0.0534985	0.0658372	0.00347517	30
FALSE	0.0211071	0.0183644	0.00816213	30
FALSE	0.0216879	0.0185774	0.00260127	35
FALSE	0.0331297	0.0229364	0.00860172	25
FALSE	0.0227292	0.020023	0.00449765	35
FALSE	0.127528	0.0675259	0.00553881	20
FALSE	0.0218756	0.0185159	0.00273754	25
FALSE	0.169501	0.110841	0.00682942	30
FALSE	0.238936	0.229993	0.219143	25
FALSE	0.026243	0.0229462	0.00336377	30
FALSE	0.107649	0.133056	0.00328022	25
FALSE	0.160431	0.170676	0.47014	25
FALSE	0.117585	0.13251	0.0629183	25
TRUE	0.211413	0.227673	0.031112	25
FALSE	0.0507267	0.0546793	0.00777681	30
FALSE	0.157333	0.186249	0.056222	25
FALSE	0.120953	0.0424971	0.00555747	30
FALSE	0.0551868	0.110181	0.0426636	25
FALSE	0.0544918	0.0419841	0.0181257	25
FALSE	0.201597	0.135161	0.00298906	20
FALSE	0.235619	0.0561771	0.0314039	25
TRUE	0.0617859	0.0387705	0.078596	30
FALSE	0.0286321	0.0269381	0.00264469	25
FALSE	0.0765649	0.11247	0.00264647	25
FALSE	0.0461957	0.0372146	0.0386757	25
FALSE	0.034261	0.0362611	0.00260606	25
FALSE	0.0257581	0.0446415	0.00651285	30
FALSE	0.278473	0.176435	0.113212	25
FALSE	0.0675083	0.146845	0.0549508	30
FALSE	0.0278855	0.0229263	0.00284127	35
FALSE	0.03134	0.0283239	0.00324355	35
FALSE	0.0223845	0.019096	0.00271376	25
FALSE	0.0282648	0.0215271	0.00367223	30
FALSE	0.0758253	0.073964	0.31288	30
FALSE	0.0245398	0.0355124	0.25441	30
FALSE	0.0425705	0.0344755	0.100541	30
FALSE	0.0239591	0.0217186	0.00482046	30
FALSE	0.0263848	0.0223034	0.00261689	25
FALSE	0.082758	0.0521655	0.00303415	30
TRUE	0.0589687	0.0416937	0.327569	20
FALSE	0.023517	0.0211017	0.146265	30
FALSE	0.215265	0.123888	0.0338759	25
FALSE	0.0216407	0.0191524	0.0303834	35
FALSE	0.0221839	0.019441	0.0026461	25
FALSE	0.0485548	0.0379875	0.00426293	25
FALSE	0.0240171	0.0244751	0.0370458	35
FALSE	0.022254	0.0193505	0.00511707	35
FALSE	0.0246121	0.0202952	0.344017	30
FALSE	0.0287365	0.0342382	0.414983	30
FALSE	0.022284	0.0213863	0.00259296	30
FALSE	0.0475545	0.0663031	0.0169901	25
FALSE	0.0630974	0.0709178	0.00259938	25
FALSE	0.127257	0.0556337	0.0221767	30
FALSE	0.190219	0.160393	0.32714	25
FALSE	0.0249653	0.0310038	0.519258	20
FALSE	0.207586	0.207767	0.215613	25
FALSE	0.0244712	0.023653	0.0098548	25
FALSE	0.0217589	0.0183737	0.00307726	35
FALSE	0.276561	0.223718	0.339693	25
FALSE	0.0217228	0.022155	0.0131836	25
FALSE	0.025217	0.0220264	0.015116	30
FALSE	0.126322	0.174119	0.396994	25
FALSE	0.0285422	0.0236539	0.0968985	30
FALSE	0.0898983	0.036199	0.0254921	25
FALSE	0.0569631	0.045626	0.00293974	25
FALSE	0.0449248	0.0452299	0.00269892	25
FALSE	0.0225996	0.0262389	0.0810914	30
FALSE	0.0476526	0.04534	0.115023	30
FALSE	0.0460614	0.0328932	0.00908852	25
FALSE	0.151077	0.229297	0.0079598	30
TRUE	0.20605	0.0589251	0.170632	30
FALSE	0.134614	0.205715	0.294722	25
FALSE	0.0369056	0.0378514	0.00313639	25
FALSE	0.0568476	0.058962	0.00389584	25
FALSE	0.0760244	0.103268	0.0714232	25
FALSE	0.109879	0.106916	0.00274193	30
FALSE	0.0676753	0.0431206	0.0026973	25
FALSE	0.0235633	0.0274903	0.00325632	25
TRUE	0.231296	0.242589	0.396598	30
FALSE	0.037491	0.0484421	0.00263792	25
FALSE	0.0214293	0.0183953	0.00279075	35
FALSE	0.0357103	0.0788584	0.00288898	30
FALSE	0.027897	0.0269543	0.00280051	30
FALSE	0.0555531	0.0390357	0.157676	30
FALSE	0.15932	0.0751252	0.431692	25
FALSE	0.135668	0.178803	0.00525875	25
FALSE	0.148627	0.0828215	0.00266228	25
FALSE	0.0457938	0.0523561	0.0499887	25
FALSE	0.051095	0.02865	0.0029024	25
TRUE	0.0756006	0.0990664	0.365074	25
FALSE	0.222032	0.206167	0.294982	20
FALSE	0.0297717	0.0372619	0.00274044	20
FALSE	0.0463506	0.0565036	0.00489829	30
FALSE	0.0382257	0.0300194	0.00357771	30
FALSE	0.0636014	0.0388194	0.00275309	25
FALSE	0.0995332	0.0472907	0.00291126	30
FALSE	0.0213149	0.0186307	0.00261677	25
FALSE	0.0631418	0.0954023	0.00263538	30
FALSE	0.0813624	0.0543515	0.00277355	30
FALSE	0.0212149	0.0183244	0.00258545	35
FALSE	0.0240173	0.0191966	0.00270716	35
FALSE	0.0624948	0.145313	0.00587804	25
FALSE	0.150999	0.0477493	0.0775199	30
FALSE	0.024864	0.0214403	0.00266161	25
TRUE	0.0769267	0.0395175	0.0379048	30
FALSE	0.0812566	0.173234	0.0114308	20
FALSE	0.171433	0.141119	0.301731	30
FALSE	0.0342255	0.0262633	0.00270813	30
FALSE	0.0253945	0.0191351	0.00272427	30
FALSE	0.158775	0.268855	0.00481865	25
FALSE	0.0285448	0.0668834	0.0104648	25
FALSE	0.0221248	0.0188277	0.00284462	35
FALSE	0.0437866	0.0394332	0.00378931	25
FALSE	0.0406386	0.0820572	0.0578037	30
FALSE	0.0234025	0.0199529	0.00273807	35
FALSE	0.0234915	0.0205699	0.00263897	30
FALSE	0.0439598	0.0674474	0.00288414	30
FALSE	0.157366	0.235607	0.404708	30
FALSE	0.247903	0.283734	0.403346	20
FALSE	0.0386875	0.0963404	0.00267288	30
FALSE	0.162179	0.182415	0.116113	25
FALSE	0.0960061	0.141491	0.0284223	30
FALSE	0.0370097	0.042267	0.00277558	30
FALSE	0.0294111	0.0428216	0.118015	25
TRUE	0.0324883	0.0458263	0.114269	25
FALSE	0.0215571	0.0187453	0.00289798	30
FALSE	0.0304081	0.0582965	0.00760463	30
FALSE	0.107095	0.0356274	0.00347564	20
FALSE	0.0761929	0.19396	0.00257081	25
FALSE	0.0237259	0.0201446	0.0188192	25
FALSE	0.077452	0.0893148	0.0213707	25
FALSE	0.072591	0.17523	0.312121	25
FALSE	0.219929	0.110489	0.0124337	25
FALSE	0.0251851	0.0203799	0.00259353	25
FALSE	0.0630163	0.132901	0.0110074	30
FALSE	0.204801	0.138331	0.365206	20
FALSE	0.0220423	0.0187245	0.00274549	35
FALSE	0.0268125	0.02612	0.00265485	25
FALSE	0.0831856	0.13866	0.123907	25
FALSE	0.0328612	0.0304164	0.00515055	25
FALSE	0.189428	0.176857	0.00273956	25
FALSE	0.0555715	0.0461991	0.0105143	25
TRUE	0.0974355	0.153208	0.127657	25
FALSE	0.0479942	0.0243317	0.0496281	30
FALSE	0.0349797	0.0343917	0.00278668	35
FALSE	0.0567326	0.0749993	0.0306738	30
FALSE	0.0234259	0.019444	0.00277317	30
FALSE	0.116771	0.0735037	0.275265	25
FALSE	0.0266986	0.0216168	0.00268645	30
FALSE	0.112228	0.0954889	0.0650129	30
FALSE	0.0210477	0.0183161	0.00263168	30
FALSE	0.0243817	0.018866	0.00287347	30
TRUE	0.212036	0.140884	0.507266	25
FALSE	0.0475925	0.0323793	0.280167	30
FALSE	0.0215139	0.0199537	0.00310158	35
FALSE	0.0398241	0.0913363	0.00288462	30
FALSE	0.041731	0.0810211	0.00484823	30
FALSE	0.21985	0.179949	0.00275142	25
FALSE	0.0656812	0.103271	0.00414226	25
FALSE	0.0247186	0.0195095	0.00263877	35
FALSE	0.264068	0.240132	0.370791	25
FALSE	0.0247151	0.0397898	0.00742222	25
FALSE	0.0279187	0.03581	0.00549596	30
FALSE	0.0222936	0.0189551	0.00269276	35
FALSE	0.0699317	0.0450235	0.00314789	30
FALSE	0.0224247	0.0187819	0.00266191	35
TRUE	0.203925	0.205009	0.402806	25
FALSE	0.18888	0.224519	0.543622	25
FALSE	0.0324447	0.0430955	0.0306763	25
FALSE	0.0259491	0.0217665	0.0138976	25
FALSE	0.0326606	0.0407587	0.00353738	35
FALSE	0.224232	0.235477	0.274669	25
FALSE	0.172282	0.295848	0.0142379	25
FALSE	0.0363038	0.0873922	0.381091	30
FALSE	0.0534712	0.0786724	0.00265598	25
FALSE	0.0316441	0.0352041	0.00274485	30
FALSE	0.0663066	0.0512477	0.0032434	25
FALSE	0.0413452	0.0392203	0.00255072	25
FALSE	0.0231753	0.0284711	0.00427334	25
FALSE	0.0366428	0.0200172	0.005568	25
FALSE	0.0244815	0.0209605	0.111617	35
FALSE	0.0413549	0.0252561	0.00341684	25
FALSE	0.190817	0.146309	0.329905	20
FALSE	0.0267407	0.022624	0.00299414	25
FALSE	0.021155	0.0184112	0.00258452	25
FALSE	0.021415	0.0187339	0.00260527	20
FALSE	0.0277846	0.0408273	0.00453022	30
FALSE	0.0224104	0.0194215	0.00259579	35
FALSE	0.0288655	0.0214173	0.0323412	35
FALSE	0.0228062	0.0212308	0.00276532	20
FALSE	0.0228463	0.0220168	0.00296815	25
FALSE	0.028794	0.0585743	0.00696212	30
FALSE	0.0237922	0.0229171	0.00874404	30
FALSE	0.0678198	0.0472559	0.00358002	25
FALSE	0.0348682	0.0434472	0.0549802	30
FALSE	0.0231291	0.018575	0.00280639	35
FALSE	0.110195	0.124889	0.0128438	30
FALSE	0.0209785	0.0182628	0.00255691	25
FALSE	0.182933	0.251353	0.0155476	25
FALSE	0.0512789	0.145318	0.00298302	30
FALSE	0.02964	0.0220843	0.00299185	30
FALSE	0.126793	0.0288096	0.00283953	30
FALSE	0.177674	0.138304	0.225496	35
FALSE	0.0220243	0.0190588	0.00262835	25
FALSE	0.0582962	0.0792455	0.0313163	25
FALSE	0.0506967	0.0484107	0.0466087	30
FALSE	0.259609	0.26456	0.0320166	25
FALSE	0.0254242	0.0213434	0.00258887	25
FALSE	0.0266277	0.0262579	0.00304165	30
FALSE	0.167461	0.089227	0.38102	25
FALSE	0.0317284	0.0332828	0.00338507	35
FALSE	0.0233301	0.0262862	0.0027343	25
FALSE	0.0486153	0.0258693	0.00823366	20
FALSE	0.0249369	0.0279201	0.0045642	35
FALSE	0.14353	0.163146	0.0939274	30
FALSE	0.0215	0.01881	0.00545437	30
FALSE	0.0301878	0.0305571	0.00510842	25
FALSE	0.0232193	0.01958	0.0160961	35
FALSE	0.0215077	0.0185965	0.00586268	30
FALSE	0.0586653	0.0597547	0.00537317	30
TRUE	0.255577	0.268497	0.386453	25
FALSE	0.0416334	0.0351314	0.0786939	25
FALSE	0.281116	0.299484	0.365005	20
FALSE	0.24726	0.093058	0.0396882	25
FALSE	0.0507922	0.0383846	0.00328848	25
FALSE	0.0279263	0.0226189	0.0038765	30
FALSE	0.0301631	0.0326639	0.00461564	30
FALSE	0.0224403	0.0209854	0.00308461	35
FALSE	0.0379379	0.0412844	0.00344642	20
FALSE	0.0262923	0.0252912	0.00266393	30
FALSE	0.0287918	0.040498	0.0267717	25
FALSE	0.0344409	0.0320635	0.0583563	35
TRUE	0.250701	0.149666	0.40995	30
FALSE	0.0438671	0.102832	0.005893	25
FALSE	0.0370158	0.0449864	0.0522602	30
FALSE	0.0372724	0.0617618	0.00387674	25
TRUE	0.242908	0.232319	0.394649	25
FALSE	0.0323203	0.0609475	0.00323276	30
FALSE	0.0211014	0.018277	0.00259125	30
FALSE	0.0297681	0.0394806	0.00283684	25
FALSE	0.164359	0.0618203	0.00286923	30
FALSE	0.124275	0.234616	0.235312	20
FALSE	0.0222358	0.0192553	0.00270641	35
FALSE	0.172241	0.212938	0.476122	20
FALSE	0.16596	0.216655	0.149401	25
FALSE	0.0618896	0.119624	0.0132643	25
FALSE	0.0213798	0.0185935	0.00277362	25
FALSE	0.0240167	0.0203012	0.00275927	35
FALSE	0.0244761	0.0240209	0.0035046	35
FALSE	0.0224206	0.0192521	0.00283172	25
FALSE	0.0337178	0.0373517	0.0441148	25
FALSE	0.033001	0.0511146	0.00275722	25
FALSE	0.206449	0.17578	0.457146	25
FALSE	0.0794818	0.0764308	0.0446048	20
FALSE	0.0215862	0.0183853	0.0028086	35
FALSE	0.26111	0.173208	0.14559	30
FALSE	0.0345493	0.098742	0.00327677	30
TRUE	0.0831947	0.0742554	0.188219	25
FALSE	0.0325458	0.0219927	0.0033851	35
FALSE	0.0240068	0.0394106	0.00385139	30
FALSE	0.0261495	0.019565	0.02112	30
FALSE	0.0399824	0.0268094	0.256087	30
TRUE	0.101336	0.162046	0.390234	30
TRUE	0.222792	0.137645	0.335933	20
FALSE	0.0977123	0.0924968	0.00514239	20
FALSE	0.0401033	0.0601523	0.00297952	25
FALSE	0.0282531	0.0284898	0.355402	25
FALSE	0.0233389	0.0197807	0.00352811	35
FALSE	0.0964868	0.264298	0.439314	25
FALSE	0.0482141	0.0433428	0.185938	25
FALSE	0.10378	0.0342127	0.199132	30
TRUE	0.0672789	0.103594	0.34369	25
FALSE	0.0221713	0.0195268	0.0273829	35
FALSE	0.021148	0.0184065	0.00269335	30
FALSE	0.0498981	0.035621	0.0218012	30
FALSE	0.0841725	0.114888	0.0123733	20
FALSE	0.0232216	0.0185472	0.00809332	25
FALSE	0.0278016	0.030198	0.00399286	30
FALSE	0.0284888	0.0345714	0.00347469	25
FALSE	0.18666	0.267639	0.213169	25
FALSE	0.0227682	0.0218501	0.00273574	30
FALSE	0.094352	0.17042	0.00326369	25
FALSE	0.031421	0.0222473	0.00300735	25
FALSE	0.0445962	0.0390847	0.0126063	30
FALSE	0.0318886	0.0355021	0.00769248	25
FALSE	0.0272266	0.0202934	0.00315964	35
FALSE	0.0488605	0.0312798	0.0663894	30
FALSE	0.0242465	0.0375774	0.0069306	30
FALSE	0.0214637	0.0200357	0.00388371	30
FALSE	0.0295628	0.0220711	0.00854643	25
FALSE	0.0640956	0.0391334	0.234097	20
FALSE	0.0397494	0.0472609	0.0025991	30
FALSE	0.0228359	0.020037	0.0210214	30
FALSE	0.0268676	0.0359671	0.0108608	30
FALSE	0.0242104	0.0286524	0.00712789	30
FALSE	0.0906013	0.11488	0.00261797	20
FALSE	0.0921476	0.215743	0.180803	25
FALSE	0.0664402	0.0688555	0.060896	30
FALSE	0.0257889	0.0219966	0.00973102	30
FALSE	0.0340555	0.0335211	0.0395497	25
FALSE	0.0431131	0.114535	0.0354432	30
FALSE	0.0225455	0.0188245	0.00268737	25
FALSE	0.0371297	0.0546276	0.0101488	25
FALSE	0.219116	0.247647	0.00438134	25
FALSE	0.117201	0.293097	0.365947	25
FALSE	0.0259492	0.0229832	0.00627679	30
FALSE	0.0641721	0.0618813	0.00268217	25
FALSE	0.0834381	0.220255	0.0248466	25
FALSE	0.0321011	0.0216652	0.00270969	20
FALSE	0.045744	0.0535029	0.00292516	25
FALSE	0.091915	0.152252	0.020834	25
FALSE	0.0808445	0.0372051	0.0179038	20
FALSE	0.194749	0.198872	0.0194201	25
FALSE	0.236098	0.0987157	0.275249	20
FALSE	0.0225904	0.0192659	0.00257962	30
FALSE	0.0266727	0.0217204	0.00263222	35
FALSE	0.0333206	0.0215488	0.006753	35
FALSE	0.244268	0.263263	0.438331	25
FALSE	0.0601329	0.0432464	0.00311747	25
FALSE	0.0454688	0.0328331	0.00420966	30
FALSE	0.0880739	0.0497152	0.00263972	25
FALSE	0.0214677	0.0184543	0.00572985	35
FALSE	0.0223043	0.0189396	0.0446555	25
FALSE	0.10431	0.197574	0.00587965	25
FALSE	0.0277652	0.0257345	0.00299213	30
FALSE	0.024559	0.0233459	0.00264098	25
FALSE	0.0281765	0.0247779	0.00261938	25
FALSE	0.0258448	0.0273622	0.00599495	30
FALSE	0.0314033	0.021111	0.060191	30
FALSE	0.123598	0.206859	0.33113	25
FALSE	0.296804	0.205532	0.109044	25
FALSE	0.0284365	0.0221764	0.00282702	25
FALSE	0.259188	0.288909	0.275456	25
FALSE	0.0659615	0.047621	0.00317637	30
FALSE	0.0293364	0.0773817	0.00263721	30
FALSE	0.021932	0.0188204	0.00277966	30
FALSE	0.0248068	0.0215013	0.00313253	30
TRUE	0.255956	0.270312	0.364563	25
FALSE	0.026438	0.0233186	0.138626	30
FALSE	0.129347	0.0668082	0.00706739	30
FALSE	0.236024	0.183688	0.00544682	25
FALSE	0.0842854	0.0712155	0.0261254	30
TRUE	0.217145	0.194314	0.415447	25
FALSE	0.107826	0.0986776	0.0630949	25
FALSE	0.0557778	0.0321555	0.030042	25
FALSE	0.23329	0.165952	0.0160398	30
FALSE	0.0249176	0.0191765	0.0326707	30
FALSE	0.0213918	0.0184953	0.00269614	30
FALSE	0.0935527	0.0295538	0.0265621	25
FALSE	0.0218949	0.0187273	0.0138411	30
TRUE	0.128951	0.0500523	0.0159079	30
TRUE	0.0333346	0.027465	0.103938	25
FALSE	0.107922	0.11267	0.00272811	20
FALSE	0.0305449	0.0376237	0.0685543	30
FALSE	0.0300365	0.0255029	0.00365713	25
FALSE	0.137675	0.116783	0.00863188	30
FALSE	0.0255746	0.0279648	0.00273843	30
FALSE	0.21959	0.299216	0.00312533	25
TRUE	0.0319956	0.0378174	0.249161	25
FALSE	0.0234164	0.0202307	0.0106233	30
FALSE	0.193528	0.242938	0.420642	25
FALSE	0.267693	0.184779	0.0116728	25
FALSE	0.0680405	0.0928938	0.00360666	25
FALSE	0.0221582	0.0271747	0.0681212	30
FALSE	0.107322	0.242791	0.133315	20
FALSE	0.0227799	0.0189063	0.0141513	25
FALSE	0.147239	0.0850281	0.340064	25
FALSE	0.267632	0.189217	0.0541919	25
FALSE	0.0225904	0.0217308	0.0241585	30
FALSE	0.0218425	0.018309	0.00269905	35
FALSE	0.27197	0.210924	0.0749689	25
FALSE	0.194006	0.228637	0.0183688	25
FALSE	0.0236373	0.0191803	0.00262904	30
FALSE	0.148419	0.0951972	0.0546155	25
FALSE	0.235106	0.138112	0.0157972	25
FALSE	0.0276131	0.0288668	0.0429374	25
FALSE	0.0430752	0.0321391	0.00307855	25
FALSE	0.0393723	0.0573657	0.099463	30
FALSE	0.0512587	0.0261356	0.00448346	25
FALSE	0.126026	0.164029	0.439477	25
FALSE	0.0332163	0.0242075	0.0319542	30
FALSE	0.0228234	0.0216526	0.0026865	25
FALSE	0.111348	0.193452	0.0452704	25
FALSE	0.0209856	0.0182482	0.00268985	30
FALSE	0.0341142	0.032568	0.0318845	25
FALSE	0.0284968	0.0233855	0.00273448	30
FALSE	0.135032	0.0793453	0.00856289	25
FALSE	0.026606	0.037378	0.38611	30
FALSE	0.0250218	0.0201989	0.00259414	25
FALSE	0.0293526	0.0289569	0.00320413	25
FALSE	0.23518	0.265462	0.0560143	25
FALSE	0.0231696	0.0213688	0.00259678	30
TRUE	0.14117	0.0777483	0.298508	25
FALSE	0.0218754	0.0185695	0.00405798	30
FALSE	0.0775499	0.104849	0.0533765	30
TRUE	0.23121	0.219868	0.369031	30
FALSE	0.252283	0.17113	0.40678	25
FALSE	0.0334159	0.0471171	0.0199877	30
FALSE	0.0219642	0.0198292	0.00339749	30
FALSE	0.0269305	0.0199175	0.00352588	30
TRUE	0.235207	0.272299	0.526111	25
FALSE	0.237112	0.193714	0.16383	20
FALSE	0.126172	0.076606	0.00270122	25
FALSE	0.0341449	0.0268191	0.00273862	30
FALSE	0.0458523	0.0307815	0.0088091	25
FALSE	0.0750199	0.0440637	0.0026353	20
FALSE	0.0224831	0.0189695	0.00442042	30
FALSE	0.0315933	0.0344702	0.0346051	30
FALSE	0.021524	0.0195606	0.00264301	30
TRUE	0.0373781	0.045271	0.171639	25
FALSE	0.0218737	0.0188792	0.00314648	25
TRUE	0.131173	0.234379	0.359885	25
FALSE	0.0665207	0.0500882	0.0257989	30
FALSE	0.0287849	0.0214306	0.0036907	35
FALSE	0.182181	0.169654	0.042274	30
FALSE	0.0332425	0.0265872	0.0241475	30
FALSE	0.139653	0.162241	0.00261446	25
TRUE	0.0798189	0.184445	0.133097	25
FALSE	0.0238798	0.0201049	0.00337075	30
FALSE	0.258048	0.236038	0.0825252	25
FALSE	0.104991	0.0504557	0.021773	30
FALSE	0.0998456	0.149052	0.343844	25
FALSE	0.0249707	0.0225009	0.00451744	25
FALSE	0.0709039	0.150857	0.00409114	25
FALSE	0.0284349	0.0232453	0.00663009	25
FALSE	0.0217996	0.0205919	0.0201463	35
FALSE	0.0781854	0.0552906	0.0326278	30
FALSE	0.0295347	0.0208454	0.00297044	35
TRUE	0.245286	0.202095	0.286638	30
FALSE	0.0273159	0.0206662	0.00282492	30
FALSE	0.0222232	0.0195756	0.00268614	25
FALSE	0.0237201	0.0199564	0.00286003	30
FALSE	0.023202	0.0378883	0.00287498	30
FALSE	0.0217888	0.0188513	0.0395358	25
FALSE	0.0632657	0.0419839	0.0165093	30
FALSE	0.0439793	0.0465053	0.00409654	30
FALSE	0.0337428	0.0424528	0.00276653	30
FALSE	0.179586	0.162491	0.385016	25
FALSE	0.0288313	0.0308786	0.00418512	30
FALSE	0.206157	0.0753228	0.0891701	25
FALSE	0.0392776	0.0701255	0.059987	25
TRUE	0.212474	0.0459315	0.266935	30
FALSE	0.223983	0.174087	0.340693	20
TRUE	0.0756738	0.18958	0.511212	30
FALSE	0.0237264	0.0194708	0.00264596	35
FALSE	0.0222552	0.0185208	0.00436801	35
FALSE	0.122854	0.179833	0.328958	25
FALSE	0.0260275	0.0361673	0.00263289	30
FALSE	0.0547765	0.168047	0.0776371	30
FALSE	0.0492142	0.0440075	0.00785581	30
FALSE	0.0576441	0.0867797	0.00320774	25
FALSE	0.0323075	0.0231826	0.0401384	30
FALSE	0.0421174	0.0275072	0.0300621	25
FALSE	0.116772	0.0743812	0.00664294	25
FALSE	0.0381468	0.0305758	0.00299207	30
FALSE	0.0643582	0.0982511	0.0768597	25
FALSE	0.0214588	0.0190258	0.00453142	30
FALSE	0.0331124	0.0639111	0.00502453	30
FALSE	0.0909845	0.0947169	0.305622	25
TRUE	0.165914	0.259153	0.0268652	25
FALSE	0.274523	0.225214	0.200742	25
FALSE	0.170192	0.103917	0.0222925	25
FALSE	0.0597062	0.0627642	0.431224	25
FALSE	0.0230712	0.0201215	0.0026824	20
FALSE	0.0514955	0.0427814	0.00276251	25
FALSE	0.0307675	0.0299322	0.00363668	30
FALSE	0.12462	0.14401	0.00914037	30
FALSE	0.272475	0.322189	0.390783	25
FALSE	0.032489	0.0242132	0.00433504	30
FALSE	0.0408645	0.0480106	0.00271813	20
TRUE	0.229039	0.259923	0.256933	25
FALSE	0.0229509	0.0190254	0.00859531	25
FALSE	0.0269164	0.023799	0.0357005	20
FALSE	0.0398093	0.0387693	0.00358756	25
FALSE	0.263105	0.220797	0.0867447	25
FALSE	0.217005	0.25125	0.194602	25
FALSE	0.0719587	0.0349735	0.00745017	25
FALSE	0.285252	0.284172	0.430314	20
FALSE	0.197296	0.179706	0.032755	25
FALSE	0.0521238	0.130545	0.0227805	25
FALSE	0.0371349	0.0265285	0.00333178	25
FALSE	0.0469791	0.0462898	0.00323959	35
FALSE	0.0243867	0.0202066	0.339098	25
FALSE	0.0582893	0.0578398	0.00301675	30
FALSE	0.0241031	0.0200814	0.00258857	30
FALSE	0.021754	0.020494	0.0036545	35
TRUE	0.0240487	0.0206055	0.0346527	25
FALSE	0.215334	0.0748721	0.0455362	25
FALSE	0.0871412	0.022623	0.00281307	30
FALSE	0.0220223	0.0215918	0.00594443	30
FALSE	0.0833015	0.167406	0.00278038	30
FALSE	0.255793	0.21189	0.355843	25
FALSE	0.175302	0.11307	0.395187	25
FALSE	0.134735	0.211504	0.107385	30
FALSE	0.0215872	0.0186248	0.002696	35
FALSE	0.026958	0.0200097	0.0079064	25
FALSE	0.0265112	0.0322749	0.00277093	25
FALSE	0.035981	0.122338	0.0697458	30
FALSE	0.0224367	0.0194984	0.00255296	30
FALSE	0.176501	0.155806	0.207264	30
FALSE	0.194986	0.216743	0.0354818	25
FALSE	0.282276	0.309512	0.0653649	20
FALSE	0.0379289	0.0317466	0.0163305	25
FALSE	0.0219832	0.0185707	0.00280331	25
FALSE	0.129493	0.112458	0.462766	25
FALSE	0.0948778	0.207822	0.160544	25
FALSE	0.149707	0.0731886	0.426131	25
FALSE	0.0383052	0.0318526	0.252971	30
FALSE	0.0267945	0.0205905	0.00276485	35
TRUE	0.0667096	0.163138	0.165777	25
FALSE	0.0278335	0.0379689	0.00504259	25
FALSE	0.0256514	0.0207734	0.00512396	25
FALSE	0.110276	0.0882254	0.0160116	30
FALSE	0.0224402	0.0214325	0.00959803	35
FALSE	0.0380177	0.0790797	0.151111	30
FALSE	0.209994	0.218852	0.29635	20
FALSE	0.0280398	0.0409577	0.0170453	30
FALSE	0.0643223	0.0973053	0.0110591	30
FALSE	0.0366136	0.0538722	0.00316841	30
FALSE	0.194451	0.10066	0.0301936	25
FALSE	0.0227704	0.0204547	0.00285783	35
FALSE	0.0376298	0.0676505	0.00273713	25
FALSE	0.154492	0.042954	0.00797107	25
FALSE	0.154896	0.207285	0.107624	20
FALSE	0.0236755	0.0224935	0.00310258	35
FALSE	0.0245418	0.0231998	0.00346734	25
FALSE	0.071504	0.0958301	0.00392065	30
FALSE	0.0237565	0.0195044	0.00568912	30
FALSE	0.027794	0.0434518	0.115742	25
TRUE	0.0368289	0.0690231	0.268173	25
FALSE	0.0217629	0.018943	0.00258709	30
FALSE	0.0259765	0.0213342	0.00261081	30
FALSE	0.0213861	0.0183469	0.00732784	30
FALSE	0.0677126	0.0525086	0.0902722	30
FALSE	0.0216766	0.0187652	0.00265319	25
FALSE	0.0485779	0.0892834	0.00262992	25
FALSE	0.0991464	0.139182	0.00427019	35
FALSE	0.0750701	0.0648131	0.00664007	20
FALSE	0.0219702	0.0189233	0.00271392	35
TRUE	0.0568285	0.0324845	0.00853641	25
FALSE	0.0215577	0.0185732	0.00261067	35
FALSE	0.0326002	0.0486228	0.00612776	25
FALSE	0.139583	0.274585	0.0166411	25
FALSE	0.054471	0.0325554	0.00276482	25
TRUE	0.130458	0.0773586	0.425411	25
FALSE	0.0435741	0.0513659	0.00835807	30
FALSE	0.0528769	0.070245	0.00396032	25
FALSE	0.0359422	0.0464943	0.00267247	25
FALSE	0.0218601	0.0194122	0.0524138	35
FALSE	0.0431826	0.048258	0.00436852	25
TRUE	0.0600298	0.0612697	0.207751	25
FALSE	0.0328726	0.0292924	0.00425242	30
FALSE	0.0259191	0.0245999	0.00279596	30
FALSE	0.180282	0.108383	0.203644	25
FALSE	0.0422666	0.0979219	0.00748486	25
FALSE	0.131896	0.206777	0.0843757	25
TRUE	0.0366043	0.12393	0.418993	30
FALSE	0.0792897	0.14347	0.00366919	30
FALSE	0.0257757	0.0302602	0.00290066	30
TRUE	0.114442	0.185269	0.395499	20
FALSE	0.189167	0.0671446	0.00289535	20
FALSE	0.0396409	0.0230039	0.00256252	30
FALSE	0.0302804	0.0222548	0.00284937	25
FALSE	0.062995	0.138598	0.0185155	25
FALSE	0.0244849	0.0188693	0.0029635	25
FALSE	0.0300437	0.0393638	0.0115188	25
FALSE	0.0701239	0.0619381	0.0135522	25
FALSE	0.107725	0.0349616	0.0167819	30
FALSE	0.0212046	0.0184151	0.00296006	30
FALSE	0.198252	0.145888	0.0228325	25
FALSE	0.0383489	0.0201833	0.0103671	30
FALSE	0.0708797	0.200664	0.0615124	25
TRUE	0.297498	0.293397	0.374028	25
FALSE	0.0273905	0.019138	0.00446936	30
FALSE	0.0335835	0.026604	0.00499843	30
FALSE	0.0217274	0.0185861	0.00258371	30
FALSE	0.0211176	0.0186124	0.00304946	35
FALSE	0.0860713	0.0856202	0.127735	25
FALSE	0.0933356	0.067282	0.0109754	25
FALSE	0.0215446	0.0184837	0.00275754	30
FALSE	0.0298128	0.0335421	0.00298345	30
FALSE	0.0242932	0.0193731	0.0026499	30
FALSE	0.00202532	0.0193867	0.202634	25
FALSE	0.0721039	0.122412	0.092645	30
TRUE	0.236569	0.188911	0.189402	20
FALSE	0.0217264	0.0251011	0.00280127	30
FALSE	0.0226223	0.026428	0.0162995	35
FALSE	0.0459338	0.0597064	0.300461	25
FALSE	0.0523964	0.0937466	0.106772	25
TRUE	0.038311	0.0459352	0.0194505	30
FALSE	0.140636	0.115549	0.0412303	30
FALSE	0.0347103	0.0266108	0.032323	30
FALSE	0.0520708	0.0321404	0.185267	30
FALSE	0.0993105	0.0401541	0.0515227	25
FALSE	0.0344751	0.11591	0.0222463	30
TRUE	0.0498842	0.0344357	0.122144	25
FALSE	0.0381101	0.0615912	0.0297494	30
FALSE	0.0294591	0.0233746	0.00282291	25
FALSE	0.0256069	0.0194603	0.00465676	25
FALSE	0.06148	0.0598449	0.0262289	30
FALSE	0.0354204	0.0243823	0.143068	25
FALSE	0.0468406	0.02159	0.047752	30
TRUE	0.0426865	0.026287	0.200412	25
FALSE	0.0582097	0.0288021	0.0107953	30
FALSE	0.0287824	0.0358116	0.00300662	25
FALSE	0.0607091	0.0876393	0.00456037	30
FALSE	0.0312879	0.0241355	0.00434784	30
FALSE	0.0235532	0.0195842	0.0407251	25
FALSE	0.0461093	0.043033	0.087737	30
FALSE	0.177863	0.109535	0.0183728	25
FALSE	0.0220393	0.0183587	0.00356451	25
FALSE	0.103031	0.149411	0.0137688	30
FALSE	0.0232465	0.0190015	0.0142166	30
FALSE	0.0542772	0.0497305	0.0419231	30
FALSE	0.0914402	0.0287206	0.00309326	30
FALSE	0.0555492	0.0354885	0.00703695	35
FALSE	0.0217114	0.0184064	0.00311027	35
FALSE	0.0228134	0.0199672	0.00352037	35
FALSE	0.110199	0.23011	0.477636	25
FALSE	0.0213032	0.0184829	0.0126056	30
FALSE	0.0278203	0.0201623	0.00636159	25
FALSE	0.0377373	0.0419736	0.0606542	30
FALSE	0.263564	0.171795	0.451421	25
FALSE	0.11101	0.1878	0.3313	25
FALSE	0.0827782	0.0382516	0.00579055	30
FALSE	0.0234383	0.0219657	0.0356422	35
FALSE	0.0255379	0.020311	0.00269043	30
FALSE	0.0219079	0.0186665	0.00259602	30
FALSE	0.199891	0.237461	0.0497828	25
FALSE	0.0449022	0.0289406	0.00304148	25
FALSE	0.0322105	0.0278982	0.00755339	30
FALSE	0.134218	0.174564	0.0240471	25
FALSE	0.0229255	0.0222399	0.00276505	35
TRUE	0.202766	0.261424	0.448608	20
FALSE	0.0572776	0.0524068	0.0188556	25
FALSE	0.0280445	0.0296236	0.00336093	25
FALSE	0.0246387	0.0220498	0.00293124	30
FALSE	0.0444624	0.0977542	0.016373	25
FALSE	0.0214559	0.0182522	0.00279615	30
FALSE	0.0209359	0.0182506	0.0025605	30
FALSE	0.0631644	0.0434028	0.04565	25
FALSE	0.0306624	0.0201209	0.0104369	30
FALSE	0.0261945	0.0328607	0.00257881	25
FALSE	0.100757	0.0756216	0.0914343	25
TRUE	0.12324	0.230059	0.0148482	25
FALSE	0.0219391	0.0195207	0.0026154	30
FALSE	0.127907	0.164059	0.348014	25
FALSE	0.0297715	0.029089	0.00274961	30
FALSE	0.0222454	0.0199947	0.00396276	30
FALSE	0.119511	0.0319011	0.00256593	25
FALSE	0.0312178	0.0402212	0.00401054	30
TRUE	0.205393	0.224095	0.365062	25
FALSE	0.0226051	0.0263035	0.00275376	35
FALSE	0.0286817	0.0641856	0.00309843	30
FALSE	0.0656988	0.138267	0.00559608	25
TRUE	0.0371235	0.081048	0.181987	25
FALSE	0.179472	0.213534	0.324525	25
FALSE	0.0344301	0.019789	0.386761	30
FALSE	0.0872537	0.195546	0.00368555	25
FALSE	0.057313	0.0500902	0.0026596	25
FALSE	0.0262776	0.0333927	0.00522222	30
FALSE	0.22611	0.267393	0.0947473	25
FALSE	0.0260091	0.0233681	0.0995146	30
FALSE	0.0307612	0.0222586	0.002672	25
FALSE	0.0274122	0.020338	0.00299632	30
FALSE	0.131356	0.155414	0.00299082	25
FALSE	0.128467	0.0328069	0.346266	25
FALSE	0.0240687	0.0200215	0.00261545	30
FALSE	0.221172	0.245592	0.0394838	25
FALSE	0.097916	0.108892	0.00277176	25
FALSE	0.2482	0.174549	0.368978	20
FALSE	0.028257	0.0209308	0.164794	25
FALSE	0.0215006	0.0184432	0.00260256	35
FALSE	0.142856	0.0264386	0.00267749	30
FALSE	0.0251426	0.0221923	0.00360394	35
FALSE	0.0821379	0.170289	0.109136	25
FALSE	0.0218563	0.0188674	0.0118088	30
FALSE	0.0386212	0.0305581	0.0031424	30
FALSE	0.0272071	0.0197929	0.0037209	25
FALSE	0.249337	0.179485	0.39471	25
FALSE	0.112228	0.119143	0.00855024	25
TRUE	0.166654	0.257546	0.388232	25
FALSE	0.0761833	0.07155	0.00473273	30
FALSE	0.0677164	0.0600283	0.0368412	25
FALSE	0.131386	0.23963	0.0064035	30
FALSE	0.0253534	0.0352799	0.362589	30
FALSE	0.0296628	0.0360275	0.00259939	25
FALSE	0.0403578	0.0252259	0.00478164	30
FALSE	0.0250908	0.0191869	0.00267545	30
FALSE	0.0698036	0.0371712	0.00279405	30
FALSE	0.0231328	0.0227148	0.090112	25
FALSE	0.171103	0.187021	0.370206	25
FALSE	0.0221516	0.0202158	0.00487897	30
TRUE	0.199366	0.14485	0.140122	25
FALSE	0.0249551	0.0249877	0.00491282	30
FALSE	0.0215047	0.0184718	0.00263006	35
FALSE	0.0215505	0.0188478	0.0026898	35
FALSE	0.0244271	0.0200963	0.00493526	35
FALSE	0.0265232	0.0204872	0.00262404	25
FALSE	0.0277499	0.0284155	0.240393	25
FALSE	0.244808	0.21934	0.372524	25
FALSE	0.0304559	0.0587728	0.329817	25
FALSE	0.0759023	0.219843	0.0414619	25
FALSE	0.0243829	0.0350047	0.0149259	30
FALSE	0.0213078	0.0198689	0.00280952	35
FALSE	0.0255888	0.0189339	0.0216134	25
FALSE	0.0682521	0.111836	0.434696	25
FALSE	0.293688	0.334971	0.455857	25
FALSE	0.0216522	0.0187087	0.0026017	30
FALSE	0.115798	0.0761121	0.425814	25
FALSE	0.0318215	0.0463595	0.00463185	25
FALSE	0.0307878	0.025288	0.1019	30
FALSE	0.0355321	0.0256383	0.00310392	25
FALSE	0.0239571	0.0198554	0.00496536	30
TRUE	0.250452	0.275382	0.0861536	25
FALSE	0.0614131	0.0201108	0.00276737	30
FALSE	0.0250061	0.022527	0.049806	30
FALSE	0.0237554	0.019096	0.00262859	30
FALSE	0.0246474	0.0317139	0.00412374	35
FALSE	0.0216535	0.0186726	0.00270829	35
FALSE	0.0406185	0.0515021	0.00334486	25
FALSE	0.0211331	0.0184934	0.00267412	25
TRUE	0.221392	0.245596	0.331341	25
FALSE	0.106788	0.0840395	0.0114349	25
FALSE	0.0298883	0.0394465	0.00644302	30
FALSE	0.147547	0.156998	0.00536953	25
FALSE	0.167695	0.0884745	0.312761	25
FALSE	0.0214839	0.0186151	0.00265883	35
FALSE	0.241945	0.16264	0.0149169	25
FALSE	0.0638922	0.0357959	0.0171431	30
FALSE	0.0515294	0.023505	0.035854	30
FALSE	0.0213307	0.0185162	0.0037751	35
FALSE	0.100769	0.158759	0.229761	25
FALSE	0.0248879	0.0253787	0.0245169	35
FALSE	0.166919	0.0717765	0.0422813	30
FALSE	0.114249	0.136668	0.271886	25
FALSE	0.0255121	0.0232065	0.00277401	35
FALSE	0.0558215	0.0368649	0.00852444	25
FALSE	0.0271787	0.0265085	0.218741	30
TRUE	0.0333773	0.0507066	0.187799	20
FALSE	0.258851	0.170928	0.149811	25
FALSE	0.0221551	0.0211648	0.00272162	35
FALSE	0.0305044	0.0266967	0.00466793	25
FALSE	0.0374852	0.0523384	0.00324965	25
FALSE	0.110626	0.185374	0.00468049	25
FALSE	0.223823	0.0802253	0.139924	25
FALSE	0.0419991	0.0786575	0.00542213	25
FALSE	0.0415487	0.0573366	0.00324136	25
FALSE	0.0344489	0.067124	0.00262199	25
FALSE	0.0518939	0.0869424	0.0919092	30
FALSE	0.0276063	0.0267845	0.00627406	30
FALSE	0.143487	0.042476	0.0439182	30
FALSE	0.0394628	0.0252914	0.00389094	30
[truncated: 6,641 more rows]

## Sheet: morphokinetics_t3-tPNf
FH	recalibrated_44h	recalibrated_68h	recalibrated_116h	t3-tPNf
FALSE	0.0700828	0.0666757	0.00508372	15
FALSE	0.0746234	0.0871697	0.00270262	10
FALSE	0.0746591	0.0589667	0.0161391	15
FALSE	0.0288682	0.0231899	0.0130839	15
FALSE	0.0345854	0.0284802	0.0109646	5
FALSE	0.0307889	0.0234554	0.00260274	10
FALSE	0.0460212	0.0237023	0.0153539	5
FALSE	0.238741	0.200633	0.0864498	15
FALSE	0.040966	0.0392556	0.104096	10
FALSE	0.0334836	0.0347917	0.0192211	10
FALSE	0.194536	0.249638	0.409032	15
FALSE	0.0652883	0.0554048	0.364605	5
FALSE	0.0511309	0.0264248	0.00281696	10
FALSE	0.28433	0.293517	0.114873	10
FALSE	0.286967	0.182132	0.0491792	15
FALSE	0.111347	0.139005	0.447086	15
FALSE	0.0398832	0.0513442	0.0520545	15
FALSE	0.0447657	0.0450419	0.0049182	5
FALSE	0.0281028	0.0236583	0.00296473	15
TRUE	0.0814933	0.0429605	0.0378917	15
TRUE	0.0700467	0.183933	0.298968	15
FALSE	0.187866	0.0907005	0.00578739	15
FALSE	0.0260178	0.0208753	0.00320608	10
FALSE	0.0353369	0.0263355	0.233119	10
FALSE	0.0719617	0.0791274	0.0508332	15
FALSE	0.217195	0.204363	0.292183	10
FALSE	0.0652569	0.0435252	0.0133385	15
FALSE	0.0307892	0.0213552	0.00627481	10
FALSE	0.0613819	0.0489344	0.0083222	10
FALSE	0.0297064	0.0272145	0.00299816	15
FALSE	0.12438	0.165399	0.0026194	15
FALSE	0.0266971	0.0249731	0.00280502	15
FALSE	0.0707255	0.0512247	0.00321978	15
FALSE	0.237166	0.17783	0.0990381	15
FALSE	0.0314449	0.0230403	0.00898872	15
FALSE	0.0354083	0.030965	0.0118064	15
FALSE	0.0411403	0.0381034	0.00277405	15
FALSE	0.0294829	0.0227308	0.0206185	5
FALSE	0.0267122	0.0216945	0.00324185	15
FALSE	0.148265	0.116552	0.00870074	10
FALSE	0.0252174	0.021181	0.0026214	5
FALSE	0.0251211	0.0210569	0.00261861	5
FALSE	0.0695481	0.0766977	0.00283326	15
TRUE	0.228499	0.194686	0.47357	15
TRUE	0.150988	0.206543	0.403079	15
FALSE	0.102731	0.0639257	0.338989	15
FALSE	0.159084	0.0973653	0.0187187	15
FALSE	0.214714	0.280313	0.00342377	15
TRUE	0.208805	0.225712	0.188645	15
FALSE	0.0943438	0.179401	0.00766683	15
FALSE	0.064313	0.187286	0.373333	15
FALSE	0.116555	0.0687263	0.00902548	15
FALSE	0.135841	0.206197	0.0576542	15
FALSE	0.049414	0.10082	0.00356782	15
FALSE	0.0298294	0.0225902	0.407526	15
FALSE	0.0513374	0.0720023	0.00546431	15
FALSE	0.141181	0.0932608	0.0395436	10
FALSE	0.0341874	0.0388862	0.002949	15
FALSE	0.0350136	0.024993	0.00271114	5
FALSE	0.0980377	0.17635	0.0441973	15
FALSE	0.0298315	0.0220404	0.00415084	5
FALSE	0.162561	0.124568	0.236629	15
FALSE	0.0277923	0.0299088	0.233207	5
FALSE	0.0247622	0.0206923	0.00268573	5
FALSE	0.0353487	0.0604677	0.103973	5
FALSE	0.0941585	0.0480039	0.101043	15
FALSE	0.0295459	0.0214527	0.0216738	10
FALSE	0.0267237	0.0215577	0.00937111	5
FALSE	0.0277671	0.0258688	0.00296594	15
FALSE	0.238678	0.218934	0.337358	10
FALSE	0.109356	0.230896	0.42216	15
FALSE	0.0775474	0.083086	0.0027619	10
FALSE	0.0274294	0.023037	0.00699887	15
TRUE	0.166241	0.262264	0.284739	10
FALSE	0.0254033	0.020638	0.00322793	5
TRUE	0.112146	0.22688	0.391028	15
FALSE	0.046211	0.0309302	0.00268324	15
FALSE	0.0970155	0.061896	0.0463224	10
FALSE	0.215205	0.179643	0.00279127	15
FALSE	0.0263386	0.0304764	0.00274176	15
FALSE	0.0804939	0.167884	0.00285017	15
FALSE	0.0252871	0.0208598	0.00271502	5
FALSE	0.0271594	0.0321066	0.00475115	15
FALSE	0.0445684	0.0437433	0.00271415	15
TRUE	0.0496482	0.0603852	0.318723	15
FALSE	0.162259	0.112953	0.00279549	10
FALSE	0.0485309	0.118067	0.00504552	15
FALSE	0.0251301	0.0208985	0.00265797	5
FALSE	0.273325	0.268331	0.332707	15
TRUE	0.221188	0.16307	0.348863	15
FALSE	0.024846	0.020856	0.0026502	15
FALSE	0.0318061	0.02335	0.00270117	15
FALSE	0.0993155	0.062399	0.0206615	15
FALSE	0.223767	0.232927	0.286861	15
FALSE	0.274559	0.102839	0.316923	10
TRUE	0.0905694	0.216599	0.292773	15
FALSE	0.2232	0.204759	0.00717724	15
FALSE	0.0447118	0.0638491	0.00302132	15
FALSE	0.0690242	0.13907	0.0031001	15
FALSE	0.0295302	0.0283805	0.00303267	5
FALSE	0.0540458	0.0341436	0.00496704	10
FALSE	0.0263369	0.0218078	0.00261793	15
FALSE	0.0343853	0.0358945	0.00466892	15
FALSE	0.0439814	0.071874	0.00956673	15
FALSE	0.124924	0.137708	0.33156	15
FALSE	0.15944	0.168793	0.0973921	15
FALSE	0.0399689	0.0249914	0.0103392	5
FALSE	0.17026	0.0860873	0.398482	15
FALSE	0.0483099	0.0837227	0.163583	15
FALSE	0.137219	0.178734	0.141228	15
FALSE	0.0268055	0.0209857	0.00987627	10
FALSE	0.0253648	0.0210796	0.00267524	10
FALSE	0.0302944	0.0281957	0.002703	5
FALSE	0.0986486	0.210124	0.00455731	15
FALSE	0.251993	0.193695	0.489284	15
FALSE	0.0986387	0.0576476	0.00338936	15
FALSE	0.077773	0.101177	0.00274114	10
FALSE	0.122886	0.0506043	0.0207437	15
FALSE	0.0645214	0.0664603	0.427109	10
FALSE	0.141353	0.153144	0.237469	15
FALSE	0.0265617	0.0215454	0.0026862	15
FALSE	0.03335	0.0328601	0.00272765	5
FALSE	0.178957	0.111257	0.201905	15
FALSE	0.206678	0.182807	0.242787	15
FALSE	0.0656109	0.150492	0.01068	15
FALSE	0.0579727	0.209823	0.00998012	15
FALSE	0.0512931	0.0420166	0.0849267	15
FALSE	0.0260887	0.0216912	0.00304492	15
TRUE	0.0864952	0.056529	0.124229	10
FALSE	0.0415046	0.0361967	0.144053	5
FALSE	0.0297405	0.0227515	0.00273561	5
FALSE	0.114957	0.132716	0.00783502	15
FALSE	0.045011	0.117123	0.0491862	15
FALSE	0.0316044	0.0266833	0.0053993	5
TRUE	0.166947	0.154053	0.303726	10
FALSE	0.224015	0.0270568	0.115046	15
FALSE	0.0656218	0.0412021	0.457832	15
FALSE	0.271354	0.251891	0.389878	15
FALSE	0.0248536	0.0208	0.0026238	15
FALSE	0.0801893	0.170697	0.00295958	15
FALSE	0.122357	0.0758073	0.0387725	15
FALSE	0.0349845	0.0218217	0.00294974	15
FALSE	0.0267495	0.0222283	0.00358497	15
FALSE	0.109374	0.0228935	0.00480504	15
FALSE	0.0251993	0.0211347	0.00467392	15
FALSE	0.0253615	0.0210568	0.00267111	10
FALSE	0.0245898	0.0206606	0.00267405	5
FALSE	0.0692881	0.136395	0.00571268	15
FALSE	0.217843	0.103516	0.00344654	15
FALSE	0.0383362	0.111676	0.00355923	15
FALSE	0.0401292	0.0212027	0.00585014	5
FALSE	0.0413266	0.0549536	0.00285029	15
FALSE	0.0761842	0.099058	0.00396954	15
FALSE	0.0485275	0.0393039	0.337142	15
FALSE	0.0605958	0.139389	0.00378443	15
FALSE	0.0325965	0.0351076	0.00518346	15
FALSE	0.0416091	0.0482322	0.00426796	15
FALSE	0.0276988	0.0388719	0.0224593	15
FALSE	0.0255538	0.0245699	0.00301453	10
FALSE	0.182532	0.0611626	0.00943642	15
FALSE	0.0463509	0.0927313	0.0348396	15
FALSE	0.041635	0.0327871	0.00317984	15
FALSE	0.024648	0.0206609	0.00271328	5
TRUE	0.0416455	0.0267879	0.0406508	10
FALSE	0.204096	0.198481	0.00848951	15
FALSE	0.0259717	0.0210678	0.00281723	15
FALSE	0.0297355	0.0210728	0.00320607	15
FALSE	0.0426717	0.138057	0.15314	15
FALSE	0.0509368	0.0405948	0.038658	5
FALSE	0.0393112	0.0410667	0.00284378	15
FALSE	0.0283644	0.0225651	0.00521698	5
TRUE	0.0973049	0.141281	0.357049	15
FALSE	0.0257276	0.0213238	0.00281812	15
FALSE	0.195029	0.204655	0.156267	15
FALSE	0.0279582	0.026989	0.00557291	15
FALSE	0.0742706	0.0762113	0.0194872	15
FALSE	0.0461514	0.0620318	0.0352799	15
FALSE	0.0252646	0.0208936	0.00273265	5
FALSE	0.0274966	0.0234642	0.00393657	5
FALSE	0.0257895	0.0211004	0.00272536	5
FALSE	0.0342598	0.0428029	0.011592	15
FALSE	0.0529869	0.0346776	0.00361281	10
FALSE	0.0613616	0.151403	0.0246537	15
FALSE	0.0679573	0.0469341	0.0455874	15
FALSE	0.0278518	0.0251617	0.00320459	5
TRUE	0.0777428	0.063753	0.39264	15
FALSE	0.0249201	0.0210026	0.00261817	5
FALSE	0.240965	0.136315	0.190367	15
FALSE	0.2011	0.214429	0.0127244	15
FALSE	0.0309515	0.0316076	0.00272921	10
FALSE	0.0316627	0.0409655	0.116979	15
FALSE	0.136184	0.174548	0.0240999	15
FALSE	0.0285571	0.0291038	0.0165077	5
FALSE	0.0372119	0.0335594	0.00520681	5
FALSE	0.0284796	0.0242586	0.00267194	5
FALSE	0.0555381	0.0397686	0.254	15
FALSE	0.25204	0.24487	0.18116	15
TRUE	0.202746	0.134651	0.189107	15
FALSE	0.0616694	0.062657	0.00394457	15
FALSE	0.275034	0.240108	0.307165	15
FALSE	0.0559396	0.0754564	0.222489	15
FALSE	0.0652069	0.0287111	0.0332696	15
TRUE	0.155968	0.271039	0.457481	10
FALSE	0.198226	0.164255	0.430002	15
FALSE	0.0265768	0.0215035	0.00319905	15
FALSE	0.102278	0.0289583	0.0144505	15
FALSE	0.0246101	0.0207541	0.00293368	5
FALSE	0.237608	0.16517	0.0536509	15
FALSE	0.0308249	0.031799	0.0027447	15
FALSE	0.0257517	0.0219413	0.0032855	5
FALSE	0.0657988	0.0588327	0.0214157	15
FALSE	0.091182	0.0912123	0.00276087	15
FALSE	0.0555912	0.0237596	0.036715	5
FALSE	0.0304078	0.0248897	0.00283253	5
FALSE	0.0434277	0.0258039	0.00277882	5
FALSE	0.0251828	0.0207009	0.00277832	5
FALSE	0.051451	0.135442	0.035578	15
FALSE	0.0247193	0.0207636	0.00540692	15
FALSE	0.0255351	0.0213	0.00291964	15
FALSE	0.030957	0.0266227	0.0357	5
FALSE	0.0322401	0.0265768	0.0510112	5
FALSE	0.0757211	0.0333015	0.00276904	15
FALSE	0.0965484	0.0806543	0.015531	15
FALSE	0.0488024	0.0440718	0.00404099	15
FALSE	0.258015	0.25319	0.0283903	10
FALSE	0.0329392	0.0306991	0.02148	15
FALSE	0.0558952	0.0317172	0.00294355	15
FALSE	0.0315302	0.0264759	0.00315592	15
FALSE	0.0262191	0.0246949	0.00941157	5
FALSE	0.254936	0.171926	0.447152	10
FALSE	0.0422522	0.040412	0.0878195	15
FALSE	0.14441	0.0891371	0.00275127	15
FALSE	0.0309081	0.0244636	0.00282879	5
FALSE	0.0337756	0.0291104	0.297326	5
FALSE	0.101393	0.118881	0.423591	15
FALSE	0.035246	0.0334916	0.0208374	5
FALSE	0.0560321	0.0584518	0.0523815	5
FALSE	0.237428	0.257856	0.43416	10
FALSE	0.230114	0.230783	0.00585749	15
FALSE	0.035431	0.0391128	0.00285818	5
FALSE	0.074869	0.0293462	0.0154711	15
FALSE	0.0257133	0.0208688	0.00330487	5
FALSE	0.0411429	0.0226099	0.00562636	15
FALSE	0.0255351	0.0213156	0.00339389	15
FALSE	0.0389502	0.0340306	0.00267663	15
FALSE	0.0258981	0.0220267	0.00369833	5
FALSE	0.063682	0.0455399	0.00270664	15
FALSE	0.220009	0.166318	0.0818074	15
FALSE	0.0421132	0.0626945	0.0100006	15
TRUE	0.0440836	0.111563	0.298486	15
TRUE	0.134443	0.0883261	0.14171	15
FALSE	0.0745554	0.149531	0.0884866	15
FALSE	0.119597	0.177725	0.0325015	15
FALSE	0.0258146	0.0381127	0.0337349	15
FALSE	0.0800353	0.127153	0.0108195	15
FALSE	0.0323764	0.023583	0.163516	15
FALSE	0.0256224	0.0217326	0.00279928	10
TRUE	0.0828574	0.145968	0.402036	15
FALSE	0.0486802	0.0500921	0.00414661	15
FALSE	0.0568782	0.0353515	0.183747	15
FALSE	0.193072	0.193428	0.429715	10
FALSE	0.101596	0.0958046	0.00519861	10
FALSE	0.151384	0.109862	0.0582478	15
FALSE	0.0350759	0.0361212	0.00277978	5
FALSE	0.185054	0.14115	0.447435	15
TRUE	0.19833	0.0589865	0.2747	15
FALSE	0.197006	0.155368	0.363141	10
FALSE	0.0559001	0.0320142	0.0289414	10
FALSE	0.0289205	0.0263791	0.00286693	15
FALSE	0.227448	0.166387	0.0161117	15
FALSE	0.0374486	0.0397639	0.0161826	15
FALSE	0.257532	0.286518	0.0151309	10
FALSE	0.0293152	0.0384824	0.034363	15
FALSE	0.103554	0.0348215	0.00650063	15
FALSE	0.0269531	0.022475	0.00346731	15
TRUE	0.144646	0.198098	0.502618	10
FALSE	0.292956	0.282975	0.0928578	15
FALSE	0.0929517	0.0771755	0.4022	15
TRUE	0.257116	0.231522	0.375953	15
FALSE	0.0404544	0.0722055	0.10969	15
FALSE	0.0296586	0.023356	0.0144758	15
FALSE	0.0878799	0.0286381	0.00733479	15
FALSE	0.211715	0.147515	0.398371	15
TRUE	0.260725	0.252227	0.42052	15
FALSE	0.240977	0.0232929	0.0140867	15
FALSE	0.0272669	0.0233138	0.00277734	15
FALSE	0.0336977	0.025575	0.00283145	5
FALSE	0.25617	0.272079	0.182287	15
FALSE	0.0332417	0.023545	0.00391941	5
FALSE	0.150124	0.248144	0.0073882	10
FALSE	0.0446967	0.0871543	0.00269985	15
FALSE	0.0265874	0.0243501	0.00272577	10
FALSE	0.0301364	0.0615841	0.100967	15
FALSE	0.121327	0.18013	0.0397164	15
FALSE	0.0265393	0.0222657	0.00301789	5
FALSE	0.17983	0.12655	0.0709536	15
FALSE	0.116461	0.12535	0.00574724	15
FALSE	0.033285	0.0229733	0.00379768	5
FALSE	0.0316953	0.0277417	0.028115	10
FALSE	0.0626585	0.0246653	0.00274489	15
FALSE	0.0625011	0.162544	0.393602	15
FALSE	0.0283534	0.0264685	0.00992615	5
FALSE	0.166499	0.152195	0.0972982	15
FALSE	0.0263422	0.0210879	0.00381886	5
FALSE	0.0252632	0.02122	0.265818	10
FALSE	0.120217	0.0617906	0.00263073	15
FALSE	0.123986	0.144692	0.191274	15
FALSE	0.0931545	0.154837	0.00524454	15
FALSE	0.0329828	0.0340404	0.00423576	15
FALSE	0.0544881	0.0362133	0.0122629	15
FALSE	0.130851	0.0708863	0.0134628	15
FALSE	0.13946	0.15659	0.0356967	15
TRUE	0.0488511	0.109072	0.172622	15
FALSE	0.061588	0.0674597	0.00316821	15
FALSE	0.13932	0.0245272	0.0044946	15
FALSE	0.0265689	0.023902	0.00280528	10
TRUE	0.130396	0.126822	0.11632	15
TRUE	0.250652	0.19625	0.413085	15
FALSE	0.0380433	0.0374878	0.00303643	15
FALSE	0.0924702	0.16988	0.00271178	15
FALSE	0.203244	0.226175	0.0153196	15
FALSE	0.0504413	0.126605	0.0061539	15
FALSE	0.0253069	0.0209285	0.00276182	5
FALSE	0.0609777	0.116194	0.0039304	5
FALSE	0.0253546	0.0212914	0.00747478	5
FALSE	0.241877	0.249211	0.0489871	15
FALSE	0.0433726	0.0574391	0.00287376	15
FALSE	0.0300966	0.0217006	0.00287812	5
FALSE	0.186007	0.182446	0.00545959	10
FALSE	0.226071	0.0589224	0.078625	15
FALSE	0.025516	0.0220853	0.00293408	5
FALSE	0.25084	0.216953	0.413729	15
FALSE	0.033497	0.0329525	0.104107	15
FALSE	0.0388358	0.0245538	0.0185637	15
FALSE	0.0424131	0.0231926	0.0303452	15
FALSE	0.0291786	0.0338585	0.0229418	15
FALSE	0.026106	0.0225796	0.00290814	5
FALSE	0.135644	0.149008	0.00503758	15
FALSE	0.0264639	0.0227318	0.00289165	10
FALSE	0.0277035	0.0232743	0.00268871	15
FALSE	0.125228	0.104004	0.0040712	15
FALSE	0.0371149	0.0358812	0.00330744	15
FALSE	0.0272494	0.0224132	0.00266737	15
FALSE	0.211067	0.120101	0.0152523	15
TRUE	0.243269	0.150901	0.406011	10
FALSE	0.0424581	0.0627944	0.0222707	15
FALSE	0.0544485	0.0301844	0.05709	10
FALSE	0.0252764	0.0211577	0.0165837	10
FALSE	0.177402	0.0744425	0.0137872	15
FALSE	0.0347714	0.0347781	0.0295182	5
FALSE	0.0296554	0.0223309	0.00280143	5
FALSE	0.0270125	0.0221433	0.0161679	15
FALSE	0.0336211	0.0322838	0.0034389	15
TRUE	0.0842593	0.090591	0.288883	15
FALSE	0.0367755	0.034564	0.0151202	15
FALSE	0.0285683	0.023831	0.00346922	15
FALSE	0.0323307	0.0342351	0.00372864	10
FALSE	0.0466005	0.0893162	0.00698466	15
FALSE	0.252426	0.200876	0.443832	15
FALSE	0.0666925	0.122117	0.013338	15
FALSE	0.273616	0.277086	0.173192	15
FALSE	0.101561	0.144758	0.00307192	10
FALSE	0.0276997	0.0235445	0.00384363	5
FALSE	0.0355407	0.0230691	0.0028043	15
FALSE	0.0688949	0.07104	0.003868	15
TRUE	0.0329859	0.0249498	0.0228587	5
FALSE	0.0288702	0.0278762	0.00496779	5
FALSE	0.0588319	0.153233	0.00272334	15
FALSE	0.246337	0.262233	0.0560645	10
FALSE	0.0370423	0.0682559	0.00802965	15
FALSE	0.0626041	0.0773704	0.00396259	15
FALSE	0.0848277	0.104483	0.00309646	15
FALSE	0.0308829	0.0902648	0.0600882	15
FALSE	0.0277932	0.0227222	0.0168469	15
FALSE	0.0309117	0.0227951	0.00843529	15
FALSE	0.0399935	0.0535701	0.00454329	15
FALSE	0.0290703	0.0249227	0.00365061	15
FALSE	0.0313354	0.0273175	0.00280105	15
FALSE	0.0315345	0.0300353	0.00374114	15
FALSE	0.194277	0.0527641	0.0120074	15
FALSE	0.156163	0.0922243	0.169309	15
TRUE	0.1165	0.122056	0.236843	15
FALSE	0.0254165	0.0209995	0.00272396	10
FALSE	0.0317703	0.0259078	0.0476488	15
FALSE	0.0336679	0.0450652	0.0161584	15
FALSE	0.0350072	0.0272411	0.00629563	15
TRUE	0.229868	0.191124	0.381707	15
FALSE	0.064914	0.0478694	0.00572778	15
FALSE	0.0941776	0.190054	0.317345	15
FALSE	0.0283144	0.0211251	0.00584984	15
FALSE	0.02964	0.0226561	0.00624305	15
FALSE	0.0406116	0.0386814	0.00366888	15
FALSE	0.159868	0.263622	0.0106205	10
FALSE	0.049713	0.0582872	0.00268361	15
FALSE	0.0252813	0.0207966	0.00271305	15
FALSE	0.0590387	0.0737763	0.00274735	15
FALSE	0.0337032	0.0775722	0.0450463	15
FALSE	0.165833	0.204605	0.0178479	15
FALSE	0.031539	0.0223238	0.00575795	15
FALSE	0.0309455	0.0306171	0.0235054	15
FALSE	0.0989838	0.103379	0.00977829	15
FALSE	0.0248638	0.0206868	0.00272216	5
FALSE	0.195463	0.147299	0.0228893	15
FALSE	0.0457896	0.0297686	0.00267574	10
FALSE	0.279656	0.270881	0.101434	15
FALSE	0.0254287	0.0206968	0.00276678	5
FALSE	0.250285	0.25153	0.458877	15
FALSE	0.0260504	0.0289653	0.00338925	5
FALSE	0.0251315	0.0209347	0.0119789	15
FALSE	0.0262748	0.024517	0.0333237	5
FALSE	0.122522	0.0468933	0.00598466	15
FALSE	0.0997158	0.0742041	0.00290158	15
FALSE	0.0335166	0.026383	0.363769	15
FALSE	0.0300251	0.0786698	0.00729192	15
TRUE	0.0582364	0.0851876	0.509053	10
FALSE	0.0492496	0.0510227	0.0820331	15
FALSE	0.237089	0.209575	0.0840784	15
FALSE	0.238081	0.26518	0.215367	10
FALSE	0.0424266	0.0347529	0.00371055	15
TRUE	0.0688023	0.163409	0.0811116	10
FALSE	0.0269593	0.0240487	0.00263524	5
TRUE	0.0797182	0.0706395	0.0675976	15
FALSE	0.0347774	0.0372147	0.00928183	10
FALSE	0.0638005	0.0425359	0.00389947	15
FALSE	0.0659117	0.157775	0.116298	15
TRUE	0.225086	0.234406	0.284945	15
FALSE	0.0328474	0.0494041	0.00264139	10
FALSE	0.18303	0.153382	0.41464	10
FALSE	0.0334573	0.0821497	0.247545	15
FALSE	0.0259892	0.0214657	0.027159	15
TRUE	0.0772681	0.11752	0.424397	15
FALSE	0.10794	0.0230141	0.01526	15
FALSE	0.0318286	0.0267093	0.00282025	15
FALSE	0.126018	0.043172	0.00979159	15
FALSE	0.18954	0.182424	0.245303	15
FALSE	0.0461319	0.0465287	0.158761	10
FALSE	0.103356	0.0627619	0.344014	15
FALSE	0.239387	0.191344	0.391932	15
FALSE	0.108883	0.220484	0.0165137	10
FALSE	0.0391897	0.0371512	0.0748876	5
FALSE	0.0252926	0.0211083	0.0129588	15
TRUE	0.0805104	0.0736143	0.327099	10
FALSE	0.114165	0.0255964	0.00411185	15
FALSE	0.143127	0.0600604	0.00644362	15
FALSE	0.0838857	0.0613316	0.0096479	15
FALSE	0.0362835	0.028702	0.00353749	5
FALSE	0.0618213	0.0436604	0.00428655	15
FALSE	0.0705214	0.0554457	0.0196223	15
TRUE	0.0490186	0.0416369	0.394589	15
FALSE	0.149192	0.182882	0.00400581	15
TRUE	0.071369	0.0922206	0.159738	15
FALSE	0.0558559	0.0929413	0.00383203	15
FALSE	0.0282286	0.0230507	0.0108477	15
FALSE	0.132102	0.157486	0.0128674	15
TRUE	0.0401436	0.146957	0.506677	15
FALSE	0.146182	0.0603923	0.00413996	15
FALSE	0.0300227	0.0232666	0.181324	15
FALSE	0.0409685	0.0990987	0.050222	10
FALSE	0.057689	0.0739055	0.00400948	15
FALSE	0.192484	0.239951	0.0556725	15
FALSE	0.178172	0.134573	0.442592	10
TRUE	0.207081	0.306473	0.430398	15
FALSE	0.129376	0.221179	0.00335701	15
FALSE	0.0723755	0.133059	0.220503	15
FALSE	0.0285768	0.0237297	0.0525185	15
FALSE	0.107908	0.196275	0.00593945	15
FALSE	0.253459	0.301522	0.00627609	15
FALSE	0.0356207	0.0313763	0.00328749	5
FALSE	0.110475	0.110555	0.0116693	15
TRUE	0.127408	0.121344	0.153604	15
FALSE	0.147137	0.0789347	0.195309	15
FALSE	0.0399342	0.037993	0.0155586	15
FALSE	0.1862	0.208415	0.367121	10
FALSE	0.028334	0.0320587	0.0101071	5
FALSE	0.0269494	0.0223867	0.166604	10
FALSE	0.028022	0.0254835	0.00304211	15
FALSE	0.0309245	0.0223985	0.002697	15
FALSE	0.0323722	0.0318029	0.0031179	10
FALSE	0.123913	0.236307	0.00737922	15
TRUE	0.237904	0.244057	0.419553	10
FALSE	0.0329144	0.0479796	0.0803094	15
FALSE	0.0267557	0.0215588	0.00278163	10
FALSE	0.0293644	0.0302195	0.119556	15
FALSE	0.0378112	0.0652181	0.0658256	15
FALSE	0.0313698	0.0257192	0.0100615	15
FALSE	0.0614172	0.191703	0.00652158	15
FALSE	0.037121	0.102757	0.052791	10
FALSE	0.231449	0.27174	0.0148754	15
FALSE	0.0420141	0.0559973	0.00329364	15
FALSE	0.103396	0.0343362	0.0138389	15
FALSE	0.057858	0.0261391	0.00285718	15
FALSE	0.026198	0.0210835	0.00282542	5
FALSE	0.0341182	0.0282715	0.374959	10
FALSE	0.0834661	0.0867453	0.00262755	15
FALSE	0.0338489	0.0399804	0.0028955	15
TRUE	0.235129	0.192851	0.281381	10
FALSE	0.196788	0.299697	0.44951	15
FALSE	0.0761228	0.137704	0.0283259	15
FALSE	0.0266966	0.0218981	0.00267164	5
FALSE	0.212912	0.158695	0.0341914	15
FALSE	0.0270781	0.0341942	0.0772928	15
FALSE	0.265609	0.255245	0.0896092	15
FALSE	0.0819407	0.081505	0.00289563	15
FALSE	0.087371	0.11453	0.0189973	15
FALSE	0.119188	0.212241	0.356692	15
FALSE	0.0440459	0.0393166	0.00840569	5
FALSE	0.0529371	0.152897	0.0307619	15
TRUE	0.0890854	0.206389	0.318416	15
FALSE	0.0252157	0.0209818	0.00274377	5
FALSE	0.0414148	0.0412499	0.00317947	10
FALSE	0.027106	0.0253351	0.0153533	15
FALSE	0.0464042	0.0332776	0.0116034	15
FALSE	0.0511145	0.0603601	0.00431261	15
FALSE	0.0267076	0.0213498	0.00344183	15
FALSE	0.0607188	0.0512921	0.476398	15
FALSE	0.153987	0.0300173	0.0141575	15
FALSE	0.0595107	0.0658467	0.00266371	10
TRUE	0.106205	0.12482	0.299988	15
FALSE	0.0308181	0.024712	0.0115526	5
FALSE	0.0441339	0.0277857	0.00300527	5
FALSE	0.0819922	0.193816	0.00265599	15
FALSE	0.0719409	0.0900517	0.003657	15
FALSE	0.0281508	0.027461	0.00267361	5
FALSE	0.0793812	0.197952	0.00537147	15
FALSE	0.114771	0.101709	0.0141078	15
FALSE	0.0789596	0.113076	0.0031033	15
FALSE	0.0256625	0.0248485	0.00260723	15
FALSE	0.0539212	0.081183	0.0656711	15
FALSE	0.0274622	0.0223479	0.0505938	5
FALSE	0.0261715	0.0236336	0.00261973	10
FALSE	0.157741	0.159966	0.139064	15
FALSE	0.0360675	0.0394578	0.00663157	5
FALSE	0.0273828	0.0238902	0.00617881	5
FALSE	0.0462461	0.0498878	0.00389171	15
FALSE	0.0256035	0.020771	0.00280092	5
FALSE	0.119342	0.0805461	0.00361426	15
FALSE	0.140331	0.183039	0.19047	15
FALSE	0.0478982	0.0499657	0.00285114	10
FALSE	0.0629424	0.234537	0.00264888	15
FALSE	0.0291206	0.0310178	0.030226	15
FALSE	0.0264199	0.0283608	0.199303	15
FALSE	0.0310738	0.0308299	0.253474	15
FALSE	0.0286586	0.0317512	0.00273582	15
FALSE	0.0603766	0.167364	0.0069141	15
FALSE	0.218833	0.239031	0.190697	10
FALSE	0.113921	0.184769	0.00473416	15
FALSE	0.217858	0.225846	0.0136245	15
FALSE	0.0560805	0.146754	0.00302485	15
FALSE	0.0247328	0.0208179	0.00777848	5
FALSE	0.0262349	0.0294759	0.0128244	15
FALSE	0.0582862	0.0822393	0.00269497	15
FALSE	0.0342721	0.0325351	0.00612064	15
FALSE	0.10813	0.132268	0.0642217	15
FALSE	0.229885	0.199939	0.181563	15
FALSE	0.124764	0.11379	0.268305	10
FALSE	0.0473423	0.0284147	0.194467	5
FALSE	0.0548364	0.0474761	0.00279331	15
FALSE	0.0992345	0.211706	0.016012	15
FALSE	0.0862035	0.0582118	0.0249991	15
FALSE	0.0355485	0.0393955	0.0583267	10
FALSE	0.270756	0.220285	0.0527704	15
FALSE	0.0674958	0.15107	0.0970312	15
FALSE	0.0277948	0.0216579	0.00337446	5
FALSE	0.210088	0.22376	0.349281	15
FALSE	0.252209	0.224234	0.177711	15
FALSE	0.030048	0.0380589	0.00409761	15
FALSE	0.0423897	0.0228049	0.017887	5
FALSE	0.0600919	0.0378136	0.00579329	5
FALSE	0.0298185	0.03037	0.00605526	15
FALSE	0.122248	0.106393	0.0635214	15
FALSE	0.108557	0.0540956	0.021833	15
FALSE	0.0377105	0.0389908	0.00267791	15
FALSE	0.053705	0.0860868	0.00273156	15
FALSE	0.0286903	0.0231642	0.00330356	15
FALSE	0.0367768	0.0466205	0.0307018	10
FALSE	0.24361	0.0454349	0.00545588	10
FALSE	0.199355	0.096799	0.0031596	10
FALSE	0.0334758	0.0806019	0.0348389	15
FALSE	0.126073	0.0550782	0.00633657	15
FALSE	0.043111	0.0714694	0.00341343	15
FALSE	0.0547864	0.0562607	0.413478	15
FALSE	0.0261874	0.0227342	0.00292754	5
FALSE	0.0299585	0.0240119	0.00264939	10
FALSE	0.0768295	0.0316953	0.0148058	5
TRUE	0.227258	0.195993	0.362373	10
FALSE	0.0258857	0.0220866	0.027423	15
FALSE	0.133902	0.173754	0.00678381	15
FALSE	0.137848	0.0946126	0.304612	10
FALSE	0.0294681	0.0238623	0.393728	15
FALSE	0.0512811	0.0361646	0.00260798	15
FALSE	0.0964495	0.0511177	0.0152878	15
FALSE	0.0287455	0.0624333	0.0030266	10
FALSE	0.0334001	0.0321618	0.00263894	15
FALSE	0.115444	0.121654	0.00861903	10
FALSE	0.0317101	0.022861	0.00271689	10
FALSE	0.0689392	0.0609265	0.00631476	15
TRUE	0.117564	0.160998	0.282362	15
TRUE	0.304835	0.29574	0.348659	15
FALSE	0.0733211	0.111705	0.00270004	15
FALSE	0.0270151	0.0210388	0.00816096	10
FALSE	0.0256895	0.0214711	0.0132891	15
TRUE	0.241022	0.249434	0.359706	10
FALSE	0.0257169	0.021795	0.00292509	5
FALSE	0.082852	0.221954	0.00382634	10
FALSE	0.0395934	0.023217	0.00316647	15
FALSE	0.0947589	0.117541	0.00265662	10
FALSE	0.0375825	0.0270539	0.0319735	5
FALSE	0.0650485	0.102742	0.0105162	15
FALSE	0.0334687	0.0233184	0.00311442	10
FALSE	0.066651	0.129691	0.0115081	15
FALSE	0.0249931	0.0215108	0.00268771	5
FALSE	0.277411	0.311051	0.00296383	10
FALSE	0.0249486	0.0210363	0.00263919	15
TRUE	0.0871511	0.0809188	0.251406	15
FALSE	0.0466039	0.0382646	0.00274362	15
FALSE	0.0278196	0.0292886	0.00330514	15
FALSE	0.0315075	0.0274021	0.00299226	5
FALSE	0.0327597	0.0229857	0.0028286	5
FALSE	0.113	0.212659	0.055787	10
FALSE	0.0784455	0.0404067	0.143016	15
FALSE	0.0247554	0.0208917	0.00755425	15
FALSE	0.025384	0.021621	0.00444575	5
FALSE	0.214644	0.205938	0.210183	15
FALSE	0.0275266	0.0340521	0.00304034	15
FALSE	0.0313096	0.0430643	0.0376544	15
FALSE	0.0539963	0.0475505	0.00792279	5
FALSE	0.195353	0.0846082	0.0177454	15
FALSE	0.103895	0.196763	0.00293836	15
FALSE	0.0266472	0.0213068	0.00264179	10
FALSE	0.162846	0.151047	0.371389	15
FALSE	0.0422384	0.0314946	0.00261274	15
FALSE	0.0279651	0.0333736	0.101877	10
FALSE	0.046467	0.161071	0.138309	15
FALSE	0.0879193	0.146	0.00468006	15
FALSE	0.0313733	0.0220591	0.00372934	5
FALSE	0.0343329	0.0287419	0.299765	15
FALSE	0.131629	0.121849	0.0367666	15
FALSE	0.0526652	0.0701623	0.0122526	5
FALSE	0.0705702	0.0526799	0.00539874	15
TRUE	0.15889	0.125782	0.468038	15
FALSE	0.0482895	0.103007	0.0836293	15
FALSE	0.0261386	0.021532	0.00281546	10
FALSE	0.135778	0.0934629	0.00929256	15
FALSE	0.0853232	0.101491	0.0118835	15
FALSE	0.0877355	0.212243	0.0149434	15
FALSE	0.0412269	0.0974246	0.00349242	15
FALSE	0.118425	0.200094	0.051298	15
FALSE	0.0344113	0.0337059	0.00516445	5
FALSE	0.164285	0.150536	0.00359908	15
FALSE	0.0904829	0.0940511	0.0642915	15
FALSE	0.0260489	0.0285831	0.025647	5
FALSE	0.124544	0.13303	0.00361429	15
FALSE	0.0294092	0.0275467	0.0358845	5
FALSE	0.247412	0.170622	0.187618	15
FALSE	0.0977401	0.262056	0.021106	15
FALSE	0.0880623	0.077451	0.0315093	15
FALSE	0.119493	0.129303	0.0107472	15
FALSE	0.037913	0.0688533	0.0124906	15
FALSE	0.0878306	0.217599	0.0248966	15
FALSE	0.0677067	0.0684521	0.0106434	15
FALSE	0.197633	0.0573384	0.0269927	15
FALSE	0.106199	0.169492	0.00348487	15
FALSE	0.25801	0.148532	0.0515203	15
TRUE	0.0587048	0.15603	0.44464	15
FALSE	0.0281104	0.0213563	0.00399585	5
FALSE	0.0446824	0.0348784	0.00288684	15
FALSE	0.0610999	0.126894	0.00587519	15
FALSE	0.160386	0.271876	0.00482626	15
FALSE	0.0297823	0.0226112	0.00557155	10
FALSE	0.253914	0.108667	0.073808	15
FALSE	0.0281286	0.0234117	0.00555874	15
FALSE	0.189429	0.189992	0.0029839	15
FALSE	0.0311717	0.0311006	0.0132328	15
TRUE	0.143264	0.24187	0.358751	15
FALSE	0.11377	0.188802	0.426121	15
FALSE	0.0324119	0.0223905	0.00341555	5
FALSE	0.0257819	0.0215054	0.00263035	5
FALSE	0.0993804	0.248512	0.00274784	15
FALSE	0.276354	0.297328	0.317047	15
FALSE	0.0310007	0.0236218	0.00308844	15
FALSE	0.0412522	0.0857349	0.00903327	15
FALSE	0.0286141	0.0432397	0.00748789	15
FALSE	0.0253789	0.0208247	0.00544224	5
FALSE	0.0297614	0.0606471	0.00302417	15
TRUE	0.0899671	0.129974	0.313397	15
FALSE	0.0632549	0.0946389	0.291528	15
FALSE	0.112846	0.177543	0.321946	10
FALSE	0.0288886	0.0212588	0.00265962	15
FALSE	0.0249577	0.0210343	0.00964889	5
FALSE	0.0249119	0.0207498	0.00267363	5
FALSE	0.104925	0.194614	0.00279551	15
FALSE	0.0255755	0.0218138	0.00306085	15
FALSE	0.0950531	0.140277	0.0878331	15
FALSE	0.193338	0.0847632	0.193439	15
FALSE	0.103633	0.2163	0.0943789	15
FALSE	0.0284087	0.0222405	0.00268642	15
FALSE	0.13857	0.0422722	0.00618316	15
FALSE	0.0341609	0.0306443	0.00492502	15
FALSE	0.0812521	0.0320204	0.231962	15
FALSE	0.0265244	0.0215289	0.00270256	10
FALSE	0.0429488	0.0301616	0.00266613	15
FALSE	0.0285346	0.0281854	0.117913	5
FALSE	0.0481772	0.0848175	0.00339125	15
FALSE	0.112043	0.0789317	0.00276186	10
FALSE	0.266574	0.29573	0.308636	10
FALSE	0.027609	0.0226	0.00280035	15
TRUE	0.061467	0.0411256	0.0701978	15
FALSE	0.024587	0.0208316	0.00290273	5
FALSE	0.248853	0.232175	0.381891	10
FALSE	0.0605347	0.0559759	0.0984446	15
TRUE	0.0537575	0.0445696	0.495619	15
FALSE	0.204697	0.108054	0.00346537	15
FALSE	0.0247902	0.0209035	0.00268646	5
FALSE	0.0353981	0.0220237	0.00668705	5
FALSE	0.0385949	0.0691862	0.0028395	15
FALSE	0.100752	0.163279	0.00277751	15
FALSE	0.0353684	0.0292489	0.00304426	15
FALSE	0.267137	0.251316	0.0827077	15
FALSE	0.0252159	0.0221055	0.00854776	15
FALSE	0.155481	0.205415	0.106994	15
FALSE	0.0470878	0.0430585	0.100412	10
FALSE	0.0886669	0.0747701	0.00324957	15
FALSE	0.0516285	0.0650223	0.227921	15
FALSE	0.188192	0.14715	0.0711194	15
FALSE	0.04651	0.0639577	0.00271295	15
TRUE	0.24672	0.239744	0.300216	5
FALSE	0.0512828	0.0688873	0.249217	15
FALSE	0.0273349	0.0228099	0.002758	15
FALSE	0.222835	0.208474	0.341575	15
FALSE	0.0313308	0.0336863	0.00299023	10
FALSE	0.18316	0.202673	0.27724	15
FALSE	0.060706	0.0675209	0.0291105	15
FALSE	0.106846	0.113757	0.0120569	15
FALSE	0.0315505	0.023924	0.00265528	15
FALSE	0.0514285	0.0280568	0.0035973	15
FALSE	0.0277923	0.0250474	0.00285513	15
FALSE	0.257074	0.258326	0.00321965	10
FALSE	0.0263757	0.021677	0.00274035	10
FALSE	0.0346492	0.0568033	0.00428189	15
FALSE	0.0284886	0.0295256	0.00621876	15
FALSE	0.0265288	0.0253231	0.00276974	15
FALSE	0.0363471	0.0257065	0.00405775	15
FALSE	0.0689107	0.0301412	0.00517081	15
FALSE	0.060195	0.0425191	0.00852752	15
FALSE	0.093398	0.0632676	0.252653	15
TRUE	0.0334187	0.0218457	0.247422	15
FALSE	0.0370599	0.0388726	0.00641757	5
FALSE	0.146384	0.140357	0.434035	15
FALSE	0.0249725	0.0206712	0.00975036	5
FALSE	0.126199	0.205014	0.327942	15
FALSE	0.0640489	0.0500866	0.00270941	15
FALSE	0.0286787	0.0230146	0.0106168	15
FALSE	0.088577	0.168298	0.180028	15
FALSE	0.0499641	0.0462009	0.0212155	15
FALSE	0.0264035	0.0217548	0.00264252	15
FALSE	0.0747908	0.0819592	0.00682995	15
FALSE	0.198527	0.137043	0.00303094	15
FALSE	0.054299	0.0345745	0.00280189	15
FALSE	0.291936	0.29661	0.0970573	15
FALSE	0.0865489	0.0486081	0.00322431	15
FALSE	0.103109	0.0533801	0.0250436	15
FALSE	0.0276326	0.0255003	0.00362737	15
FALSE	0.040221	0.0563578	0.227463	15
FALSE	0.0476959	0.0259315	0.0765728	15
FALSE	0.108669	0.078464	0.0256036	15
FALSE	0.20954	0.0991718	0.0131429	15
FALSE	0.1748	0.101729	0.376525	15
FALSE	0.0247712	0.0206765	0.00273123	5
TRUE	0.230636	0.260625	0.335801	10
FALSE	0.0250444	0.0211436	0.00271051	15
FALSE	0.0274642	0.0220821	0.00461048	15
FALSE	0.0274359	0.0213156	0.00264175	5
FALSE	0.0406158	0.0286349	0.0108066	15
FALSE	0.0283571	0.0329608	0.36295	15
FALSE	0.0304132	0.0212303	0.12791	15
FALSE	0.0360498	0.0274343	0.0029353	5
FALSE	0.0303308	0.0255191	0.0343339	15
FALSE	0.0715705	0.0742341	0.223724	15
FALSE	0.104099	0.105847	0.0173178	10
TRUE	0.118037	0.0525961	0.0947089	5
FALSE	0.176063	0.159954	0.00297973	10
FALSE	0.0755948	0.152036	0.00414117	15
FALSE	0.0778638	0.0628337	0.0068168	15
FALSE	0.030733	0.0403517	0.00623826	15
FALSE	0.0527463	0.0648349	0.240923	10
FALSE	0.0254329	0.0215337	0.00259623	5
FALSE	0.0378702	0.0306221	0.240239	15
FALSE	0.038825	0.0586772	0.00328187	15
FALSE	0.113883	0.0811908	0.0027603	15
FALSE	0.0303383	0.0243984	0.0026661	5
FALSE	0.0586249	0.0298891	0.192423	15
FALSE	0.0683903	0.0422443	0.00279295	15
FALSE	0.0249112	0.0208982	0.00262861	5
TRUE	0.184595	0.190746	0.369071	15
FALSE	0.266748	0.147202	0.336557	15
FALSE	0.0394944	0.0390377	0.00279949	5
FALSE	0.178059	0.179639	0.0097465	15
FALSE	0.0264973	0.0217637	0.00264669	15
FALSE	0.180334	0.121201	0.00839725	10
FALSE	0.0558273	0.0340749	0.00550721	10
FALSE	0.0827214	0.0589712	0.0326437	15
FALSE	0.0360384	0.023844	0.00729143	15
FALSE	0.0279177	0.031551	0.00358271	15
FALSE	0.0602032	0.0737954	0.0141392	15
FALSE	0.0415024	0.0269754	0.039165	15
FALSE	0.0255277	0.0215791	0.00369933	15
TRUE	0.151445	0.122799	0.359979	15
FALSE	0.153669	0.248782	0.00764032	15
TRUE	0.0648435	0.064967	0.205963	15
FALSE	0.179526	0.151794	0.0186858	15
FALSE	0.0827161	0.0632271	0.0071278	15
FALSE	0.0247824	0.0209225	0.00261661	15
TRUE	0.0739764	0.125253	0.0632497	15
FALSE	0.131749	0.115201	0.458416	15
FALSE	0.0332359	0.0368561	0.364083	10
FALSE	0.0284444	0.0233321	0.00589388	5
FALSE	0.0281016	0.0224514	0.00523856	5
FALSE	0.145333	0.173046	0.201265	15
FALSE	0.0402006	0.026175	0.00552307	15
FALSE	0.0287112	0.0284551	0.0308985	5
FALSE	0.119553	0.103206	0.0846901	15
FALSE	0.0267664	0.0221149	0.00350719	15
TRUE	0.0581244	0.0335708	0.501835	10
FALSE	0.182138	0.0558266	0.270628	15
FALSE	0.0306032	0.0247095	0.124821	15
FALSE	0.0393573	0.14231	0.160995	15
FALSE	0.0497654	0.0739187	0.00297681	15
FALSE	0.259225	0.272036	0.399251	15
FALSE	0.0296127	0.0314037	0.00268096	15
FALSE	0.0977874	0.101232	0.4572	15
FALSE	0.0261753	0.0236411	0.00312728	5
FALSE	0.210748	0.201686	0.285563	10
FALSE	0.0275875	0.0216261	0.00266734	15
FALSE	0.027708	0.0280949	0.00282837	10
TRUE	0.123507	0.0821402	0.392811	15
FALSE	0.0278624	0.0244568	0.0134985	15
FALSE	0.0402587	0.0345623	0.00263443	5
FALSE	0.0556129	0.0968519	0.0241125	15
FALSE	0.0279815	0.0210202	0.00277887	15
TRUE	0.239609	0.193266	0.390267	15
FALSE	0.0867516	0.062011	0.00696095	15
FALSE	0.029827	0.0238136	0.00858986	15
FALSE	0.168058	0.0661185	0.109524	15
TRUE	0.0878937	0.118201	0.439673	10
FALSE	0.0261586	0.0212901	0.00270096	15
FALSE	0.02497	0.0212477	0.00313788	5
FALSE	0.17162	0.182412	0.170255	15
FALSE	0.277599	0.279919	0.413397	15
FALSE	0.055141	0.0280085	0.00327572	15
FALSE	0.119751	0.0780025	0.0067059	15
FALSE	0.179353	0.104014	0.394727	15
FALSE	0.0518592	0.0364561	0.0101578	15
FALSE	0.225198	0.151836	0.342936	15
FALSE	0.183922	0.102123	0.00287593	15
FALSE	0.0338942	0.0388329	0.00392147	15
FALSE	0.192152	0.153234	0.0101633	15
TRUE	0.0368223	0.0494019	0.113567	15
FALSE	0.0546874	0.0389528	0.0218611	15
FALSE	0.0307671	0.029488	0.00280229	5
FALSE	0.0334249	0.0280395	0.00281664	5
FALSE	0.0315962	0.0422766	0.00275053	15
FALSE	0.0312904	0.0398864	0.0871805	5
TRUE	0.109232	0.183184	0.471163	10
FALSE	0.0253405	0.026627	0.00284007	5
FALSE	0.0253796	0.0210562	0.00278615	10
FALSE	0.0266313	0.0212319	0.0027604	15
FALSE	0.0426074	0.0305242	0.00288167	15
FALSE	0.0709068	0.0610841	0.00283552	15
FALSE	0.0634154	0.0953899	0.0186692	15
FALSE	0.258527	0.153559	0.0939251	15
FALSE	0.0260079	0.0211045	0.00279295	15
FALSE	0.0464948	0.0798846	0.00863886	15
FALSE	0.261324	0.287111	0.31448	10
FALSE	0.0470046	0.0380376	0.249022	5
FALSE	0.0256412	0.0229901	0.00393368	5
FALSE	0.0250728	0.0212633	0.00270109	5
FALSE	0.0254127	0.0217676	0.0686662	5
TRUE	0.1174	0.0827987	0.373896	15
FALSE	0.207358	0.178647	0.363782	15
FALSE	0.0358735	0.0912926	0.00296996	15
FALSE	0.223365	0.226002	0.50563	15
FALSE	0.0720384	0.0878381	0.00310501	15
FALSE	0.0361085	0.0276609	0.103328	15
FALSE	0.0996442	0.0882569	0.0278461	15
FALSE	0.254231	0.208575	0.357666	15
FALSE	0.0463004	0.0681494	0.0583308	15
FALSE	0.241058	0.239648	0.0881793	15
FALSE	0.0260132	0.0211261	0.00305412	5
FALSE	0.0670239	0.166286	0.00307145	15
FALSE	0.0268441	0.0228088	0.00291931	15
FALSE	0.139582	0.194184	0.00376195	15
FALSE	0.0790585	0.0468565	0.231192	15
FALSE	0.142982	0.0666517	0.0223102	15
FALSE	0.0331803	0.0266489	0.0029349	15
FALSE	0.154782	0.0358409	0.0027719	15
TRUE	0.226279	0.210341	0.328827	15
FALSE	0.0254663	0.0211431	0.00868202	15
FALSE	0.0252748	0.0219014	0.00273192	5
FALSE	0.0896815	0.0892818	0.0208985	15
FALSE	0.0462778	0.0484296	0.00633217	15
FALSE	0.0362062	0.0255683	0.00273854	10
FALSE	0.12505	0.0820852	0.014373	10
FALSE	0.0312012	0.0518906	0.00288099	15
FALSE	0.0249788	0.0210055	0.00382299	10
FALSE	0.0761831	0.0611437	0.00312755	15
FALSE	0.0348868	0.0370978	0.002731	5
FALSE	0.126512	0.178811	0.00292073	15
FALSE	0.0536386	0.0344576	0.066164	15
FALSE	0.125471	0.0832046	0.00290306	15
FALSE	0.0264642	0.0229785	0.34637	5
FALSE	0.164746	0.0621567	0.0323049	15
FALSE	0.0994125	0.0423387	0.0267116	15
FALSE	0.025442	0.021051	0.00268173	5
FALSE	0.0273995	0.0289663	0.149297	15
FALSE	0.140184	0.148286	0.373362	15
FALSE	0.0313151	0.0251733	0.00819977	15
FALSE	0.175473	0.156749	0.205482	15
FALSE	0.148356	0.088491	0.336784	15
FALSE	0.0246318	0.0207117	0.00277649	5
FALSE	0.0290418	0.0522929	0.00307721	15
FALSE	0.0407654	0.0350462	0.0056294	15
TRUE	0.182819	0.119231	0.0471844	15
FALSE	0.0268393	0.0221819	0.00409019	5
FALSE	0.155933	0.0779676	0.00465737	15
FALSE	0.0671055	0.0720196	0.0551113	15
TRUE	0.102671	0.176975	0.287191	15
FALSE	0.120409	0.169397	0.00587881	15
FALSE	0.285025	0.203766	0.108398	15
FALSE	0.0263527	0.0292597	0.00279362	5
FALSE	0.0311219	0.0309712	0.00274521	5
FALSE	0.063949	0.0274295	0.00673502	15
FALSE	0.024783	0.0207348	0.00311792	10
FALSE	0.169032	0.153545	0.0212761	15
FALSE	0.266944	0.106333	0.23583	15
FALSE	0.245272	0.276401	0.278186	15
FALSE	0.102828	0.159536	0.0040522	15
TRUE	0.155385	0.227872	0.398514	15
FALSE	0.0295506	0.0302439	0.142225	15
TRUE	0.208998	0.206233	0.324111	15
FALSE	0.115187	0.135179	0.0305428	10
FALSE	0.274562	0.113023	0.0387577	15
FALSE	0.0258732	0.0214879	0.0661022	5
FALSE	0.0395326	0.0480842	0.00488895	15
FALSE	0.0392724	0.0426024	0.0176474	15
FALSE	0.0441124	0.0521279	0.0249977	15
FALSE	0.0376729	0.0961484	0.00380978	15
FALSE	0.0283436	0.0303301	0.00274159	15
FALSE	0.147364	0.0840986	0.00397934	15
FALSE	0.268385	0.24231	0.204703	10
FALSE	0.17602	0.148885	0.465198	10
FALSE	0.19108	0.200107	0.00588832	10
FALSE	0.0423949	0.0418739	0.0845977	15
FALSE	0.0459446	0.0651894	0.00417947	15
FALSE	0.0688097	0.0756505	0.112085	15
FALSE	0.218114	0.0987981	0.308403	15
FALSE	0.0418133	0.0226947	0.0194004	15
FALSE	0.0246865	0.020695	0.00280414	5
FALSE	0.0476337	0.0623633	0.401861	15
FALSE	0.0483439	0.071491	0.0284944	10
TRUE	0.273441	0.277755	0.125348	15
FALSE	0.0251471	0.0208687	0.00266996	5
FALSE	0.035633	0.0372032	0.313789	15
FALSE	0.0259482	0.0215055	0.00258855	5
FALSE	0.16743	0.181606	0.0368206	15
FALSE	0.161013	0.232501	0.0132796	15
FALSE	0.0342378	0.0360452	0.00291686	5
FALSE	0.0924236	0.151222	0.0530938	15
FALSE	0.0261966	0.021695	0.00499124	15
FALSE	0.0326776	0.0264695	0.0963809	5
FALSE	0.0264588	0.0212106	0.0033031	5
FALSE	0.0253674	0.0214119	0.00267859	5
FALSE	0.0275896	0.0213813	0.00429678	10
FALSE	0.0340833	0.0235225	0.0190972	5
FALSE	0.10602	0.107468	0.00281234	15
FALSE	0.0271172	0.0227351	0.0244026	15
FALSE	0.0417084	0.0491552	0.00999094	15
FALSE	0.0372607	0.0293127	0.0292547	15
FALSE	0.0500883	0.0249573	0.00521388	10
FALSE	0.279563	0.261185	0.276563	10
FALSE	0.0277922	0.0232998	0.00272907	5
FALSE	0.281035	0.23187	0.329513	15
FALSE	0.0554579	0.168109	0.00305316	15
FALSE	0.153941	0.136938	0.522309	15
FALSE	0.0807759	0.0831752	0.0375354	15
FALSE	0.0479364	0.115892	0.00269272	15
TRUE	0.120361	0.0724226	0.113523	15
FALSE	0.0946663	0.127403	0.0654895	15
FALSE	0.0281963	0.021953	0.128333	5
FALSE	0.02585	0.0212683	0.00262817	15
FALSE	0.0247777	0.0206668	0.00270993	5
TRUE	0.0420483	0.0378399	0.0048494	15
FALSE	0.0400811	0.0456557	0.00279778	5
FALSE	0.159313	0.14508	0.261923	15
FALSE	0.0424364	0.0559676	0.296438	15
FALSE	0.0261505	0.023825	0.00658697	5
FALSE	0.0576707	0.101559	0.00324076	15
TRUE	0.0303388	0.0256273	0.295004	15
FALSE	0.0249251	0.0210456	0.00274411	10
FALSE	0.175931	0.170277	0.369373	15
FALSE	0.0270045	0.0214064	0.00377965	5
TRUE	0.0605099	0.0565683	0.406667	5
FALSE	0.113263	0.0236922	0.00582953	15
FALSE	0.0444805	0.0350479	0.00296899	5
FALSE	0.0447557	0.0308636	0.278616	5
FALSE	0.026038	0.0290989	0.00282633	5
FALSE	0.110685	0.204977	0.00445837	15
FALSE	0.148096	0.2356	0.00299325	15
FALSE	0.0555899	0.0417978	0.00333277	15
FALSE	0.225026	0.105641	0.359841	15
FALSE	0.0265595	0.022061	0.00281704	5
TRUE	0.25023	0.206868	0.466089	15
TRUE	0.0396139	0.0303514	0.358553	10
FALSE	0.0281539	0.0238406	0.00541478	15
TRUE	0.0637866	0.0451888	0.324418	15
FALSE	0.198875	0.0677088	0.0554997	15
FALSE	0.046219	0.0587525	0.289295	15
FALSE	0.0353155	0.0341867	0.247306	5
FALSE	0.0274311	0.0236099	0.00277309	15
FALSE	0.0809712	0.0815394	0.207671	10
FALSE	0.0355518	0.0317205	0.0688597	5
FALSE	0.033388	0.026083	0.0391718	5
FALSE	0.11135	0.115406	0.00276775	15
TRUE	0.142943	0.215665	0.456618	15
FALSE	0.0611593	0.083059	0.424734	15
FALSE	0.0508775	0.0438401	0.115941	15
FALSE	0.0712619	0.0615038	0.0081483	15
FALSE	0.0264457	0.021481	0.00280487	5
FALSE	0.02483	0.0207636	0.00276517	5
FALSE	0.0441026	0.0338917	0.0414382	15
FALSE	0.0279462	0.0215022	0.00314886	5
FALSE	0.0601167	0.0644069	0.0072039	15
FALSE	0.025712	0.0287675	0.00265471	10
TRUE	0.20109	0.0802718	0.00891221	15
FALSE	0.167248	0.0584984	0.0125139	15
FALSE	0.0564631	0.0628134	0.126421	10
FALSE	0.0825097	0.0625476	0.0776698	15
FALSE	0.0748456	0.115737	0.114802	15
FALSE	0.0326624	0.0365559	0.00274359	15
FALSE	0.0406048	0.0461729	0.479502	15
FALSE	0.0973926	0.0709623	0.0110481	10
FALSE	0.113223	0.125003	0.0109678	15
FALSE	0.0268182	0.0260585	0.00264311	10
FALSE	0.0702195	0.170098	0.0117357	15
FALSE	0.0250548	0.0210705	0.0026371	5
FALSE	0.225513	0.207867	0.18152	15
FALSE	0.165053	0.177157	0.424383	15
FALSE	0.0420634	0.062286	0.00446456	15
FALSE	0.0267747	0.0209675	0.00283314	5
FALSE	0.0418724	0.0371963	0.00287451	15
TRUE	0.0982711	0.116288	0.162508	10
FALSE	0.0371626	0.0347099	0.157459	5
FALSE	0.0254435	0.0209826	0.00277593	10
FALSE	0.0254508	0.0209121	0.00652476	5
FALSE	0.0263271	0.0212921	0.00265974	5
TRUE	0.0470936	0.146812	0.22022	15
FALSE	0.02767	0.022738	0.00390644	15
FALSE	0.102161	0.160523	0.0115013	15
FALSE	0.253942	0.250785	0.0407334	15
TRUE	0.0727225	0.173649	0.46565	15
TRUE	0.0363072	0.0412149	0.246885	15
FALSE	0.0270879	0.0218454	0.0026963	5
FALSE	0.161066	0.167188	0.00479736	15
FALSE	0.0378296	0.024152	0.00316671	15
FALSE	0.0791218	0.0460586	0.205684	10
FALSE	0.027309	0.0221092	0.00351994	15
FALSE	0.0902525	0.0538753	0.187548	15
FALSE	0.105059	0.142854	0.515702	15
FALSE	0.172139	0.0422703	0.00320261	15
FALSE	0.105686	0.103483	0.015252	15
FALSE	0.0319286	0.0413706	0.00509827	15
FALSE	0.0390025	0.0822662	0.0591314	10
FALSE	0.0315105	0.0768537	0.0198338	15
FALSE	0.0254254	0.0206607	0.00267619	5
FALSE	0.0274164	0.023134	0.0070041	15
FALSE	0.0306299	0.0474382	0.0772691	15
FALSE	0.227726	0.248519	0.413076	10
FALSE	0.17852	0.243778	0.418476	15
FALSE	0.0325357	0.0416443	0.00716056	15
FALSE	0.0634994	0.0481876	0.00272732	5
FALSE	0.250969	0.281792	0.272877	15
FALSE	0.0781786	0.0599068	0.0373036	15
FALSE	0.218656	0.186194	0.0976246	15
FALSE	0.0317709	0.0250588	0.00428912	15
FALSE	0.0264508	0.0213289	0.00275659	5
FALSE	0.0626116	0.053684	0.0130607	5
FALSE	0.114162	0.14066	0.0103446	10
FALSE	0.0640746	0.0598752	0.00540454	15
FALSE	0.025896	0.0216209	0.00332531	15
FALSE	0.0326866	0.0243834	0.0105082	15
FALSE	0.0575486	0.0998154	0.00415816	15
FALSE	0.0499063	0.0617061	0.00283788	15
FALSE	0.025224	0.0210667	0.00264925	5
FALSE	0.0252726	0.0209988	0.00563624	15
FALSE	0.0347984	0.0521257	0.0086114	15
FALSE	0.0289481	0.0210415	0.00321996	10
FALSE	0.0688238	0.072807	0.411777	15
FALSE	0.0884768	0.128503	0.00727157	15
FALSE	0.0444247	0.0946704	0.00292562	15
FALSE	0.152646	0.142553	0.306411	15
FALSE	0.0469976	0.0412282	0.408553	15
FALSE	0.0297379	0.0242856	0.00315547	5
FALSE	0.0251073	0.021414	0.00360827	15
FALSE	0.0725596	0.0508542	0.00362652	5
FALSE	0.194354	0.155808	0.00266649	10
FALSE	0.150781	0.123483	0.242124	15
FALSE	0.0256788	0.022144	0.00461318	5
FALSE	0.0417941	0.0654589	0.00392533	5
FALSE	0.0892583	0.0411818	0.0209776	15
FALSE	0.0279962	0.0224092	0.00265029	10
TRUE	0.0497522	0.0946656	0.396682	15
FALSE	0.0257459	0.0218692	0.00276123	15
FALSE	0.0433213	0.0360219	0.00537226	15
FALSE	0.0669005	0.105697	0.0132964	10
FALSE	0.0296082	0.0234837	0.0259485	15
FALSE	0.0461367	0.05395	0.261924	15
FALSE	0.0332036	0.0338953	0.0184865	15
FALSE	0.0821865	0.101862	0.0130221	15
FALSE	0.0303456	0.0306206	0.00311219	10
TRUE	0.222261	0.212799	0.379286	15
FALSE	0.115194	0.198008	0.0172075	15
FALSE	0.0298881	0.0473371	0.00356674	15
FALSE	0.0902821	0.116273	0.108105	15
FALSE	0.0265304	0.0230763	0.0028986	15
TRUE	0.0817967	0.0770369	0.462514	15
FALSE	0.196965	0.233728	0.0496909	15
FALSE	0.0261761	0.0210828	0.00300474	5
FALSE	0.0247897	0.0206371	0.00274697	5
FALSE	0.266449	0.253877	0.363555	10
FALSE	0.0640682	0.0356003	0.0321009	15
FALSE	0.0325138	0.0236443	0.0148508	15
FALSE	0.196663	0.224145	0.154952	15
FALSE	0.132234	0.0853422	0.0103822	15
FALSE	0.0406968	0.0976872	0.011256	15
FALSE	0.0351148	0.0315706	0.00277571	15
FALSE	0.0419537	0.0727466	0.175306	15
FALSE	0.0536361	0.0712986	0.0381653	15
FALSE	0.0382997	0.0374868	0.00498672	5
TRUE	0.0788814	0.0559787	0.45568	15
FALSE	0.141646	0.0459023	0.134027	15
FALSE	0.0303518	0.025944	0.223255	15
TRUE	0.19015	0.145491	0.290672	15
FALSE	0.0289912	0.0307053	0.0138953	15
FALSE	0.0263712	0.0293904	0.0163711	5
FALSE	0.101942	0.160515	0.252413	15
FALSE	0.148013	0.0960526	0.0515829	15
FALSE	0.075869	0.0554965	0.00690446	15
TRUE	0.208073	0.142519	0.502642	15
FALSE	0.0268588	0.0219873	0.0249086	10
FALSE	0.0253713	0.0211864	0.00491522	5
FALSE	0.0294433	0.0246742	0.00384341	15
FALSE	0.0255808	0.0212713	0.00262508	5
FALSE	0.0909647	0.0332901	0.0716799	15
FALSE	0.0545166	0.108791	0.0212292	15
FALSE	0.206447	0.179281	0.0274104	15
FALSE	0.0270217	0.0219712	0.0198619	15
FALSE	0.129158	0.206087	0.311161	15
FALSE	0.0252098	0.0209708	0.00279744	5
FALSE	0.025204	0.0208024	0.00267453	5
TRUE	0.0895073	0.097983	0.425911	15
FALSE	0.0260309	0.0241396	0.00720104	5
FALSE	0.194453	0.296896	0.00279761	15
FALSE	0.0365081	0.0402862	0.0030764	10
TRUE	0.0360311	0.0431341	0.0206885	15
FALSE	0.0253383	0.0208719	0.00271188	15
FALSE	0.0263975	0.0232642	0.243985	5
FALSE	0.100943	0.0483054	0.399772	15
FALSE	0.259843	0.277445	0.0649173	15
FALSE	0.155641	0.178737	0.00423957	15
FALSE	0.264204	0.239193	0.0266204	10
TRUE	0.061754	0.0538146	0.292702	15
FALSE	0.0355055	0.0224207	0.00298654	15
FALSE	0.0257888	0.0210604	0.00269226	10
FALSE	0.244459	0.214799	0.140865	15
FALSE	0.12401	0.0529816	0.00349553	15
FALSE	0.0825515	0.0473816	0.0034856	15
FALSE	0.0302981	0.0226357	0.00627807	15
FALSE	0.0349234	0.0352608	0.00486547	15
FALSE	0.0801498	0.136035	0.00302326	15
FALSE	0.0391001	0.0222883	0.0064111	5
FALSE	0.0258942	0.0213157	0.00272896	15
FALSE	0.0280614	0.0218884	0.00265567	5
FALSE	0.120418	0.13163	0.0358547	15
FALSE	0.16888	0.117253	0.0464239	15
FALSE	0.0293243	0.022472	0.00272688	15
FALSE	0.0256863	0.0213194	0.00259278	15
FALSE	0.10364	0.150317	0.340526	15
FALSE	0.0279168	0.022846	0.00301346	15
FALSE	0.0306276	0.040763	0.382382	15
FALSE	0.0343589	0.0367385	0.0026597	15
FALSE	0.106696	0.218108	0.143623	15
FALSE	0.0786508	0.0557542	0.0146419	15
FALSE	0.0841729	0.0417366	0.0155396	15
TRUE	0.0688073	0.151931	0.466988	15
FALSE	0.218065	0.257404	0.169479	15
FALSE	0.26844	0.176319	0.112522	15
FALSE	0.133616	0.162262	0.00298952	15
FALSE	0.142028	0.0884255	0.148448	10
FALSE	0.0442504	0.0480959	0.00967778	15
FALSE	0.196641	0.166626	0.440002	15
FALSE	0.0309159	0.0265923	0.00364147	15
FALSE	0.0259171	0.022427	0.0182388	5
FALSE	0.0411536	0.0308056	0.00456287	15
FALSE	0.035853	0.0591364	0.00290526	15
FALSE	0.0276473	0.0265006	0.011212	5
FALSE	0.0288733	0.0252212	0.0101871	5
FALSE	0.0257273	0.0215863	0.0026671	5
FALSE	0.0819969	0.182523	0.00351892	15
TRUE	0.111363	0.210542	0.352634	15
FALSE	0.178122	0.125253	0.0204995	15
TRUE	0.107942	0.172799	0.258634	15
FALSE	0.0494005	0.0244558	0.118042	5
FALSE	0.167284	0.163733	0.00782764	10
FALSE	0.0290763	0.0217089	0.015139	15
FALSE	0.0610852	0.0381859	0.385501	5
FALSE	0.0368231	0.0270599	0.00438663	5
FALSE	0.251569	0.195661	0.231624	15
FALSE	0.0297912	0.026845	0.18724	15
FALSE	0.194287	0.124676	0.287503	15
FALSE	0.0486388	0.0651387	0.0235364	15
FALSE	0.0637339	0.0541993	0.00365981	15
FALSE	0.0261541	0.0217931	0.00287227	5
FALSE	0.053525	0.0568477	0.0192532	15
FALSE	0.0249317	0.0208354	0.00277981	5
FALSE	0.0374864	0.0434043	0.0128346	15
FALSE	0.0843171	0.0474829	0.212589	15
FALSE	0.0273128	0.0214833	0.00281594	5
FALSE	0.0276025	0.0481003	0.00351553	15
FALSE	0.0302374	0.0321208	0.0353611	15
FALSE	0.0866058	0.121193	0.00264163	10
FALSE	0.0305523	0.0300003	0.110724	15
FALSE	0.1914	0.148665	0.0159466	10
FALSE	0.0618574	0.128648	0.0381323	15
FALSE	0.0271378	0.0367081	0.00309402	15
FALSE	0.121938	0.187683	0.00326107	15
FALSE	0.0820162	0.137394	0.328297	15
FALSE	0.0638413	0.0794042	0.258018	15
FALSE	0.134729	0.161469	0.00274392	10
FALSE	0.0970104	0.163132	0.398228	15
FALSE	0.241784	0.252082	0.432787	15
FALSE	0.103128	0.0436131	0.0514179	15
FALSE	0.0261406	0.0236221	0.00391672	15
TRUE	0.0766781	0.0458887	0.0774078	15
FALSE	0.0541676	0.0373586	0.00596542	5
FALSE	0.150681	0.146959	0.106333	15
FALSE	0.0363141	0.0267397	0.00802416	10
FALSE	0.0345908	0.0509707	0.0231188	15
FALSE	0.0747045	0.0604917	0.178629	15
FALSE	0.133479	0.0760313	0.00310325	15
FALSE	0.0325698	0.0395432	0.0053938	15
FALSE	0.0679469	0.0659777	0.00611387	15
FALSE	0.0258318	0.0216077	0.00268341	15
FALSE	0.0655581	0.114856	0.00901841	15
FALSE	0.104409	0.0689279	0.166081	15
FALSE	0.0723805	0.0417926	0.16775	5
TRUE	0.251458	0.115784	0.0435255	15
FALSE	0.0645495	0.0286276	0.159081	10
FALSE	0.181093	0.0248256	0.00874449	10
FALSE	0.0249238	0.0206895	0.00263192	5
FALSE	0.0833708	0.0827009	0.353532	15
FALSE	0.0541948	0.0357655	0.00286882	5
FALSE	0.0434863	0.0372572	0.00672027	5
FALSE	0.0329885	0.0409668	0.00420522	15
FALSE	0.0275364	0.0236159	0.0027427	5
FALSE	0.261937	0.210637	0.00470022	15
FALSE	0.0332692	0.035341	0.00273715	15
FALSE	0.0447202	0.0512222	0.00273446	15
FALSE	0.17677	0.12115	0.00856586	15
FALSE	0.0312711	0.0263408	0.231067	15
FALSE	0.0950145	0.0615076	0.00885385	15
FALSE	0.217544	0.203244	0.0193151	10
FALSE	0.0248904	0.0208203	0.00266902	5
FALSE	0.0410409	0.0587624	0.00299848	15
FALSE	0.173485	0.0733931	0.502224	15
FALSE	0.0821015	0.107831	0.0532577	15
FALSE	0.0977815	0.0703819	0.114313	15
FALSE	0.0319082	0.0254326	0.00413601	15
TRUE	0.227887	0.19799	0.434368	15
FALSE	0.150363	0.135327	0.184385	15
FALSE	0.0873208	0.0753893	0.321865	15
FALSE	0.224584	0.0908035	0.0135305	15
FALSE	0.0283331	0.0286876	0.0175275	10
FALSE	0.0318768	0.0443025	0.004583	15
FALSE	0.111067	0.0939243	0.00597876	15
TRUE	0.0679384	0.0607577	0.0542289	15
FALSE	0.0322138	0.0234657	0.00343878	5
FALSE	0.0567434	0.0469165	0.0913856	15
FALSE	0.0416385	0.0828493	0.00335858	15
FALSE	0.0402233	0.0296349	0.00369107	5
FALSE	0.0354899	0.0281196	0.00406746	15
FALSE	0.0252594	0.0223401	0.00265852	5
FALSE	0.0278007	0.0426824	0.17453	15
FALSE	0.225392	0.200394	0.0237812	15
FALSE	0.0832791	0.177433	0.14705	15
FALSE	0.0831781	0.0395627	0.00342719	10
FALSE	0.0949634	0.186502	0.00791981	15
FALSE	0.0565999	0.0724449	0.383106	15
FALSE	0.0664598	0.0325862	0.00307502	15
FALSE	0.0949642	0.159429	0.110378	15
FALSE	0.0613222	0.0365093	0.4994	15
FALSE	0.0712938	0.104251	0.0300685	15
FALSE	0.0256529	0.0209595	0.00261531	5
FALSE	0.030885	0.0269101	0.00333282	5
FALSE	0.0509701	0.0575154	0.188477	10
FALSE	0.251544	0.127118	0.0236588	15
FALSE	0.0761955	0.167241	0.154948	10
FALSE	0.0969597	0.257803	0.0027858	15
FALSE	0.0263478	0.0298895	0.00272437	10
FALSE	0.0281438	0.0229309	0.00309486	15
FALSE	0.142862	0.216764	0.00869516	15
FALSE	0.0366195	0.0228398	0.00286628	15
FALSE	0.0596075	0.043175	0.00275001	10
FALSE	0.0732864	0.160701	0.386005	15
FALSE	0.11858	0.0592522	0.00836367	15
FALSE	0.0296946	0.0227883	0.00309966	5
FALSE	0.0254271	0.0208639	0.00263065	5
FALSE	0.0247436	0.0208677	0.00282069	5
FALSE	0.0311794	0.0479108	0.16903	15
TRUE	0.0819464	0.126079	0.362817	15
FALSE	0.170869	0.0986646	0.0176482	10
FALSE	0.0311246	0.0243058	0.00307915	5
FALSE	0.235948	0.105996	0.00968196	15
FALSE	0.291173	0.0514936	0.0145448	15
FALSE	0.0267497	0.021141	0.00491771	5
FALSE	0.0307919	0.0263981	0.00752107	15
FALSE	0.128196	0.303868	0.00274088	10
FALSE	0.0282725	0.0244492	0.0122788	15
FALSE	0.167022	0.228879	0.00450192	10
FALSE	0.0329707	0.0261952	0.00271746	15
FALSE	0.0259676	0.0211168	0.00264661	5
FALSE	0.0899943	0.0707089	0.21266	15
FALSE	0.0687059	0.0337211	0.446771	10
FALSE	0.0957255	0.107655	0.206269	15
FALSE	0.0755957	0.0490746	0.0167221	15
FALSE	0.0279507	0.0275634	0.0054098	15
FALSE	0.0314327	0.0231347	0.00626171	5
FALSE	0.0300791	0.023469	0.131541	15
TRUE	0.0310089	0.0235194	0.0298066	15
FALSE	0.0281631	0.0219223	0.00268884	5
FALSE	0.0823955	0.0774882	0.00349369	15
TRUE	0.0525639	0.045903	0.429534	15
FALSE	0.0261422	0.0253707	0.00817993	15
FALSE	0.24789	0.209744	0.352404	15
FALSE	0.136299	0.253729	0.0060876	15
FALSE	0.238726	0.14452	0.430746	15
FALSE	0.159764	0.101149	0.00369166	15
FALSE	0.101856	0.0660648	0.342851	15
FALSE	0.0754467	0.0658443	0.103311	15
FALSE	0.104751	0.0946168	0.00347827	15
FALSE	0.0756418	0.0457787	0.00362531	10
FALSE	0.118334	0.139565	0.500723	10
FALSE	0.0446996	0.0687546	0.00279012	15
FALSE	0.0250826	0.0212727	0.227016	10
FALSE	0.215109	0.266935	0.0137305	15
FALSE	0.0446517	0.0620205	0.00279012	10
FALSE	0.0294512	0.0273828	0.00285596	15
FALSE	0.0305146	0.0265726	0.00379697	15
FALSE	0.0437132	0.0401842	0.00277519	5
FALSE	0.0311167	0.0286701	0.00690468	5
FALSE	0.178056	0.113981	0.00307263	10
FALSE	0.0488932	0.0683673	0.00312222	15
FALSE	0.0688829	0.0380633	0.0032843	15
FALSE	0.122065	0.234512	0.459672	10
TRUE	0.0277027	0.0224898	0.254235	15
TRUE	0.252275	0.174341	0.162971	15
FALSE	0.0455113	0.085697	0.00297183	15
FALSE	0.117041	0.079844	0.0267411	10
FALSE	0.0710664	0.0548961	0.00328734	15
FALSE	0.0430359	0.0288115	0.00336597	10
FALSE	0.0374973	0.0588479	0.0052923	10
FALSE	0.0897499	0.071382	0.255959	15
FALSE	0.0417059	0.0356794	0.00488424	15
FALSE	0.042261	0.0347533	0.00779289	15
FALSE	0.0891912	0.152086	0.32363	15
FALSE	0.188636	0.18215	0.00710231	10
FALSE	0.0364757	0.0336122	0.00959965	5
TRUE	0.0808224	0.0481377	0.0408093	15
FALSE	0.258614	0.165084	0.42394	15
TRUE	0.0997481	0.155402	0.0569511	15
FALSE	0.0436934	0.0242694	0.00286861	15
FALSE	0.035235	0.0254032	0.00285676	15
FALSE	0.0252142	0.0207681	0.00333205	5
FALSE	0.232583	0.226731	0.21722	15
FALSE	0.0461621	0.0862782	0.00268348	10
FALSE	0.0452213	0.0691873	0.0133133	15
FALSE	0.0460173	0.101131	0.00409903	15
FALSE	0.0737054	0.0408798	0.0142949	15
FALSE	0.0905001	0.107737	0.0029309	15
FALSE	0.117179	0.160955	0.00833363	15
TRUE	0.0299971	0.0241278	0.270203	5
TRUE	0.191535	0.253458	0.328099	15
FALSE	0.101715	0.168197	0.13109	15
FALSE	0.0285472	0.0224268	0.00333346	15
FALSE	0.282207	0.324725	0.451557	15
FALSE	0.0849239	0.0788475	0.0150601	15
TRUE	0.258117	0.167252	0.293394	15
FALSE	0.0339734	0.0321756	0.00278943	5
FALSE	0.0354439	0.0259254	0.00295642	5
FALSE	0.0283278	0.0240693	0.00307229	15
FALSE	0.0493414	0.0360292	0.00459377	5
FALSE	0.116813	0.0740724	0.00318116	15
FALSE	0.0292454	0.0311623	0.266785	15
FALSE	0.0271002	0.0219439	0.0028473	5
FALSE	0.0409463	0.0762818	0.0877373	10
FALSE	0.0252454	0.0210271	0.00559916	5
FALSE	0.154304	0.0924831	0.331464	15
FALSE	0.0411857	0.0442655	0.00666247	15
FALSE	0.0838394	0.139493	0.00285259	15
TRUE	0.200657	0.203274	0.398928	10
FALSE	0.177141	0.216771	0.0112894	10
TRUE	0.277571	0.267766	0.295034	15
FALSE	0.0274311	0.0225156	0.00300859	15
FALSE	0.0250795	0.0208692	0.00263061	5
TRUE	0.0678405	0.175427	0.340763	15
FALSE	0.0349644	0.0283265	0.0908626	5
TRUE	0.0543601	0.0922385	0.467019	15
TRUE	0.243136	0.173988	0.528177	15
FALSE	0.176554	0.140052	0.223498	15
FALSE	0.13402	0.149843	0.00843277	15
FALSE	0.179059	0.215613	0.303333	15
FALSE	0.219153	0.22698	0.395913	10
FALSE	0.0284684	0.0227221	0.0265041	5
FALSE	0.0384241	0.0494995	0.122276	15
FALSE	0.0427999	0.0403241	0.00341791	5
TRUE	0.247317	0.13324	0.0875981	15
FALSE	0.0305297	0.0236074	0.0130726	15
FALSE	0.0277954	0.0217218	0.00320598	15
FALSE	0.063116	0.0828041	0.0313387	10
FALSE	0.0299761	0.0230147	0.0030425	15
FALSE	0.0340453	0.0324883	0.174762	15
TRUE	0.287711	0.298522	0.219605	15
FALSE	0.030628	0.0276623	0.00428532	15
FALSE	0.0246627	0.0207362	0.00279258	5
TRUE	0.0665895	0.0421941	0.0782597	15
FALSE	0.0613793	0.0399228	0.00498728	5
FALSE	0.0253898	0.020888	0.00315315	10
FALSE	0.06924	0.0962177	0.0204046	15
FALSE	0.0258872	0.0222415	0.00275073	5
FALSE	0.124981	0.224297	0.403736	15
FALSE	0.0286371	0.0217551	0.00284918	5
TRUE	0.0841743	0.0654998	0.0329618	15
TRUE	0.191538	0.124222	0.496732	15
FALSE	0.0296509	0.0305497	0.00698831	15
FALSE	0.030885	0.0221129	0.00268564	15
FALSE	0.049338	0.0962536	0.418545	15
FALSE	0.259016	0.193326	0.0130461	15
FALSE	0.112364	0.25257	0.0030967	15
FALSE	0.0275559	0.0227458	0.0188866	10
FALSE	0.155502	0.153266	0.0341813	15
FALSE	0.0258766	0.0234051	0.00291604	5
FALSE	0.0620058	0.0612075	0.0147171	15
TRUE	0.0437376	0.123581	0.217769	15
FALSE	0.0559384	0.0488679	0.159397	15
FALSE	0.0257935	0.0214441	0.00277564	5
FALSE	0.052547	0.0962853	0.0666294	15
FALSE	0.0287922	0.0249413	0.00654577	15
FALSE	0.0589401	0.108783	0.244879	15
FALSE	0.0275957	0.0233604	0.00268277	15
FALSE	0.0414165	0.0263912	0.00346178	5
FALSE	0.174453	0.103586	0.372811	15
FALSE	0.11853	0.0505287	0.106981	15
FALSE	0.114245	0.15308	0.0143677	15
FALSE	0.0450671	0.0538543	0.221975	15
FALSE	0.0254879	0.0213801	0.0720125	5
FALSE	0.0307937	0.0214746	0.00563562	15
FALSE	0.028001	0.0254909	0.0504969	15
FALSE	0.026746	0.0218372	0.00288194	15
FALSE	0.0363994	0.0747992	0.0171151	15
TRUE	0.034448	0.0319618	0.28224	15
FALSE	0.0583147	0.112834	0.00799341	15
FALSE	0.0395338	0.0560337	0.00316104	15
FALSE	0.148502	0.228703	0.258123	15
FALSE	0.0381293	0.0218429	0.00761829	5
FALSE	0.0294417	0.0431435	0.00893156	15
FALSE	0.0549274	0.0411812	0.0404361	15
TRUE	0.0419034	0.0488371	0.17028	15
FALSE	0.0377907	0.0507133	0.0200524	15
FALSE	0.0249617	0.0211283	0.00265541	15
FALSE	0.10536	0.0478567	0.015039	15
FALSE	0.11459	0.200916	0.033292	10
FALSE	0.0469998	0.110779	0.420683	15
FALSE	0.0371586	0.085045	0.0557904	15
FALSE	0.11109	0.135026	0.00332445	15
FALSE	0.110796	0.140806	0.157746	15
FALSE	0.0807766	0.19287	0.00260904	5
FALSE	0.140961	0.125041	0.311861	15
FALSE	0.147309	0.125143	0.269915	15
FALSE	0.0484696	0.0312845	0.0249401	15
FALSE	0.0611479	0.0349223	0.00277261	15
FALSE	0.218005	0.137232	0.0621148	15
FALSE	0.0580815	0.0861377	0.00766876	15
FALSE	0.196811	0.16241	0.487014	15
FALSE	0.198407	0.166651	0.16395	15
TRUE	0.215939	0.265941	0.382589	15
FALSE	0.167697	0.166909	0.397486	10
FALSE	0.0276707	0.0228984	0.00264626	15
FALSE	0.0255844	0.0209591	0.0146928	15
TRUE	0.0320636	0.0309755	0.304239	15
FALSE	0.0474458	0.0672635	0.00285231	15
FALSE	0.0782705	0.0965527	0.00264585	15
FALSE	0.0366468	0.0646447	0.00327662	15
TRUE	0.0681042	0.221494	0.449726	10
FALSE	0.0281081	0.0212488	0.00270957	5
FALSE	0.170724	0.24971	0.203766	15
FALSE	0.0272315	0.0238258	0.00282676	5
FALSE	0.142552	0.0873657	0.00708397	10
FALSE	0.0448386	0.0675613	0.00274379	15
FALSE	0.038613	0.0308446	0.00285014	15
TRUE	0.0541328	0.0520262	0.365014	15
FALSE	0.0260009	0.0248203	0.00273768	10
FALSE	0.0289673	0.0295694	0.00448425	15
FALSE	0.0657427	0.0384124	0.00424291	5
FALSE	0.052078	0.0388857	0.101693	15
FALSE	0.0644324	0.098284	0.00440789	10
TRUE	0.0255732	0.0249217	0.0749003	15
FALSE	0.0249133	0.0206765	0.00278556	5
FALSE	0.111258	0.101832	0.0628977	5
FALSE	0.0257254	0.0210994	0.00264267	5
FALSE	0.0257806	0.0214159	0.00264955	15
FALSE	0.0502106	0.039762	0.00883947	10
FALSE	0.0558558	0.0286362	0.00304865	15
FALSE	0.0291745	0.0301232	0.122235	15
FALSE	0.0282897	0.0260221	0.0053068	10
FALSE	0.0627498	0.0696738	0.326547	15
FALSE	0.0326962	0.0375264	0.00268805	15
FALSE	0.120682	0.149455	0.0116546	15
FALSE	0.0364973	0.0457922	0.0733401	15
FALSE	0.0718473	0.0369025	0.00517211	15
TRUE	0.0473598	0.0292423	0.198711	15
TRUE	0.177297	0.122803	0.234713	15
FALSE	0.0305985	0.0330537	0.00291569	15
FALSE	0.131116	0.15082	0.00568687	15
FALSE	0.204638	0.138917	0.166863	15
TRUE	0.0377924	0.0517929	0.236329	15
FALSE	0.0265209	0.0211547	0.00279033	15
FALSE	0.03669	0.0237101	0.00358684	15
FALSE	0.218533	0.0804896	0.294019	10
FALSE	0.0246705	0.0209129	0.00275638	15
FALSE	0.0798429	0.0896116	0.00497948	15
FALSE	0.143532	0.0753042	0.0111941	15
FALSE	0.0247649	0.0206349	0.00269687	10
FALSE	0.232729	0.22822	0.130493	15
FALSE	0.0531606	0.0422185	0.305448	15
FALSE	0.0287829	0.0218892	0.00270802	5
TRUE	0.0837637	0.0731942	0.457225	15
FALSE	0.229251	0.135697	0.149101	15
FALSE	0.0974218	0.0511977	0.00641954	15
FALSE	0.0411961	0.0331525	0.00408918	5
TRUE	0.0280288	0.0258889	0.186172	5
FALSE	0.0367724	0.132012	0.00689413	15
FALSE	0.0257831	0.0211047	0.00274261	15
FALSE	0.060006	0.0424796	0.00278312	5
FALSE	0.121394	0.076895	0.131212	15
FALSE	0.0398055	0.0440893	0.00280146	5
FALSE	0.188643	0.147701	0.32673	10
FALSE	0.0603502	0.0745469	0.0471635	15
FALSE	0.128493	0.210161	0.0125964	15
FALSE	0.129646	0.0593162	0.0222355	15
FALSE	0.261351	0.10845	0.118159	15
FALSE	0.0822556	0.0989028	0.195496	15
FALSE	0.0326474	0.0277223	0.00312315	15
TRUE	0.243897	0.219151	0.104108	10
FALSE	0.0273056	0.0230456	0.00315145	15
FALSE	0.137544	0.178559	0.00531557	15
FALSE	0.117829	0.215192	0.0808991	15
FALSE	0.0419283	0.0286748	0.0028185	5
FALSE	0.0344384	0.110026	0.00705054	15
FALSE	0.0257223	0.0212242	0.00265512	15
FALSE	0.155694	0.137131	0.240011	15
FALSE	0.211021	0.126223	0.0338853	15
FALSE	0.0278583	0.0296614	0.0243611	5
FALSE	0.0509616	0.0661518	0.00340328	5
TRUE	0.125862	0.226793	0.0149212	10
FALSE	0.0280546	0.0223368	0.0189554	15
FALSE	0.222539	0.162245	0.0215137	15
FALSE	0.073265	0.158398	0.0227198	15
FALSE	0.052329	0.114089	0.0205585	15
FALSE	0.179871	0.109101	0.00384452	15
FALSE	0.0265737	0.0332222	0.00267197	15
TRUE	0.214548	0.226871	0.228426	10
FALSE	0.132843	0.153782	0.0734033	15
FALSE	0.0300718	0.0351155	0.00276346	5
FALSE	0.0646747	0.0445872	0.00298903	5
FALSE	0.116238	0.216169	0.00745683	15
FALSE	0.0456242	0.0442398	0.00267431	5
FALSE	0.0647358	0.0517341	0.0966796	15
FALSE	0.216282	0.169766	0.122188	15
FALSE	0.0391497	0.0743798	0.00651301	5
FALSE	0.0906435	0.0814345	0.0145803	15
TRUE	0.0689055	0.119244	0.414463	15
FALSE	0.167817	0.170213	0.00418673	15
FALSE	0.0441224	0.0445768	0.0171728	5
FALSE	0.0818693	0.0493932	0.00285088	15
FALSE	0.0542742	0.0612564	0.473823	10
FALSE	0.197649	0.208882	0.00447617	15
FALSE	0.118981	0.0863571	0.176394	10
TRUE	0.214906	0.235722	0.249162	15
FALSE	0.0744887	0.186021	0.00821423	15
TRUE	0.0728406	0.17777	0.174396	15
FALSE	0.0486964	0.0586467	0.00265856	15
FALSE	0.0678009	0.0742949	0.0166803	15
FALSE	0.241763	0.120999	0.0629016	15
FALSE	0.0273733	0.022031	0.00271749	15
FALSE	0.141795	0.22873	0.129558	15
FALSE	0.0658223	0.0906343	0.128595	15
FALSE	0.119749	0.0771344	0.272688	15
FALSE	0.02783	0.0226435	0.00286441	5
FALSE	0.0317978	0.0269361	0.0341873	15
FALSE	0.0261432	0.0219741	0.00263424	15
FALSE	0.0280106	0.0231899	0.0120813	5
FALSE	0.0391281	0.0323069	0.00306759	15
FALSE	0.0552035	0.0967294	0.0277305	15
FALSE	0.16698	0.222754	0.00871227	15
FALSE	0.0444434	0.0344415	0.0670555	15
FALSE	0.059935	0.0482361	0.00652204	5
FALSE	0.0255106	0.0212241	0.00366447	15
FALSE	0.152952	0.196853	0.41024	15
FALSE	0.0269123	0.0248598	0.00270998	5
FALSE	0.0256645	0.0218369	0.016927	15
FALSE	0.0245904	0.0207422	0.0026603	5
TRUE	0.0580721	0.0959088	0.488629	10
FALSE	0.0339737	0.0406436	0.00278019	15
FALSE	0.0334632	0.0574404	0.00264581	10
FALSE	0.0283587	0.026857	0.00355053	15
FALSE	0.136633	0.196156	0.00572778	15
FALSE	0.0302908	0.0304575	0.00872253	15
FALSE	0.0247417	0.0207932	0.00272085	5
FALSE	0.0271853	0.026724	0.100117	15
FALSE	0.0978269	0.144448	0.00621235	15
FALSE	0.0750829	0.06448	0.0603841	15
FALSE	0.0248601	0.020947	0.00310672	5
FALSE	0.0733606	0.0263135	0.0159718	15
FALSE	0.0407919	0.0908097	0.377409	10
FALSE	0.228819	0.177255	0.313918	15
FALSE	0.0251028	0.0243765	0.00340429	15
FALSE	0.121308	0.033104	0.0261851	15
FALSE	0.0262306	0.0227211	0.005276	5
FALSE	0.0332745	0.047576	0.0675649	15
FALSE	0.0269654	0.0315302	0.00432455	10
TRUE	0.189167	0.155497	0.33119	15
FALSE	0.0542204	0.0560015	0.00264871	15
FALSE	0.0980772	0.0899914	0.0030375	10
FALSE	0.125786	0.0876317	0.00961064	15
FALSE	0.0658027	0.0602146	0.00951857	15
FALSE	0.0288277	0.0227477	0.00358517	15
FALSE	0.0988755	0.20592	0.159315	10
FALSE	0.0353176	0.0982482	0.00751947	15
TRUE	0.0377702	0.0439523	0.456759	15
FALSE	0.091877	0.0956625	0.00283664	10
FALSE	0.072226	0.0579071	0.00335892	15
FALSE	0.0460751	0.0334502	0.00723134	5
TRUE	0.265462	0.230285	0.175595	15
FALSE	0.0706821	0.0862196	0.00821698	15
FALSE	0.0948384	0.089772	0.0097039	15
FALSE	0.0379199	0.0262681	0.289386	15
TRUE	0.267241	0.16814	0.0390898	15
FALSE	0.215369	0.185516	0.0515909	15
FALSE	0.0767731	0.124802	0.0921709	15
FALSE	0.0246926	0.0208002	0.00257764	5
FALSE	0.0356171	0.0544095	0.00881196	15
FALSE	0.0324703	0.0214618	0.00377918	15
FALSE	0.147095	0.089807	0.0202902	15
FALSE	0.0267975	0.0249328	0.00272302	5
FALSE	0.044742	0.0291096	0.371301	15
TRUE	0.0963254	0.0732183	0.269174	15
FALSE	0.187403	0.0402122	0.428009	15
FALSE	0.19401	0.189008	0.310864	15
FALSE	0.0831626	0.226821	0.36411	15
FALSE	0.0252003	0.021012	0.00261518	5
FALSE	0.0600073	0.112998	0.0426209	15
FALSE	0.0314686	0.0301221	0.00271991	5
FALSE	0.147238	0.151611	0.0163636	10
FALSE	0.223192	0.278807	0.476832	10
FALSE	0.0256552	0.0213066	0.0221254	15
FALSE	0.0256601	0.0212242	0.00324098	5
FALSE	0.200998	0.14079	0.158845	10
FALSE	0.0638754	0.114578	0.269481	15
FALSE	0.0261958	0.0215178	0.00275063	10
FALSE	0.137087	0.0744398	0.0715557	15
FALSE	0.0402467	0.0299332	0.014718	15
FALSE	0.0262742	0.0257514	0.0368454	5
FALSE	0.271196	0.2385	0.164687	15
FALSE	0.0289414	0.0228037	0.00263257	5
FALSE	0.0249711	0.0216935	0.00278835	15
FALSE	0.0293004	0.0250391	0.0792118	5
FALSE	0.0280811	0.031881	0.00282703	5
FALSE	0.0317093	0.0348241	0.111094	15
FALSE	0.0274354	0.0221826	0.00447419	15
FALSE	0.0261851	0.0212306	0.00275578	5
FALSE	0.223134	0.116504	0.474975	15
FALSE	0.0288177	0.0217187	0.0548472	5
TRUE	0.0340521	0.0249099	0.0756915	15
FALSE	0.029759	0.0247152	0.00980218	15
FALSE	0.0807672	0.0751996	0.00478669	15
FALSE	0.0425639	0.0826408	0.149993	15
FALSE	0.226615	0.228427	0.154508	15
FALSE	0.0856786	0.074429	0.00307895	15
FALSE	0.194709	0.230849	0.171953	15
TRUE	0.0647329	0.142861	0.24022	10
FALSE	0.0285659	0.0318254	0.00278996	5
TRUE	0.223033	0.224782	0.24486	15
FALSE	0.0268184	0.0254284	0.00323697	15
FALSE	0.0657117	0.0648127	0.0180152	15
FALSE	0.10187	0.05391	0.0103893	15
FALSE	0.0738432	0.0697101	0.0351005	15
FALSE	0.128028	0.113048	0.0129683	15
FALSE	0.0432375	0.0304427	0.00329276	5
FALSE	0.0807573	0.126987	0.00384332	10
FALSE	0.0248007	0.020793	0.00375814	15
FALSE	0.0672293	0.135044	0.00366649	15
TRUE	0.141399	0.113396	0.31854	10
FALSE	0.249617	0.194869	0.405155	15
FALSE	0.263276	0.148841	0.318186	15
FALSE	0.0247868	0.0207747	0.00261583	5
FALSE	0.0346209	0.0348475	0.311963	15
FALSE	0.0362575	0.0932899	0.212018	15
FALSE	0.0752816	0.173581	0.0028133	15
TRUE	0.109678	0.172815	0.323445	15
FALSE	0.0266896	0.0210165	0.00289974	10
FALSE	0.0673834	0.0816394	0.0040544	15
FALSE	0.215181	0.212942	0.00399553	15
FALSE	0.0257241	0.0217101	0.00337353	5
FALSE	0.0253998	0.0211221	0.00274393	5
FALSE	0.177292	0.0478749	0.0236488	15
FALSE	0.0283789	0.0234691	0.00557066	15
FALSE	0.0677565	0.0760581	0.0186006	15
FALSE	0.256108	0.22408	0.0595755	15
FALSE	0.0917536	0.0654935	0.0524601	15
FALSE	0.0765594	0.11963	0.485472	15
FALSE	0.0390188	0.0505214	0.00386704	15
FALSE	0.0449747	0.038846	0.00441624	15
FALSE	0.0329322	0.0317938	0.0115133	5
FALSE	0.119109	0.0680247	0.00530485	15
FALSE	0.0733311	0.0438554	0.0031439	15
FALSE	0.071127	0.0524373	0.0350856	15
FALSE	0.0285482	0.0350263	0.0042734	5
FALSE	0.182668	0.0467291	0.0746882	15
FALSE	0.0292912	0.0289026	0.00482799	15
FALSE	0.062865	0.127863	0.00421492	15
FALSE	0.0332494	0.0703093	0.00422272	15
FALSE	0.0715769	0.06771	0.0138602	15
FALSE	0.0376179	0.0333594	0.437318	10
FALSE	0.0514754	0.0654726	0.138651	15
FALSE	0.0369474	0.0260676	0.010235	15
FALSE	0.132063	0.0782655	0.00493036	15
TRUE	0.0316882	0.0326379	0.229121	10
FALSE	0.258838	0.229716	0.305128	15
FALSE	0.048038	0.0881926	0.142018	15
FALSE	0.0428534	0.0383565	0.162027	15
FALSE	0.157689	0.185609	0.241014	15
FALSE	0.0310573	0.027238	0.00394343	5
FALSE	0.0676909	0.0405454	0.00285709	15
FALSE	0.0297712	0.0220668	0.0603789	15
FALSE	0.0956559	0.0569788	0.0207069	15
FALSE	0.129209	0.0318839	0.00288014	15
FALSE	0.138032	0.0648959	0.00383811	15
FALSE	0.0256615	0.0236325	0.00558533	15
FALSE	0.0256144	0.0211544	0.00360066	5
FALSE	0.131519	0.16563	0.0404759	15
FALSE	0.0266764	0.0219451	0.0270496	5
FALSE	0.0282458	0.0286383	0.00318535	15
FALSE	0.0283541	0.0256871	0.00276777	5
FALSE	0.103588	0.147561	0.0222034	15
FALSE	0.0552942	0.0857934	0.0115262	15
FALSE	0.133911	0.136254	0.287841	15
TRUE	0.0315518	0.0548737	0.376312	15
FALSE	0.115434	0.188226	0.0337111	15
FALSE	0.0255304	0.0208974	0.0062744	5
FALSE	0.0418598	0.0380107	0.0033386	15
FALSE	0.0444095	0.0421928	0.00363411	15
FALSE	0.0745145	0.0567228	0.0232797	15
FALSE	0.258236	0.252985	0.40986	10
FALSE	0.0248714	0.0208863	0.00271613	5
FALSE	0.0272867	0.022803	0.00268503	5
FALSE	0.0905822	0.204369	0.0382965	15
FALSE	0.13725	0.0569805	0.0543166	15
TRUE	0.166671	0.204377	0.31118	15
FALSE	0.0454181	0.068942	0.373138	15
FALSE	0.0292182	0.0236655	0.00341448	15
FALSE	0.0269771	0.0232405	0.00681697	5
FALSE	0.23685	0.238104	0.41404	15
FALSE	0.222764	0.241797	0.503558	15
FALSE	0.0880474	0.0816917	0.00271279	15
FALSE	0.248933	0.271985	0.00547953	15
FALSE	0.0533815	0.0301798	0.00304304	15
FALSE	0.249323	0.22466	0.0802412	15
FALSE	0.0348269	0.0383588	0.00278032	15
FALSE	0.142563	0.170407	0.00568651	10
FALSE	0.0264797	0.0263955	0.00264898	5
FALSE	0.0246885	0.0208494	0.00262567	5
FALSE	0.0254662	0.0231154	0.00292381	10
FALSE	0.0665441	0.141192	0.00382066	15
TRUE	0.128746	0.215564	0.487558	15
FALSE	0.0363134	0.0239243	0.00421602	10
FALSE	0.25348	0.139751	0.369746	15
FALSE	0.0732077	0.0529193	0.434763	10
FALSE	0.0432573	0.0489288	0.00276609	5
FALSE	0.0924285	0.0881623	0.00513251	15
FALSE	0.0348974	0.0308015	0.00282985	5
FALSE	0.0823647	0.0968553	0.0555803	15
FALSE	0.0251624	0.0209274	0.00264107	10
FALSE	0.04396	0.0610561	0.0989189	15
FALSE	0.0383462	0.0356364	0.166941	15
FALSE	0.0268162	0.0212892	0.00288551	5
TRUE	0.251249	0.281333	0.489469	15
FALSE	0.0487816	0.0477478	0.00423173	15
FALSE	0.0561645	0.0519714	0.0159043	5
FALSE	0.0259118	0.0218113	0.155209	5
FALSE	0.234607	0.178747	0.00539275	10
FALSE	0.0734135	0.142237	0.366448	15
FALSE	0.054472	0.0376791	0.134123	5
FALSE	0.0379477	0.0253426	0.0736295	15
FALSE	0.0679176	0.0877338	0.0164999	15
FALSE	0.0410293	0.0504542	0.00315513	15
FALSE	0.0356939	0.0713695	0.00459333	15
FALSE	0.045668	0.155208	0.00899872	15
FALSE	0.0834663	0.0796915	0.116027	15
FALSE	0.0337877	0.0462715	0.00276223	15
FALSE	0.0276168	0.0234077	0.030564	5
FALSE	0.0689691	0.0650695	0.00417365	15
FALSE	0.177604	0.209826	0.00294148	10
FALSE	0.0816144	0.096537	0.349482	10
FALSE	0.142861	0.0480683	0.00546047	15
FALSE	0.0693514	0.0594717	0.00358163	15
FALSE	0.0407434	0.0212919	0.00347834	10
FALSE	0.0291806	0.024189	0.00340493	15
FALSE	0.0332761	0.0321202	0.00341659	15
FALSE	0.0284179	0.022753	0.00422932	15
FALSE	0.0541979	0.0304624	0.284404	15
FALSE	0.0589688	0.128874	0.0302133	15
FALSE	0.0262886	0.0213357	0.00272665	5
FALSE	0.0259611	0.0222503	0.0481816	15
TRUE	0.138274	0.0986402	0.407696	15
FALSE	0.0893919	0.105189	0.00338677	15
FALSE	0.217083	0.161203	0.0109366	15
FALSE	0.0419878	0.029994	0.00381297	5
FALSE	0.0392859	0.0861918	0.0891468	10
FALSE	0.0371554	0.100258	0.0221487	15
FALSE	0.0710422	0.0438722	0.00443319	15
FALSE	0.0647083	0.13945	0.187388	15
FALSE	0.0267433	0.0243241	0.00360561	10
FALSE	0.0669938	0.0787118	0.109007	15
FALSE	0.110514	0.118192	0.233459	15
FALSE	0.210271	0.206201	0.423899	15
FALSE	0.0391035	0.0262316	0.00368173	15
FALSE	0.030972	0.0225036	0.00357197	15
FALSE	0.0679348	0.0986408	0.00267419	15
FALSE	0.0400564	0.049471	0.00276402	5
FALSE	0.0432346	0.0270579	0.0151401	10
TRUE	0.0772238	0.183114	0.479981	15
FALSE	0.0302335	0.0457055	0.137784	15
FALSE	0.0301738	0.0285716	0.0031182	15
FALSE	0.121685	0.0751109	0.0119498	15
FALSE	0.043392	0.0670731	0.0120727	15
FALSE	0.0285191	0.0234786	0.118041	5
FALSE	0.182119	0.213933	0.485393	10
FALSE	0.130009	0.258883	0.00342987	10
FALSE	0.0280299	0.0234624	0.00311778	5
FALSE	0.0964471	0.113953	0.00576487	10
FALSE	0.137847	0.0912471	0.476989	15
FALSE	0.0281132	0.0409681	0.00699462	15
TRUE	0.224392	0.2194	0.336439	10
FALSE	0.0297182	0.0254933	0.0162883	15
FALSE	0.030583	0.0325392	0.00294568	15
FALSE	0.0305122	0.0337076	0.00296145	15
FALSE	0.073754	0.166841	0.00425183	15
FALSE	0.053235	0.048103	0.401849	5
FALSE	0.0843508	0.101448	0.00361677	15
FALSE	0.139899	0.0637143	0.164681	15
FALSE	0.0527355	0.040013	0.00602943	10
FALSE	0.0589883	0.0355451	0.00316897	15
FALSE	0.0279631	0.0215163	0.00468796	5
FALSE	0.0328569	0.0346632	0.0157088	15
FALSE	0.0251131	0.0209288	0.00269645	5
FALSE	0.0676404	0.142483	0.242972	10
FALSE	0.0740881	0.051187	0.0144132	15
FALSE	0.179564	0.138518	0.121325	15
FALSE	0.222673	0.291266	0.0566055	15
FALSE	0.0613735	0.087742	0.0754376	15
FALSE	0.111687	0.0768618	0.00562573	5
FALSE	0.0650403	0.0369808	0.00664305	15
FALSE	0.0345308	0.0337299	0.0415531	15
FALSE	0.0697191	0.139506	0.00271021	10
FALSE	0.040178	0.0286689	0.0909789	15
FALSE	0.0418754	0.0328015	0.00678592	5
FALSE	0.0272682	0.0216308	0.00309035	15
FALSE	0.0593106	0.0454856	0.0181944	5
FALSE	0.0438186	0.0664598	0.336344	15
FALSE	0.0711984	0.0725262	0.0607172	15
FALSE	0.155602	0.167435	0.00492645	15
FALSE	0.0961489	0.18821	0.0186208	10
FALSE	0.0669697	0.0801886	0.00286032	15
FALSE	0.0376671	0.0255902	0.00294278	15
FALSE	0.0257267	0.0211131	0.00462219	5
FALSE	0.0269081	0.0211098	0.00286078	5
FALSE	0.0250542	0.022968	0.0058024	5
FALSE	0.041521	0.0268355	0.0028827	15
FALSE	0.128304	0.220718	0.117204	15
FALSE	0.129783	0.0846818	0.00369648	10
FALSE	0.0622783	0.0833149	0.193601	15
FALSE	0.0286736	0.0237488	0.00308955	15
FALSE	0.0305373	0.0318698	0.0108236	5
FALSE	0.0309387	0.0250098	0.00261958	5
FALSE	0.0671463	0.120695	0.355132	15
FALSE	0.0458775	0.0599846	0.10086	15
FALSE	0.0275262	0.0228411	0.0036301	5
FALSE	0.0276536	0.028288	0.00268719	5
FALSE	0.0433487	0.0314695	0.424142	10
FALSE	0.170796	0.142744	0.298858	10
FALSE	0.0267599	0.0348575	0.00267297	5
FALSE	0.0317324	0.0385701	0.132835	10
FALSE	0.110967	0.25454	0.421818	15
FALSE	0.0323965	0.0448699	0.00270479	15
FALSE	0.113497	0.26196	0.328159	15
TRUE	0.114872	0.179411	0.450963	15
FALSE	0.0962491	0.213363	0.179336	15
FALSE	0.240579	0.238266	0.396372	15
FALSE	0.265921	0.202006	0.0636393	15
FALSE	0.0364521	0.0886336	0.0143969	15
FALSE	0.037084	0.043596	0.00286663	15
FALSE	0.0863985	0.0977907	0.0145446	10
FALSE	0.107359	0.197819	0.00279719	15
FALSE	0.251482	0.281033	0.321327	15
FALSE	0.037797	0.0225053	0.0027194	5
TRUE	0.0990548	0.179698	0.341647	15
FALSE	0.0347314	0.0277128	0.00412605	15
FALSE	0.0249206	0.0209342	0.00299329	5
FALSE	0.0649462	0.0467745	0.00316041	15
FALSE	0.0460981	0.0345426	0.0203678	5
FALSE	0.0740649	0.0300714	0.00317007	15
FALSE	0.0397065	0.0428961	0.00391301	15
FALSE	0.157571	0.0874571	0.464539	10
FALSE	0.237147	0.231411	0.409382	10
FALSE	0.0290327	0.0227718	0.00267083	5
FALSE	0.0247042	0.0207792	0.00287773	10
FALSE	0.122537	0.155415	0.00268399	15
FALSE	0.178707	0.276059	0.0198013	15
FALSE	0.0250278	0.0209456	0.00282431	5
FALSE	0.305222	0.279017	0.0164206	10
FALSE	0.0547788	0.0319443	0.00286832	15
FALSE	0.178198	0.0823987	0.00389594	15
FALSE	0.0492241	0.202487	0.0027232	15
FALSE	0.0289312	0.107569	0.00332258	15
TRUE	0.0383419	0.0732674	0.222071	15
FALSE	0.110104	0.0558541	0.00562316	15
FALSE	0.0326925	0.0285771	0.00454174	15
FALSE	0.0288508	0.0309541	0.00461718	15
FALSE	0.0268404	0.0217353	0.00269377	5
FALSE	0.0294971	0.0330195	0.00389108	10
FALSE	0.0256872	0.0217703	0.00289736	5
FALSE	0.0248672	0.0208704	0.00283626	5
FALSE	0.026735	0.0216564	0.00277116	5
FALSE	0.0343912	0.0516793	0.0605979	10
FALSE	0.0268058	0.0226186	0.0026485	15
FALSE	0.0875121	0.0386642	0.00278762	10
FALSE	0.0827519	0.0781583	0.454484	15
FALSE	0.250047	0.104847	0.061987	15
FALSE	0.0348514	0.0221812	0.00279031	15
FALSE	0.0546911	0.0232541	0.00270321	15
FALSE	0.0645057	0.0943609	0.429734	10
TRUE	0.182465	0.173349	0.195383	15
FALSE	0.0679196	0.083971	0.00348127	15
FALSE	0.0317383	0.0323871	0.00277651	10
FALSE	0.126083	0.09182	0.0674165	15
TRUE	0.0281336	0.0294611	0.402457	5
FALSE	0.069625	0.0828823	0.00342955	15
FALSE	0.0772881	0.112212	0.195611	15
FALSE	0.0690444	0.216231	0.207439	15
FALSE	0.199003	0.237813	0.364689	10
TRUE	0.0714643	0.163717	0.164488	15
FALSE	0.0306829	0.0289652	0.0071256	15
FALSE	0.0333113	0.0353829	0.0032838	15
FALSE	0.0258306	0.021104	0.00567249	5
FALSE	0.231694	0.122321	0.120618	10
FALSE	0.103181	0.0776546	0.425875	15
FALSE	0.0540424	0.0888262	0.00303684	15
FALSE	0.0676151	0.143942	0.00812603	15
FALSE	0.0511968	0.0551508	0.0042484	15
FALSE	0.0753659	0.0418636	0.0128048	15
FALSE	0.102858	0.0712835	0.525832	5
FALSE	0.0360001	0.0219433	0.00695513	15
FALSE	0.066463	0.0671848	0.00398417	15
FALSE	0.251855	0.30984	0.00306473	10
FALSE	0.0303927	0.0250405	0.00265554	15
FALSE	0.109746	0.116712	0.00803867	15
FALSE	0.0259051	0.0216482	0.00305984	5
FALSE	0.234724	0.22301	0.221703	15
FALSE	0.0271155	0.023031	0.00310737	5
FALSE	0.120138	0.112608	0.484185	15
FALSE	0.0254152	0.0208898	0.00644832	5
TRUE	0.10472	0.206616	0.359157	15
FALSE	0.0323723	0.0315498	0.351967	5
FALSE	0.134006	0.204937	0.0839838	15
FALSE	0.232594	0.15584	0.391489	15
FALSE	0.0375577	0.0363789	0.0154736	5
FALSE	0.0836042	0.124673	0.257264	15
FALSE	0.0605558	0.160539	0.0099833	15
FALSE	0.0402318	0.0348204	0.00435319	5
FALSE	0.0248279	0.0208467	0.0026151	15
FALSE	0.0276524	0.0271401	0.00314076	5
[truncated: 4,888 more rows]

## Sheet: morphokinetics_t4
FH	recalibrated_44h	recalibrated_68h	recalibrated_116h	t4
FALSE	0.029413	0.0253625	0.00307207	40
FALSE	0.0471813	0.139365	0.00524531	40
FALSE		0.0244242	0.00497632	45
FALSE		0.026138	0.00439936	50
FALSE	0.0679326	0.0424251	0.0193104	40
FALSE	0.0339094	0.0394659	0.00411872	40
TRUE	0.26101	0.286081	0.394849	40
FALSE	0.0331629	0.028227	0.00297789	35
FALSE		0.0866942	0.0222524	45
FALSE	0.0419737	0.0288303	0.00317723	40
FALSE		0.0281746	0.0113567	45
FALSE	0.171514	0.228823	0.00500851	35
FALSE	0.0511757	0.066901	0.410057	35
FALSE	0.0597599	0.0531295	0.166557	35
FALSE	0.0593599	0.054373	0.0118182	40
FALSE	0.0560507	0.0728228	0.0157684	30
FALSE	0.0753411	0.0567907	0.0377752	40
TRUE	0.102064	0.149459	0.463378	35
FALSE	0.0694646	0.0705649	0.242961	40
FALSE	0.0396463	0.0612667	0.0161995	40
FALSE	0.238665	0.261572	0.027523	35
FALSE		0.030841	0.00294061	45
FALSE		0.126578	0.00350605	45
FALSE		0.0939937	0.0255142	45
FALSE	0.0955556	0.215607	0.012645	35
FALSE		0.0265689	0.00315161	45
FALSE	0.0533585	0.0290993	0.0900059	35
FALSE	0.266875	0.238608	0.0287967	35
FALSE		0.0370433	0.0126264	45
FALSE	0.0343266	0.0408832	0.00576271	40
FALSE	0.0628642	0.0542086	0.133179	40
TRUE	0.0404769	0.174279	0.300608	40
FALSE	0.0629044	0.104536	0.00448039	40
FALSE	0.0941469	0.131219	0.0207769	35
FALSE	0.257379	0.182001	0.0177289	35
TRUE	0.147945	0.241145	0.367229	40
FALSE		0.0275539	0.00629926	50
FALSE	0.196042	0.2049	0.0351966	35
FALSE	0.0418812	0.0290193	0.00324712	40
FALSE		0.025747	0.018362	45
TRUE	0.277248	0.276976	0.380818	35
FALSE	0.0860861	0.0538555	0.0149833	40
FALSE		0.0259182	0.00316416	45
FALSE	0.225355	0.115328	0.0335281	40
FALSE	0.02894	0.0245452	0.00310307	35
TRUE	0.142492	0.159678	0.335869	35
FALSE		0.0374507	0.029255	50
FALSE	0.0322699	0.0243832	0.0235261	30
FALSE	0.0464779	0.0760963	0.00381341	40
FALSE	0.176747	0.212256	0.0111197	35
FALSE	0.19672	0.113311	0.0648928	35
TRUE	0.0816038	0.121741	0.432387	40
FALSE	0.0378511	0.0800647	0.00403973	40
FALSE		0.0802009	0.0158347	45
FALSE		0.0436562	0.0673207	50
FALSE		0.060869	0.00304485	45
FALSE	0.248491	0.154819	0.402024	35
FALSE		0.0239518	0.00292297	50
FALSE	0.0426571	0.0696392	0.117686	40
FALSE	0.0714735	0.0873261	0.232739	40
TRUE		0.0300878	0.0436541	45
FALSE		0.0304925	0.018012	45
FALSE		0.0422138	0.0163783	45
FALSE	0.0532323	0.0387182	0.0198349	40
FALSE		0.0278588	0.00674354	45
FALSE	0.0838238	0.118059	0.064791	40
FALSE		0.0348177	0.0978327	45
TRUE	0.0581323	0.0968364	0.474519	40
FALSE	0.0380203	0.0281763	0.0030393	40
FALSE		0.0499524	0.440143	45
FALSE		0.0240499	0.00956242	50
FALSE	0.0271859	0.0236729	0.00305002	35
FALSE	0.054095	0.105256	0.0069961	40
TRUE	0.12734	0.175948	0.31083	40
FALSE	0.030041	0.0242355	0.00296266	30
FALSE		0.0247754	0.00306217	45
FALSE	0.0900787	0.0797797	0.00847433	35
FALSE	0.278713	0.29354	0.325638	35
FALSE	0.10446	0.189989	0.0688663	40
FALSE	0.0749014	0.120837	0.04451	35
FALSE	0.0466065	0.0303747	0.01653	30
FALSE	0.0755519	0.0701406	0.00608314	40
FALSE	0.0306666	0.0272945	0.00318513	40
FALSE	0.0355773	0.0275254	0.0115395	40
FALSE	0.118634	0.186777	0.00526287	35
FALSE	0.107263	0.0288234	0.0172928	30
TRUE	0.219931	0.154267	0.454357	35
FALSE	0.0306487	0.0262484	0.0132378	30
FALSE		0.1358	0.0104857	45
FALSE		0.026263	0.00323809	45
FALSE	0.218874	0.264862	0.0150145	35
FALSE	0.134083	0.17444	0.252601	40
FALSE	0.107715	0.160112	0.237957	35
FALSE	0.0310225	0.0255784	0.00579107	35
FALSE		0.125335	0.00296253	45
FALSE		0.0356087	0.00306515	50
FALSE		0.033528	0.278357	50
FALSE	0.119228	0.179678	0.0244279	35
FALSE	0.0867869	0.101409	0.0593492	40
FALSE		0.0800469	0.10154	45
FALSE		0.0320418	0.00488519	45
FALSE	0.0490905	0.0483598	0.00299863	30
FALSE	0.162325	0.187569	0.059874	35
TRUE	0.141527	0.258871	0.450382	35
FALSE	0.053601	0.0413457	0.00367771	35
FALSE	0.117071	0.251278	0.00346462	35
FALSE		0.0239129	0.00305417	45
TRUE	0.200577	0.14976	0.145829	40
FALSE	0.0397876	0.0501854	0.00367974	40
FALSE	0.0282282	0.0246734	0.00297827	40
FALSE	0.182421	0.181862	0.0107156	40
FALSE	0.0876129	0.0435108	0.00382855	35
FALSE		0.0286828	0.00306478	45
FALSE	0.0679165	0.0816088	0.158964	35
FALSE	0.0864382	0.134536	0.00495105	40
FALSE	0.0381314	0.046265	0.040958	40
FALSE	0.226741	0.120747	0.48237	40
FALSE	0.0359954	0.025286	0.00379062	35
FALSE		0.0680169	0.00758866	45
FALSE	0.0550697	0.0487017	0.110795	40
FALSE	0.0591465	0.0495226	0.0744546	40
FALSE	0.196194	0.275441	0.068979	35
FALSE	0.0412046	0.038661	0.0108832	40
FALSE	0.0380808	0.0346354	0.0520893	40
FALSE		0.0516315	0.0166813	50
FALSE		0.0292254	0.00300141	45
FALSE	0.050893	0.153328	0.177161	40
FALSE		0.0270515	0.00575287	50
FALSE	0.124475	0.0486047	0.00579777	40
FALSE		0.0258225	0.00299656	45
FALSE	0.194349	0.13093	0.0975673	40
FALSE		0.0280221	0.00292452	45
FALSE	0.0289423	0.0264064	0.00309624	40
FALSE	0.240487	0.145668	0.204719	35
FALSE	0.0934743	0.137419	0.0292622	40
FALSE	0.224276	0.173069	0.00318544	40
FALSE		0.0510024	0.0866867	45
TRUE	0.0532628	0.0648939	0.327313	40
TRUE	0.213524	0.149303	0.331232	35
FALSE		0.0265179	0.00947209	45
FALSE	0.073192	0.142744	0.00346837	40
FALSE	0.0438611	0.0426081	0.00547946	35
FALSE	0.211524	0.19121	0.0937472	35
FALSE	0.164944	0.269529	0.00536369	35
FALSE	0.0748867	0.0908555	0.00905793	35
FALSE		0.0852761	0.00546526	45
FALSE	0.032133	0.0253925	0.00329724	40
FALSE	0.0320401	0.0255314	0.00323844	30
FALSE	0.0525766	0.0313589	0.00342699	35
FALSE	0.171908	0.167749	0.0643661	35
FALSE		0.0276028	0.124171	45
TRUE	0.0887105	0.0952015	0.297451	35
FALSE	0.218735	0.287954	0.00354355	35
FALSE	0.0403407	0.0658067	0.0175323	40
FALSE		0.0263662	0.0030591	45
FALSE	0.0920093	0.0425757	0.00312374	40
FALSE	0.152005	0.0660771	0.00335595	40
FALSE	0.0446995	0.0533909	0.0173203	35
FALSE	0.198451	0.169956	0.110651	40
FALSE		0.0245609	0.00312775	50
FALSE	0.232289	0.183328	0.0865633	40
FALSE	0.0601174	0.15487	0.367636	35
FALSE	0.229373	0.215207	0.216417	35
FALSE	0.215804	0.155089	0.0177742	35
FALSE	0.146044	0.15637	0.245757	35
FALSE	0.0568841	0.0931112	0.00636688	40
TRUE	0.239641	0.105125	0.11745	40
TRUE	0.135599	0.0802982	0.444347	35
FALSE	0.0323452	0.0253045	0.11603	40
FALSE	0.186833	0.201326	0.0125069	40
FALSE	0.0281914	0.0244029	0.0145393	40
FALSE	0.0329991	0.035727	0.0380666	40
FALSE	0.102825	0.1487	0.156422	35
FALSE	0.0314646	0.0248525	0.00303586	40
FALSE	0.181108	0.23342	0.364989	35
FALSE	0.0315568	0.0312433	0.00551857	30
FALSE	0.0802386	0.142589	0.00792816	40
FALSE	0.0315663	0.0269195	0.00300548	30
FALSE	0.0333243	0.0252913	0.00549306	40
FALSE		0.0298258	0.0806125	50
FALSE	0.227873	0.213602	0.034047	40
FALSE	0.109418	0.0991937	0.00388475	35
FALSE		0.0831382	0.0487364	50
FALSE	0.0628005	0.0579633	0.00306094	35
FALSE	0.0353804	0.0266681	0.0032153	30
FALSE	0.027422	0.0237969	0.0107549	30
FALSE	0.079117	0.101063	0.189062	40
FALSE	0.115421	0.207825	0.0319045	30
FALSE		0.0237937	0.00334304	50
FALSE		0.0237185	0.0517079	45
FALSE	0.241211	0.217286	0.377349	35
FALSE	0.0282488	0.0237199	0.0040306	40
FALSE	0.0399102	0.0351536	0.0953959	30
FALSE	0.0342711	0.0260881	0.00989489	40
FALSE	0.0601313	0.0504862	0.00314012	35
FALSE	0.0384234	0.0249971	0.00739485	30
FALSE	0.092332	0.218104	0.0269622	40
FALSE	0.0321617	0.027836	0.00428612	40
FALSE		0.0286318	0.00964108	50
FALSE	0.0635369	0.0472585	0.00308222	35
FALSE	0.164152	0.0833885	0.435532	35
FALSE		0.0277048	0.00298844	45
FALSE		0.0392651	0.067096	50
FALSE	0.03021	0.0264311	0.00300797	40
FALSE	0.0334871	0.0310484	0.00562581	35
FALSE		0.0584298	0.00567452	50
FALSE	0.0464806	0.12164	0.268163	40
FALSE		0.0321006	0.0079073	45
FALSE	0.267719	0.229245	0.00845406	35
FALSE	0.0370045	0.0361136	0.182222	35
FALSE		0.0277483	0.00309362	50
FALSE	0.0270361	0.023465	0.0030245	40
FALSE	0.112594	0.197781	0.00658004	35
FALSE	0.265445	0.26635	0.14548	30
FALSE	0.034867	0.0271104	0.0116229	40
FALSE	0.0618829	0.0670955	0.00555469	40
FALSE		0.0256159	0.00313779	45
FALSE		0.0241075	0.00312747	45
FALSE	0.19254	0.085255	0.0669784	35
FALSE	0.0308897	0.0273537	0.00363177	40
FALSE	0.0445386	0.0374239	0.0194092	40
FALSE	0.261642	0.229618	0.31372	35
FALSE	0.0338039	0.025618	0.00879365	35
FALSE	0.273076	0.205936	0.0320086	35
FALSE	0.170194	0.0783558	0.0123625	35
FALSE	0.0522397	0.0757515	0.00327547	40
FALSE		0.0239316	0.00291701	45
FALSE		0.0385133	0.0305108	45
FALSE	0.0939684	0.151633	0.35814	40
FALSE	0.0681238	0.0643758	0.00599606	40
FALSE	0.0355361	0.0310801	0.00349377	35
FALSE	0.186134	0.0802897	0.124961	40
FALSE	0.170326	0.124145	0.188487	40
FALSE		0.101569	0.0118229	50
FALSE	0.0279412	0.0248155	0.0893679	35
TRUE	0.171839	0.202971	0.00745923	40
FALSE	0.0781073	0.0823299	0.106456	40
FALSE		0.0463236	0.00684583	45
FALSE	0.115094	0.178395	0.0270887	40
FALSE	0.0740989	0.148163	0.00317375	40
FALSE	0.110876	0.172121	0.00389201	40
FALSE	0.168214	0.222794	0.00569671	40
FALSE	0.0947906	0.14745	0.00422361	35
FALSE	0.0879053	0.0913788	0.00294697	40
FALSE		0.0440283	0.113338	45
FALSE	0.0352031	0.0379478	0.00416003	35
FALSE	0.211004	0.209695	0.459338	30
FALSE	0.0452733	0.0450235	0.00314021	35
FALSE	0.0336362	0.0266202	0.00321539	40
FALSE	0.134628	0.07583	0.0062063	35
FALSE	0.0281082	0.0241331	0.00301133	40
FALSE	0.0706543	0.144803	0.00426113	40
FALSE		0.025095	0.00391656	50
TRUE	0.109736	0.165567	0.394783	40
FALSE	0.0639957	0.0498692	0.00333095	35
FALSE	0.0329999	0.0292166	0.198405	35
FALSE	0.119674	0.13657	0.00864324	40
FALSE	0.146869	0.112771	0.238083	40
FALSE	0.0685659	0.0989402	0.43767	35
FALSE	0.0324957	0.028755	0.00313365	35
FALSE	0.033067	0.0270299	0.221984	40
FALSE		0.0634226	0.00400054	50
TRUE	0.202394	0.0634725	0.283223	40
FALSE	0.0460563	0.0356086	0.00439888	30
FALSE	0.176022	0.284993	0.0156392	35
FALSE	0.0444253	0.0419914	0.00310876	35
FALSE	0.0714398	0.069343	0.0388223	40
FALSE	0.0504688	0.080201	0.0589951	40
FALSE		0.0355472	0.00823856	50
FALSE		0.0331054	0.00411874	45
FALSE	0.029734	0.0252616	0.00325034	35
FALSE	0.185751	0.0882759	0.0194481	40
TRUE	0.0525375	0.139471	0.424845	35
FALSE	0.0291101	0.0256239	0.00306637	35
FALSE		0.0295109	0.0668982	45
FALSE	0.0276024	0.023841	0.00300249	40
FALSE		0.0245686	0.00789481	45
FALSE	0.0607523	0.170962	0.366054	40
FALSE		0.0283987	0.0676488	45
FALSE		0.0325741	0.00351697	45
TRUE	0.0689121	0.0695374	0.213909	40
FALSE	0.125945	0.0460168	0.273191	40
FALSE	0.169724	0.126666	0.0080263	40
FALSE	0.158554	0.140674	0.529007	35
FALSE		0.0781185	0.00575643	50
TRUE		0.11884	0.160533	45
FALSE		0.038075	0.00630536	45
FALSE		0.0517745	0.00873856	45
FALSE	0.0310149	0.0366103	0.371408	40
FALSE	0.146931	0.146257	0.05613	40
FALSE	0.229615	0.136238	0.0135778	30
FALSE	0.0320849	0.0271388	0.00294665	35
FALSE		0.0539797	0.00327988	45
FALSE		0.0664524	0.0481772	45
FALSE	0.0518525	0.0657223	0.00312698	35
TRUE	0.171167	0.205512	0.319774	40
FALSE	0.044941	0.0364277	0.00355623	40
FALSE	0.0296027	0.0249407	0.0215902	35
FALSE	0.0683877	0.0579922	0.0411915	35
FALSE	0.0293651	0.0254805	0.00296598	40
FALSE		0.043623	0.00607701	50
FALSE	0.0533298	0.0627611	0.0030089	40
FALSE	0.0283863	0.024421	0.0703545	30
FALSE	0.107385	0.0684838	0.347542	40
FALSE	0.0275333	0.0240874	0.00329588	35
FALSE	0.0327052	0.0271283	0.0029711	40
FALSE	0.0734976	0.111884	0.00313566	40
FALSE	0.0455475	0.0419634	0.00305844	40
FALSE	0.148954	0.144173	0.0533504	40
FALSE	0.148049	0.0739278	0.0391787	35
FALSE	0.136333	0.16009	0.349948	40
FALSE	0.0281317	0.0244398	0.00898277	35
TRUE	0.256569	0.231531	0.0535879	35
TRUE	0.067766	0.0376819	0.118489	35
FALSE	0.106185	0.126705	0.00367589	35
FALSE	0.088591	0.0408794	0.00799023	35
FALSE		0.0271073	0.0216138	45
FALSE	0.0320206	0.0260726	0.0140111	35
TRUE	0.116066	0.211387	0.36114	35
FALSE	0.027368	0.0235471	0.00312147	30
FALSE	0.141958	0.0614305	0.0580245	35
FALSE	0.0291342	0.0281308	0.00322449	35
FALSE	0.241849	0.232855	0.362847	30
FALSE	0.0402214	0.0396715	0.00369675	35
FALSE	0.282065	0.197672	0.0329897	35
FALSE	0.265377	0.213759	0.0280963	35
FALSE	0.267272	0.248004	0.422214	35
FALSE	0.257727	0.141318	0.04064	35
FALSE	0.171818	0.0968658	0.0146751	35
FALSE	0.226805	0.205877	0.00792831	35
FALSE	0.0543055	0.127387	0.0145514	40
FALSE	0.0286511	0.0268261	0.00435904	40
FALSE	0.198579	0.293133	0.00313477	35
FALSE		0.0264439	0.159463	45
FALSE	0.0444392	0.0343415	0.00507529	40
TRUE	0.138047	0.230685	0.364895	35
FALSE	0.027254	0.0236351	0.0030334	35
FALSE	0.201724	0.209806	0.00498029	40
FALSE	0.0739017	0.0519384	0.00820505	30
FALSE		0.112899	0.00370987	45
FALSE	0.074923	0.148822	0.00340211	40
FALSE	0.0769197	0.20891	0.00309256	40
FALSE	0.091761	0.114703	0.00931459	40
FALSE	0.0315762	0.0241744	0.0029824	40
FALSE		0.036847	0.00326647	45
FALSE		0.0356194	0.00323507	45
FALSE	0.0512506	0.0497205	0.00459964	35
FALSE		0.03047	0.014787	45
FALSE	0.106241	0.10037	0.00577099	30
TRUE	0.227107	0.125883	0.428098	40
FALSE		0.0255462	0.00401184	45
FALSE	0.0427228	0.126143	0.0141259	40
FALSE		0.0320475	0.0118619	50
FALSE	0.0478849	0.0408011	0.0161671	40
FALSE	0.0293683	0.0256493	0.426073	35
FALSE	0.103725	0.195305	0.0116832	35
FALSE	0.0624089	0.0421627	0.00490915	35
FALSE		0.0571632	0.0053726	45
FALSE		0.0282343	0.00319824	45
FALSE		0.198015	0.00367334	45
FALSE	0.119034	0.0507343	0.0167416	40
FALSE		0.0289505	0.0110564	45
FALSE	0.0862458	0.164888	0.0239617	40
FALSE	0.102619	0.0664011	0.00844602	40
FALSE	0.0393393	0.028027	0.00306214	35
TRUE	0.1864	0.235314	0.484909	35
FALSE		0.0238009	0.00292952	50
FALSE	0.0340882	0.0296124	0.239298	40
FALSE	0.160273	0.297918	0.144093	35
FALSE		0.132609	0.0409957	45
FALSE	0.036327	0.0357701	0.00295956	40
FALSE	0.0918154	0.0800339	0.330452	35
FALSE	0.0583453	0.0486726	0.00396722	40
FALSE	0.262262	0.268388	0.0488495	30
FALSE		0.0240958	0.00377195	45
FALSE	0.0354488	0.0292897	0.00740133	35
FALSE		0.143354	0.15281	45
FALSE		0.0244067	0.00624844	45
FALSE		0.137705	0.335933	45
FALSE	0.224309	0.192929	0.480456	40
FALSE		0.0249073	0.00339806	45
TRUE	0.0964377	0.171439	0.43126	35
FALSE	0.0287192	0.0257598	0.00327813	30
TRUE	0.144187	0.132961	0.362576	40
TRUE	0.207185	0.203177	0.425033	35
FALSE	0.0397174	0.0292191	0.0430854	35
FALSE		0.0304277	0.00338074	45
FALSE	0.044542	0.0903728	0.00994316	40
FALSE	0.12463	0.132631	0.00875782	40
FALSE	0.0332524	0.0344212	0.476842	40
FALSE	0.118227	0.226888	0.480607	40
FALSE		0.101406	0.026127	45
FALSE	0.133216	0.16738	0.443175	40
FALSE	0.0348604	0.0242622	0.0208825	40
TRUE	0.189432	0.191001	0.175016	40
FALSE	0.131242	0.181068	0.00327061	35
FALSE	0.0725438	0.0462947	0.00312962	35
FALSE	0.169262	0.0666915	0.034831	40
FALSE	0.0749225	0.12736	0.00351414	40
TRUE	0.0374271	0.0355597	0.29079	40
FALSE	0.0992439	0.157593	0.0171226	30
TRUE	0.23054	0.138297	0.480173	40
FALSE		0.0660332	0.00974871	45
FALSE	0.0904866	0.183171	0.449511	35
FALSE		0.0334304	0.00318242	45
FALSE	0.0481837	0.0303345	0.00303728	40
FALSE	0.121648	0.0582131	0.117466	35
FALSE	0.0309168	0.0256811	0.0900283	30
FALSE		0.074543	0.00304002	50
FALSE	0.0336191	0.0302725	0.0134416	40
FALSE	0.0540835	0.130618	0.00681393	40
FALSE	0.115385	0.165853	0.273924	35
FALSE		0.0289383	0.0030542	45
FALSE	0.07109	0.0848393	0.00320397	40
TRUE	0.0305334	0.0262987	0.0373227	40
FALSE	0.0279726	0.0241189	0.00317608	35
FALSE		0.0266545	0.0209574	45
FALSE		0.0401026	0.0051075	50
FALSE	0.0954583	0.160337	0.00460858	40
FALSE	0.0546074	0.0397563	0.00324642	35
FALSE	0.264799	0.225382	0.412992	35
TRUE	0.275875	0.27508	0.131685	35
FALSE	0.0582478	0.0415491	0.140694	35
TRUE	0.218674	0.235317	0.257543	35
FALSE		0.0821002	0.0339877	45
FALSE	0.0469984	0.0753451	0.00328631	40
FALSE	0.0377375	0.033145	0.00524903	40
FALSE		0.0301417	0.00312837	45
FALSE	0.0272172	0.023547	0.00306148	35
TRUE	0.0436839	0.028931	0.385136	40
FALSE		0.0237376	0.00831519	45
FALSE		0.0351755	0.0448409	50
TRUE	0.0650606	0.0691153	0.148157	40
FALSE	0.115479	0.238156	0.138928	30
FALSE	0.0277015	0.0239695	0.00576076	30
FALSE	0.107014	0.212347	0.0347204	35
FALSE	0.166193	0.109857	0.346524	40
FALSE		0.103154	0.301216	45
TRUE	0.247055	0.219579	0.109805	35
FALSE		0.0320644	0.00356957	45
FALSE	0.0397985	0.0280716	0.0213584	35
FALSE	0.154987	0.204076	0.10909	30
FALSE		0.0652921	0.157532	45
FALSE	0.109778	0.0475736	0.00395257	40
TRUE	0.0505816	0.119042	0.296333	40
FALSE	0.12303	0.209986	0.00424695	35
FALSE	0.0629139	0.127144	0.0151985	40
FALSE	0.207973	0.206934	0.221776	40
FALSE	0.147545	0.0523073	0.00605716	35
FALSE	0.11605	0.142681	0.45483	35
TRUE	0.0846574	0.190577	0.513511	40
TRUE		0.0260215	0.0327109	45
FALSE		0.0276747	0.00295024	45
FALSE	0.2163	0.188803	0.0457267	35
FALSE	0.0477785	0.0368907	0.00617835	30
TRUE	0.155119	0.138649	0.34676	35
FALSE	0.0651619	0.0474466	0.00998383	35
TRUE	0.225871	0.231137	0.358533	35
FALSE	0.0417295	0.0893429	0.00358019	40
TRUE	0.0446288	0.0773263	0.274159	40
FALSE	0.0296427	0.0255494	0.0086055	35
FALSE	0.0277678	0.0241467	0.00672034	40
FALSE	0.123534	0.188311	0.30334	40
FALSE	0.137757	0.225924	0.437916	35
FALSE	0.161535	0.251616	0.00760625	35
FALSE	0.0661227	0.128172	0.00431068	40
FALSE	0.220283	0.246905	0.0187877	40
FALSE	0.0818881	0.0877325	0.00309535	40
FALSE	0.0273792	0.023561	0.0029518	35
FALSE	0.0438563	0.030088	0.00471989	40
FALSE		0.0238985	0.00318735	45
FALSE	0.112495	0.0592437	0.0276927	35
TRUE	0.105974	0.157463	0.133184	40
FALSE	0.0591516	0.106094	0.0193735	40
TRUE	0.212084	0.237747	0.354394	35
TRUE	0.0730707	0.123428	0.422549	40
FALSE	0.0695245	0.0360128	0.0142136	40
FALSE	0.0746816	0.0470442	0.0181492	40
FALSE		0.0517049	0.220619	45
FALSE	0.123915	0.213004	0.36518	35
FALSE	0.0820526	0.0715174	0.161553	35
FALSE	0.0481726	0.0682047	0.0106371	35
FALSE	0.0283327	0.0259391	0.00299136	40
FALSE	0.0950355	0.112142	0.00328184	35
FALSE	0.183282	0.132341	0.00383287	40
FALSE		0.0285134	0.0101862	50
FALSE	0.0772815	0.106829	0.0079099	40
FALSE	0.0785604	0.042373	0.00364488	30
FALSE	0.0275182	0.0239716	0.00295752	30
FALSE	0.174717	0.0907237	0.406707	35
FALSE		0.0416051	0.0498533	45
FALSE		0.0254583	0.00428228	50
FALSE	0.214862	0.130246	0.0365049	35
FALSE	0.0522351	0.0475033	0.00385872	40
FALSE	0.0274546	0.0239978	0.00299258	40
FALSE	0.0969865	0.0927884	0.00569872	40
FALSE	0.0318587	0.0319542	0.00398093	40
FALSE	0.0600869	0.0326657	0.00525894	40
FALSE		0.046113	0.00298935	45
FALSE	0.0286146	0.0246396	0.00340755	40
FALSE	0.0867942	0.184185	0.0765057	40
FALSE	0.0781492	0.150375	0.16834	40
FALSE	0.126056	0.182333	0.0426682	40
FALSE	0.151627	0.130381	0.00493294	35
FALSE	0.142551	0.204239	0.242956	40
FALSE	0.0280237	0.0236624	0.00306944	35
FALSE	0.0434218	0.0320835	0.0962243	40
FALSE	0.182876	0.242953	0.426524	35
FALSE	0.125748	0.169807	0.0167314	40
TRUE	0.0345272	0.036271	0.237332	40
FALSE	0.0549999	0.0312752	0.00707481	40
FALSE	0.0972512	0.122629	0.0150245	40
FALSE	0.0302836	0.0240634	0.00883697	40
FALSE	0.208038	0.162483	0.293009	35
FALSE	0.0361172	0.0267749	0.253551	35
FALSE	0.161628	0.13976	0.0477403	35
FALSE	0.25427	0.115218	0.250935	35
FALSE		0.0241147	0.00405849	45
FALSE	0.0285216	0.027992	0.00306861	35
FALSE	0.0460147	0.0512326	0.0288264	40
FALSE	0.0843029	0.130302	0.0105176	40
FALSE		0.0782228	0.185262	45
FALSE		0.0248564	0.00338399	45
FALSE		0.0245106	0.0431868	45
FALSE	0.0547909	0.0564909	0.0114101	40
FALSE		0.0492162	0.00455678	45
FALSE		0.0365477	0.00818168	50
FALSE	0.0427482	0.0523237	0.00543229	35
FALSE		0.26794	0.067558	45
FALSE	0.066623	0.058066	0.0142933	35
FALSE	0.0347628	0.0251681	0.00312122	35
FALSE		0.026486	0.00616449	45
FALSE		0.0470073	0.092961	45
FALSE	0.0436686	0.0391286	0.00345935	40
FALSE		0.0243876	0.003256	45
FALSE	0.233467	0.106363	0.281186	30
FALSE	0.144159	0.159696	0.0384216	40
FALSE	0.0947849	0.0582616	0.195226	35
FALSE		0.0243501	0.00339208	45
FALSE	0.121276	0.0733336	0.00993472	40
FALSE	0.0494987	0.105634	0.00456675	35
FALSE	0.110102	0.124049	0.463298	35
FALSE	0.0318518	0.0279135	0.0165824	40
TRUE	0.165386	0.117585	0.309266	40
FALSE	0.0274462	0.0248831	0.00318118	40
FALSE	0.0574344	0.0379623	0.0159512	40
FALSE	0.0304064	0.0330407	0.0312774	35
FALSE	0.136825	0.160561	0.0140851	35
FALSE	0.121903	0.0848656	0.03715	40
FALSE	0.110102	0.140826	0.416709	35
FALSE	0.0520977	0.126022	0.00896994	40
FALSE		0.035712	0.00528148	45
TRUE	0.0385033	0.0378405	0.545364	35
FALSE		0.0376598	0.00483645	45
FALSE	0.16872	0.21121	0.014823	35
FALSE	0.152558	0.225144	0.00337265	40
FALSE	0.095018	0.0986333	0.0684636	40
FALSE		0.0254234	0.00334319	45
FALSE		0.0932569	0.0157313	45
FALSE		0.1565	0.245287	45
FALSE	0.0645117	0.163505	0.0109718	40
FALSE	0.028397	0.024216	0.0216141	40
FALSE	0.191366	0.0754484	0.00328794	35
FALSE	0.0460364	0.175923	0.264009	40
FALSE		0.105474	0.00371426	45
FALSE		0.0512617	0.00920587	45
FALSE	0.246532	0.233517	0.232019	40
FALSE	0.148212	0.0799484	0.0122804	40
FALSE	0.0390573	0.0274148	0.00303824	30
FALSE		0.0393721	0.00348939	45
TRUE	0.0770906	0.18007	0.181848	40
FALSE	0.120725	0.0907464	0.00360254	35
FALSE		0.09305	0.155368	45
FALSE	0.0799471	0.0499487	0.00404645	40
FALSE	0.18587	0.0988364	0.0353639	40
TRUE	0.17144	0.157248	0.312317	30
FALSE		0.0244637	0.0029833	45
FALSE	0.0473424	0.0341601	0.0410376	40
FALSE		0.0401119	0.00496602	45
FALSE	0.0289919	0.023974	0.00319784	40
FALSE	0.0523488	0.0370405	0.00319453	35
FALSE	0.0328008	0.0268535	0.0306426	30
FALSE	0.0435667	0.102163	0.0687067	40
FALSE		0.038171	0.00385308	45
FALSE	0.0336184	0.047841	0.547612	35
FALSE	0.0601664	0.0295819	0.0385865	40
FALSE		0.0960732	0.0170549	45
TRUE		0.162331	0.276898	45
FALSE		0.0239406	0.00310449	45
FALSE	0.217029	0.241946	0.350397	30
FALSE	0.0327238	0.0267707	0.0278046	40
FALSE	0.117916	0.0626055	0.0212583	35
FALSE	0.074648	0.110727	0.00466943	40
FALSE		0.0376093	0.00919152	45
FALSE		0.139081	0.0224075	45
FALSE	0.0478637	0.0381642	0.0713496	40
TRUE	0.133689	0.0744638	0.0272975	35
FALSE	0.088737	0.177782	0.0495306	40
TRUE	0.201239	0.135009	0.313293	40
FALSE	0.0291064	0.0286018	0.00307842	40
FALSE	0.0367522	0.0449841	0.0443628	40
FALSE	0.0501124	0.0471783	0.173134	40
FALSE		0.152878	0.0936409	45
TRUE	0.0940305	0.102525	0.433886	40
FALSE	0.238786	0.206517	0.0137076	35
FALSE		0.0270598	0.0096102	45
FALSE	0.0322539	0.0345474	0.0031133	35
FALSE		0.0488853	0.0030001	45
FALSE	0.135669	0.117082	0.00654499	40
TRUE	0.229844	0.240893	0.365255	35
FALSE	0.0307461	0.02675	0.00331914	40
FALSE	0.0673524	0.115286	0.00357558	40
FALSE	0.0278612	0.024514	0.00441804	40
FALSE	0.077113	0.15477	0.00393393	35
FALSE	0.0291429	0.0274899	0.00305545	35
TRUE	0.0453435	0.0442715	0.208672	40
FALSE	0.261055	0.251671	0.417987	30
FALSE	0.205376	0.191954	0.0111169	40
FALSE	0.0308099	0.0248882	0.00301468	40
FALSE	0.135509	0.0398404	0.351463	35
FALSE	0.15047	0.110119	0.0643275	35
FALSE	0.0811764	0.110815	0.00316372	35
FALSE	0.158754	0.123847	0.00388755	35
FALSE	0.114055	0.0940658	0.0199978	35
FALSE	0.0277673	0.0237201	0.00304485	35
FALSE	0.0517391	0.089459	0.003789	35
FALSE	0.0375426	0.036886	0.00292336	35
FALSE	0.02802	0.0245191	0.00412782	40
FALSE	0.0464478	0.138077	0.00335998	35
TRUE	0.221599	0.143085	0.341264	35
FALSE	0.0984669	0.138153	0.00334941	35
TRUE	0.162025	0.161114	0.5027	35
FALSE	0.0864132	0.184626	0.00392947	40
FALSE	0.1297	0.191368	0.0262176	40
FALSE	0.0319221	0.0265393	0.00322493	30
FALSE	0.105155	0.110521	0.0863409	35
FALSE	0.229255	0.174534	0.460051	35
FALSE		0.0417608	0.00324852	50
FALSE	0.168417	0.22387	0.223319	35
FALSE	0.151593	0.0776467	0.0590898	40
FALSE		0.0294577	0.00321607	45
FALSE		0.0650021	0.186158	50
FALSE	0.0680749	0.0774216	0.103911	30
FALSE	0.038949	0.0273829	0.00773046	40
FALSE	0.0272374	0.0237917	0.00301204	40
FALSE		0.0687004	0.013026	45
FALSE	0.255784	0.238016	0.370322	35
FALSE	0.283024	0.272946	0.258123	35
FALSE	0.069368	0.0598237	0.373055	35
FALSE		0.0238806	0.00367858	50
FALSE	0.0311642	0.0242259	0.0032788	40
FALSE	0.0274938	0.0239908	0.00315248	35
FALSE	0.0802439	0.100718	0.00823231	35
FALSE	0.127252	0.0510977	0.00662935	40
FALSE	0.0423902	0.0409983	0.079513	35
FALSE	0.0275288	0.0237093	0.00692684	30
FALSE		0.0286351	0.0158725	45
FALSE	0.0363241	0.0561313	0.158481	35
TRUE	0.209059	0.157429	0.149729	40
FALSE	0.0329318	0.0319684	0.00302139	30
FALSE	0.113247	0.0584868	0.023696	40
FALSE	0.04302	0.028654	0.00311119	40
FALSE	0.0398101	0.0384003	0.0141801	40
FALSE	0.0358343	0.043081	0.00341166	35
FALSE		0.0263929	0.0030455	50
FALSE		0.0309241	0.00302128	45
FALSE	0.0356186	0.0434707	0.00309648	35
FALSE	0.276563	0.248812	0.0454717	35
TRUE	0.0994926	0.158058	0.202837	35
FALSE	0.0560353	0.11838	0.0223349	40
FALSE		0.0237372	0.00349016	45
FALSE	0.0281862	0.0248349	0.00416462	40
FALSE		0.0244102	0.00299804	50
FALSE	0.03352	0.0315139	0.00557269	35
FALSE	0.0284328	0.0254303	0.0198535	30
FALSE	0.104346	0.0788445	0.00324949	40
FALSE	0.154858	0.170557	0.13839	40
FALSE	0.0439206	0.0337546	0.00742334	40
FALSE	0.0592146	0.0564406	0.00703215	40
FALSE	0.2065	0.260262	0.465327	30
TRUE	0.0327459	0.0272523	0.278706	40
TRUE	0.19571	0.128293	0.503823	40
FALSE		0.135062	0.0335324	45
FALSE		0.221069	0.123308	45
FALSE	0.0375709	0.0314028	0.00325085	35
TRUE	0.0710425	0.0417297	0.323762	35
FALSE		0.0437501	0.00304156	45
FALSE	0.226158	0.165148	0.0233551	35
TRUE	0.206581	0.264254	0.33601	40
FALSE	0.0408508	0.0375628	0.0101529	40
FALSE	0.0436583	0.0622944	0.00301365	35
FALSE		0.0594547	0.0213792	50
TRUE	0.142978	0.103174	0.415843	40
FALSE	0.21253	0.119033	0.0418825	40
FALSE	0.159745	0.20974	0.263395	35
FALSE	0.104205	0.130529	0.0416773	40
TRUE	0.119781	0.0956234	0.263949	35
FALSE	0.0286668	0.0291077	0.00301654	30
FALSE	0.0519118	0.076118	0.0307884	40
FALSE	0.0423309	0.0280546	0.0045075	35
FALSE	0.0323872	0.0251612	0.00570328	40
FALSE	0.0494666	0.0467209	0.00290411	35
FALSE	0.160081	0.206501	0.112784	30
FALSE	0.285575	0.271309	0.391824	35
FALSE	0.198416	0.128736	0.296068	35
FALSE	0.0382484	0.0615558	0.0798323	35
FALSE	0.0674477	0.0999593	0.0203143	40
FALSE		0.0447069	0.01458	45
FALSE		0.0329363	0.224903	45
TRUE	0.0821572	0.0585918	0.286189	40
FALSE	0.0754789	0.0660293	0.0089834	40
FALSE	0.0691429	0.104988	0.080955	40
FALSE		0.0451738	0.0233577	50
FALSE	0.0711821	0.0268226	0.00931311	35
FALSE	0.0308499	0.0288619	0.00418005	35
FALSE	0.285576	0.166635	0.0945757	35
FALSE	0.0940718	0.179965	0.145988	35
FALSE	0.12315	0.201427	0.0548575	40
FALSE		0.0338819	0.00670636	45
FALSE	0.222026	0.205196	0.237571	35
FALSE	0.189828	0.12554	0.137024	40
FALSE	0.264711	0.287209	0.128818	35
FALSE	0.124346	0.100648	0.0173551	40
FALSE	0.0729422	0.0522059	0.00549854	40
FALSE		0.0889607	0.0102105	45
FALSE	0.0647162	0.0537605	0.00312261	40
FALSE	0.0790797	0.086608	0.00755043	40
FALSE		0.0295621	0.0988334	45
FALSE	0.277427	0.239475	0.315758	40
FALSE		0.0336963	0.00309692	45
FALSE	0.0277394	0.0241326	0.2743	35
FALSE	0.229125	0.142924	0.538549	30
FALSE	0.0277857	0.0238186	0.00309526	30
FALSE	0.0323357	0.0265631	0.0280818	40
FALSE		0.0298331	0.00297756	45
FALSE	0.125031	0.219644	0.264519	40
TRUE	0.0626086	0.159156	0.452413	40
FALSE	0.067091	0.127235	0.0180516	40
FALSE	0.149569	0.166573	0.0987738	40
FALSE		0.0531701	0.120331	45
FALSE		0.0257621	0.00346747	50
FALSE	0.0279995	0.0244647	0.162676	35
FALSE		0.0297657	0.0323518	45
FALSE		0.0540596	0.00408577	50
FALSE	0.049536	0.0357886	0.003669	40
FALSE	0.0493615	0.0513938	0.0695434	40
FALSE	0.0441979	0.0384225	0.00830376	35
FALSE	0.150102	0.113825	0.167844	40
FALSE	0.0473984	0.0606826	0.00304617	40
FALSE	0.0372216	0.031818	0.00413315	35
FALSE	0.171935	0.178451	0.0263851	40
FALSE		0.0586175	0.00438641	45
FALSE	0.22735	0.24634	0.314306	35
FALSE	0.0902998	0.198111	0.00314064	35
FALSE	0.0348429	0.030124	0.00713157	40
FALSE	0.222679	0.200463	0.275455	35
FALSE	0.0392701	0.0287898	0.00306956	35
TRUE		0.115902	0.307072	50
FALSE	0.0567123	0.0510766	0.192036	35
FALSE	0.171773	0.166581	0.00863523	35
FALSE		0.0319474	0.0043569	45
FALSE	0.0281761	0.0241605	0.00311272	40
TRUE	0.233086	0.24155	0.244318	40
FALSE	0.104007	0.247436	0.00307983	35
FALSE	0.101671	0.14141	0.227459	35
FALSE	0.0652984	0.0614911	0.163309	35
FALSE	0.0327226	0.0298599	0.00354659	30
FALSE	0.0394198	0.033461	0.00377577	40
FALSE	0.0557055	0.0940759	0.0100104	40
FALSE	0.078133	0.0672299	0.00388523	35
FALSE		0.0251285	0.00611298	45
FALSE		0.0240751	0.00295462	45
FALSE		0.0243481	0.00310135	45
FALSE	0.0316494	0.0324355	0.00320655	35
FALSE	0.145117	0.0972682	0.249261	35
FALSE	0.0453359	0.0604282	0.00368155	40
FALSE	0.0286282	0.0238495	0.00620613	40
FALSE	0.0356677	0.0334125	0.00300887	30
FALSE	0.181416	0.181241	0.21711	35
FALSE	0.182483	0.1293	0.0222718	40
FALSE	0.0939756	0.132164	0.00484421	35
FALSE	0.203983	0.0983692	0.0506772	35
FALSE	0.111705	0.16818	0.00406609	35
FALSE		0.0246834	0.00310363	50
FALSE	0.0382503	0.0320393	0.490719	40
FALSE	0.25202	0.208476	0.198465	35
FALSE	0.1362	0.245325	0.00295477	35
FALSE		0.0794418	0.0186495	45
FALSE		0.0267047	0.00634576	50
FALSE		0.0424951	0.00572036	45
FALSE	0.0303931	0.0313603	0.00394864	40
FALSE	0.0473957	0.0529188	0.0651084	35
FALSE	0.0598625	0.0827334	0.0178979	35
FALSE	0.0367837	0.0279791	0.00339525	30
FALSE		0.0312574	0.00778516	45
FALSE		0.117882	0.0842798	45
FALSE	0.243058	0.275233	0.00426638	30
TRUE	0.274022	0.290476	0.408284	35
TRUE	0.206002	0.221529	0.369997	35
FALSE	0.136137	0.161283	0.348067	35
FALSE	0.0992487	0.131396	0.0697148	40
TRUE	0.210561	0.256938	0.413251	35
FALSE	0.114441	0.12095	0.00886439	40
TRUE	0.203639	0.254655	0.452136	35
FALSE	0.222966	0.204136	0.0543718	35
FALSE		0.0251034	0.003007	45
FALSE	0.127488	0.101045	0.301618	40
FALSE	0.116369	0.21326	0.0825204	35
FALSE		0.0295144	0.00428134	50
FALSE	0.0277598	0.0242664	0.00301568	40
FALSE	0.0300622	0.038175	0.00317405	40
FALSE	0.067283	0.0992156	0.300102	40
FALSE		0.0254413	0.00557636	45
TRUE	0.0533704	0.099242	0.40492	35
FALSE	0.0969816	0.154513	0.0567421	40
FALSE	0.0404446	0.151491	0.304868	35
FALSE	0.0596761	0.0947382	0.0105878	40
TRUE		0.0504532	0.294211	45
FALSE	0.195736	0.174493	0.0749092	40
TRUE	0.0794727	0.15319	0.282906	40
FALSE	0.102304	0.1071	0.0029988	35
FALSE		0.0349559	0.00377798	50
FALSE		0.0255694	0.00398171	50
FALSE	0.0690599	0.0920489	0.0519042	40
FALSE		0.0511281	0.0874939	45
TRUE	0.270212	0.237088	0.263035	35
FALSE	0.245081	0.248099	0.0524304	35
FALSE	0.255114	0.214816	0.00313828	35
FALSE	0.209976	0.19238	0.145055	40
FALSE	0.0506158	0.0512244	0.332568	30
TRUE	0.0462235	0.053792	0.0212209	40
FALSE	0.0405972	0.0722024	0.00564142	40
FALSE	0.0724594	0.101025	0.00297668	30
FALSE	0.0589868	0.0456552	0.00347459	40
FALSE	0.223739	0.117613	0.00972503	30
FALSE	0.178916	0.184363	0.00442975	40
FALSE		0.027518	0.00380336	45
FALSE	0.0920785	0.0376468	0.0172366	40
TRUE	0.0451093	0.0539588	0.259692	35
FALSE	0.154324	0.0710629	0.0871249	40
FALSE	0.0349918	0.0271133	0.201433	40
FALSE		0.0253154	0.0454306	50
TRUE	0.0645786	0.174248	0.330676	35
FALSE	0.069895	0.0647206	0.0104688	40
FALSE		0.0236004	0.00337312	45
FALSE	0.100375	0.100027	0.00478229	40
FALSE		0.0472553	0.0107644	45
FALSE	0.0283195	0.0241091	0.00299568	30
FALSE	0.216421	0.245654	0.200733	40
FALSE	0.0282399	0.0235408	0.00327637	35
FALSE	0.0309031	0.0253458	0.00310182	40
FALSE	0.0309844	0.024038	0.00506606	35
FALSE		0.0241558	0.00364429	45
FALSE	0.179961	0.126426	0.085816	35
TRUE	0.119915	0.109351	0.238274	40
FALSE	0.0279513	0.0243853	0.00296697	30
FALSE	0.056624	0.0667268	0.00303543	40
FALSE	0.117556	0.179852	0.330533	35
FALSE		0.115862	0.291327	45
FALSE	0.0345799	0.0360072	0.00311148	40
FALSE	0.0273666	0.023626	0.00299788	35
FALSE	0.0287305	0.0239857	0.00316546	35
FALSE	0.0518555	0.107484	0.0886011	40
FALSE	0.0766423	0.0267172	0.00470993	35
FALSE	0.031706	0.0268319	0.00391021	30
FALSE		0.0243435	0.00297128	45
FALSE	0.0273334	0.0238235	0.00568931	30
FALSE	0.147237	0.0919961	0.00782685	30
FALSE		0.0239353	0.0772455	50
FALSE	0.129959	0.108468	0.00453621	40
FALSE	0.196244	0.215424	0.137774	40
FALSE	0.164305	0.0623506	0.209823	40
FALSE		0.025841	0.00309104	45
FALSE	0.138724	0.206046	0.0889693	35
FALSE	0.137796	0.18372	0.191981	35
FALSE		0.0252311	0.00308302	45
TRUE	0.163629	0.14477	0.422375	35
FALSE	0.0685699	0.0732031	0.00845557	40
FALSE	0.0362953	0.0294533	0.00445049	40
FALSE	0.175967	0.134809	0.308237	40
FALSE	0.0274959	0.023668	0.00329099	35
FALSE	0.0305505	0.0351272	0.00399962	40
FALSE	0.171507	0.132078	0.395046	35
FALSE	0.175467	0.125319	0.381807	35
FALSE	0.213811	0.216144	0.0288108	40
TRUE	0.273691	0.230908	0.190823	30
FALSE	0.118876	0.144287	0.0113626	40
FALSE	0.067384	0.163168	0.00352067	40
FALSE	0.0459143	0.106608	0.0129004	40
FALSE	0.0324167	0.0294204	0.0828529	35
FALSE	0.0567149	0.0384116	0.00403272	35
FALSE	0.202386	0.143253	0.0580169	40
FALSE	0.0302851	0.0296817	0.00799758	35
FALSE	0.054096	0.201904	0.00333727	35
FALSE	0.113228	0.168515	0.43729	35
TRUE	0.0415045	0.0779038	0.23021	40
FALSE	0.0325999	0.0275228	0.00507137	35
FALSE		0.041679	0.0266214	50
FALSE	0.14674	0.227083	0.0130375	40
FALSE	0.211975	0.079251	0.0385907	40
FALSE	0.133227	0.0627658	0.0158192	40
FALSE	0.189336	0.141186	0.00359605	40
FALSE	0.264066	0.283908	0.323073	35
FALSE	0.162584	0.0994918	0.464609	40
FALSE	0.030669	0.0265402	0.00348785	40
FALSE		0.0287099	0.0177628	50
FALSE	0.0696444	0.119132	0.00992706	40
TRUE	0.052154	0.144519	0.125064	40
FALSE	0.0468092	0.0297162	0.00354857	40
TRUE	0.1492	0.0825611	0.375611	40
FALSE	0.183906	0.142209	0.127549	40
FALSE	0.0292512	0.0239135	0.00324747	40
FALSE	0.0616547	0.0574917	0.00723975	35
TRUE		0.162782	0.14264	45
FALSE	0.0332888	0.0373945	0.00331552	40
FALSE	0.052858	0.112475	0.00306721	40
TRUE	0.186768	0.175827	0.203181	40
FALSE	0.0366379	0.0333393	0.00395636	40
FALSE	0.0341926	0.0268629	0.0046956	40
FALSE	0.0981925	0.0637915	0.041153	40
TRUE	0.289765	0.294666	0.227716	35
FALSE		0.0274497	0.00479223	45
FALSE	0.0313839	0.0254582	0.0537076	40
FALSE	0.0403452	0.101313	0.425011	35
FALSE		0.0300998	0.0304479	45
FALSE	0.044953	0.0627783	0.0112284	35
FALSE	0.0645954	0.097464	0.00445123	40
FALSE	0.0932909	0.112417	0.0303334	35
FALSE	0.0769919	0.066989	0.0554814	40
FALSE	0.0363763	0.0264763	0.00317551	35
FALSE		0.0273372	0.0319554	45
FALSE		0.0256761	0.00691112	45
FALSE	0.0332217	0.0425448	0.00499935	35
FALSE	0.183452	0.0581437	0.134045	40
FALSE		0.0277878	0.0501058	50
FALSE	0.0930883	0.170973	0.187581	40
FALSE	0.029783	0.0259668	0.00298539	40
TRUE	0.0832458	0.0604093	0.463323	35
FALSE	0.155653	0.128703	0.00328908	40
FALSE	0.159689	0.129579	0.00859988	40
FALSE	0.098032	0.0638918	0.0453665	35
FALSE	0.248607	0.203477	0.0997246	35
FALSE	0.0531689	0.0511165	0.109519	35
FALSE	0.0354826	0.0388621	0.00575443	40
FALSE		0.0251519	0.00308074	45
FALSE	0.138247	0.235351	0.00715357	40
FALSE		0.0248311	0.00309461	50
FALSE	0.118882	0.131312	0.0314855	40
FALSE	0.205077	0.0915391	0.0734134	40
FALSE	0.0711609	0.123457	0.0885453	40
TRUE	0.0801756	0.121844	0.352673	40
FALSE	0.0290289	0.0296705	0.00297065	40
FALSE	0.14402	0.027679	0.00500049	40
FALSE	0.0831315	0.0553877	0.217615	40
TRUE	0.0949622	0.224042	0.516114	35
FALSE		0.0276152	0.00893339	45
FALSE	0.0279609	0.0239189	0.0030196	40
FALSE	0.0283504	0.024576	0.00300302	40
TRUE	0.196249	0.287299	0.401308	30
FALSE		0.0359691	0.0438433	45
FALSE		0.0238918	0.00318502	50
FALSE	0.0357726	0.0399357	0.00304283	35
FALSE		0.0302453	0.0368246	45
FALSE	0.245546	0.241043	0.0894292	40
FALSE		0.0297124	0.0032078	45
FALSE		0.0273352	0.00299662	50
TRUE	0.260251	0.168438	0.35978	35
FALSE	0.0287866	0.0316986	0.0112032	35
TRUE	0.266386	0.200769	0.385683	35
FALSE	0.0361782	0.0521596	0.0029407	40
FALSE	0.0481882	0.0344027	0.287153	35
FALSE	0.104793	0.226888	0.00447897	40
FALSE	0.170303	0.217693	0.0471595	40
FALSE	0.141651	0.159739	0.322835	40
FALSE	0.0288832	0.0239903	0.00425915	30
FALSE	0.116749	0.0835824	0.0030953	35
FALSE	0.257429	0.218588	0.0914037	35
FALSE	0.0390829	0.0403559	0.00383176	40
FALSE	0.0518369	0.0413828	0.110426	35
FALSE	0.0284126	0.0250003	0.00412672	40
FALSE		0.0688	0.0680964	45
FALSE	0.23542	0.187628	0.469335	35
FALSE	0.0725219	0.147541	0.0614035	40
FALSE		0.0583673	0.231452	45
FALSE	0.0509808	0.0718579	0.00319513	40
FALSE		0.0941147	0.00571101	50
FALSE		0.0595589	0.0109028	50
FALSE	0.120673	0.181328	0.486484	35
FALSE	0.029308	0.027462	0.0040248	40
FALSE	0.128574	0.0365298	0.00331954	35
FALSE	0.0276541	0.0235733	0.00311348	35
FALSE	0.0274456	0.0239497	0.00437793	30
FALSE	0.0660758	0.197554	0.217671	40
FALSE		0.0315785	0.106936	45
FALSE	0.123254	0.101304	0.0769599	40
FALSE		0.0255014	0.00458706	45
TRUE	0.188869	0.192497	0.377496	35
FALSE		0.0530099	0.00692768	45
FALSE	0.100847	0.214073	0.186876	35
FALSE	0.0288118	0.0276681	0.0359102	30
TRUE	0.109723	0.218093	0.499246	35
FALSE		0.0533744	0.0103303	45
FALSE		0.028371	0.00301293	45
FALSE	0.0751924	0.0548573	0.0107451	35
FALSE		0.0242815	0.00311025	45
FALSE	0.0397315	0.0692114	0.00366282	40
FALSE	0.0345347	0.0311006	0.0303854	40
FALSE	0.0891966	0.118891	0.0913564	40
TRUE	0.110294	0.0914778	0.254205	40
FALSE	0.14101	0.252374	0.00674163	35
TRUE	0.094496	0.133901	0.32199	40
FALSE		0.0377436	0.00471674	45
TRUE	0.0524374	0.113455	0.180042	40
FALSE	0.0381714	0.061815	0.00475521	40
FALSE		0.0355604	0.0132231	45
FALSE	0.0566065	0.129104	0.00306311	35
FALSE		0.0718052	0.0130344	45
FALSE		0.0244861	0.00378059	45
FALSE	0.103607	0.107851	0.01075	35
FALSE	0.0849205	0.165396	0.00630695	40
FALSE	0.0289911	0.0310603	0.00555708	30
FALSE		0.0305411	0.003356	50
FALSE	0.0734128	0.100779	0.0221704	35
FALSE	0.0660666	0.113131	0.455658	35
FALSE	0.0572638	0.11047	0.00292169	35
FALSE	0.141266	0.205093	0.300501	40
TRUE	0.0955436	0.160249	0.484639	40
FALSE	0.046262	0.14135	0.0240976	35
FALSE	0.0491606	0.11331	0.00298465	40
TRUE	0.0557693	0.117117	0.406037	40
FALSE	0.036448	0.0856165	0.00300053	40
FALSE	0.0862556	0.166883	0.00814956	35
FALSE	0.153839	0.184971	0.00446443	40
FALSE	0.0654726	0.109046	0.00492514	35
FALSE	0.0341287	0.0471439	0.0404909	40
FALSE	0.206575	0.175072	0.395112	35
FALSE	0.0338291	0.0316263	0.273521	40
FALSE	0.0331732	0.0266288	0.00305943	40
FALSE	0.0309381	0.0433088	0.00455851	40
FALSE	0.276711	0.225009	0.00313053	30
TRUE	0.117857	0.227118	0.489537	35
FALSE	0.251896	0.231951	0.390238	30
FALSE	0.0406503	0.0276851	0.00415551	40
FALSE	0.0299379	0.0249831	0.0284009	40
FALSE	0.108014	0.067305	0.352552	30
FALSE	0.0948631	0.0297499	0.00906804	40
FALSE		0.0519776	0.00471232	45
FALSE	0.0513438	0.121436	0.0381545	40
FALSE	0.0320753	0.0246216	0.00773553	30
TRUE	0.212687	0.225815	0.19634	40
FALSE	0.049649	0.0909138	0.00300875	40
FALSE	0.0283024	0.0266898	0.0202124	35
FALSE	0.0335946	0.0299558	0.00325567	40
FALSE	0.14688	0.122394	0.04423	40
FALSE	0.0452465	0.0320897	0.00315782	30
TRUE	0.239523	0.228853	0.399127	35
FALSE		0.0310149	0.109	45
FALSE	0.126235	0.0463345	0.0119544	35
TRUE	0.0411836	0.0340163	0.0210081	40
FALSE		0.0447843	0.0037252	45
FALSE	0.0327728	0.0263305	0.188899	40
FALSE	0.0415328	0.0563513	0.0685561	40
FALSE	0.0318761	0.02514	0.00296645	40
FALSE	0.0301314	0.0281448	0.00475587	35
FALSE	0.0344573	0.0608667	0.00379844	40
FALSE	0.120161	0.103258	0.0689941	40
FALSE	0.209668	0.23373	0.149004	30
FALSE	0.232649	0.258221	0.0596581	40
FALSE	0.031632	0.0258344	0.00295252	40
FALSE	0.0276405	0.0239944	0.00656144	40
FALSE	0.121763	0.0844948	0.0289249	35
FALSE	0.0895227	0.133643	0.00356319	40
FALSE	0.0685819	0.0710468	0.435072	30
FALSE	0.0384579	0.0430427	0.00320161	40
TRUE		0.0773076	0.149952	45
FALSE	0.254548	0.197195	0.23986	40
FALSE	0.0791297	0.0934642	0.00513473	35
FALSE		0.0401674	0.285222	45
FALSE	0.103558	0.0274111	0.00366619	35
FALSE	0.116717	0.183727	0.00301603	35
FALSE	0.0601532	0.0375292	0.00330963	40
FALSE	0.0363612	0.0387595	0.00694623	40
FALSE	0.0474505	0.0432548	0.00926271	35
FALSE	0.214126	0.207251	0.431894	35
FALSE	0.126353	0.0971675	0.0038877	40
FALSE	0.250342	0.268672	0.153125	35
FALSE	0.0315429	0.0315643	0.0112815	35
FALSE	0.0344465	0.032807	0.0150738	40
FALSE	0.0343402	0.0815019	0.0215602	40
FALSE	0.0931709	0.0917592	0.00721827	40
FALSE	0.0518318	0.0594264	0.00928517	40
FALSE		0.0608606	0.00342164	45
FALSE	0.243887	0.228394	0.0840874	40
FALSE	0.0422118	0.0548273	0.00431207	40
FALSE		0.024833	0.0148652	50
FALSE	0.0583328	0.0910571	0.00323568	40
FALSE	0.10017	0.161235	0.00307202	35
TRUE		0.0482195	0.311573	45
FALSE	0.0719505	0.138672	0.0121575	40
FALSE	0.25992	0.256724	0.00360009	35
FALSE	0.218489	0.176879	0.437979	35
FALSE	0.115984	0.0719075	0.133964	35
FALSE	0.0486812	0.112932	0.00334451	40
FALSE	0.293875	0.292864	0.102517	35
FALSE	0.215543	0.150928	0.406596	35
FALSE		0.0303015	0.00617997	45
FALSE	0.109985	0.0568176	0.257019	35
FALSE	0.119911	0.199435	0.0187486	35
FALSE		0.0795108	0.0283182	45
FALSE	0.121169	0.0859348	0.00340948	35
FALSE	0.0578081	0.0378519	0.00551774	40
FALSE		0.0239841	0.00291889	45
FALSE	0.0286329	0.025594	0.00325673	35
FALSE	0.0737102	0.150879	0.279488	35
FALSE		0.0860082	0.00480102	45
FALSE		0.0385887	0.427022	45
FALSE	0.218486	0.277494	0.00382479	35
FALSE	0.0587116	0.0304158	0.0212945	40
FALSE	0.170007	0.0953954	0.0503231	40
TRUE	0.128238	0.0867887	0.401079	35
FALSE	0.0496176	0.0507221	0.165908	35
FALSE	0.0972189	0.120451	0.0596036	40
FALSE	0.133396	0.259615	0.00297817	35
FALSE	0.0620245	0.0683017	0.0087244	35
TRUE	0.270848	0.16508	0.522281	35
FALSE	0.10115	0.0853047	0.0169499	35
FALSE	0.027193	0.0240127	0.00345927	35
FALSE	0.0282574	0.0249085	0.0036726	35
FALSE	0.0691222	0.107223	0.0115481	40
FALSE		0.0293813	0.00394561	45
FALSE	0.0408211	0.0571034	0.00338912	40
FALSE	0.0760766	0.0407387	0.00574202	40
FALSE	0.109075	0.0735369	0.173377	40
FALSE	0.0445013	0.029626	0.00302285	40
FALSE		0.0376375	0.011933	45
FALSE	0.180467	0.0616247	0.0172194	40
FALSE	0.0304242	0.024283	0.00322489	30
FALSE	0.081096	0.038158	0.0033772	40
FALSE	0.0593472	0.043725	0.262414	35
FALSE	0.039332	0.03052	0.00302018	40
FALSE	0.0763007	0.0858366	0.0466475	40
FALSE		0.0410468	0.00800071	45
FALSE		0.0637099	0.00990249	45
FALSE	0.0877155	0.179747	0.153938	40
FALSE	0.0380246	0.0280501	0.00814834	40
FALSE		0.0503614	0.00736466	45
FALSE	0.182558	0.0870467	0.00434381	40
TRUE	0.250396	0.13708	0.0927196	35
FALSE	0.0341897	0.0343186	0.00300918	40
FALSE	0.169366	0.104263	0.124037	40
TRUE	0.159986	0.227867	0.406738	40
FALSE	0.0337232	0.0253996	0.00302369	40
FALSE		0.0243973	0.00315512	50
FALSE	0.0444727	0.0483864	0.00736808	35
FALSE		0.0271569	0.00490246	45
TRUE	0.211254	0.174565	0.401817	35
FALSE		0.0506082	0.0115608	45
FALSE	0.0628506	0.11317	0.253228	35
FALSE		0.03502	0.00405454	45
TRUE	0.107324	0.179307	0.295754	35
FALSE	0.0289632	0.0250434	0.00298815	35
FALSE	0.0681741	0.0806999	0.00364479	35
FALSE	0.0296575	0.0325256	0.417464	40
FALSE	0.10271	0.177308	0.0032198	40
FALSE	0.0299067	0.025089	0.00393058	40
FALSE	0.0566559	0.0835967	0.00342345	35
FALSE	0.18257	0.212098	0.329994	40
FALSE	0.162136	0.232418	0.360606	35
FALSE	0.0579713	0.0488739	0.00391254	40
FALSE	0.0838766	0.104625	0.0391768	40
FALSE	0.0274854	0.0237202	0.0325862	40
FALSE	0.066761	0.135138	0.00517922	40
FALSE		0.0281551	0.00314294	45
FALSE		0.0260993	0.0119063	45
FALSE		0.0237093	0.0029183	45
TRUE	0.11887	0.272198	0.0745001	35
FALSE		0.023657	0.00309683	45
FALSE	0.032541	0.0289619	0.0208913	35
FALSE	0.181149	0.125292	0.00943644	40
FALSE	0.161803	0.0773113	0.230429	35
FALSE	0.070597	0.0935218	0.43452	40
FALSE		0.0327647	0.0315958	50
FALSE	0.219629	0.112122	0.329829	30
FALSE	0.0294098	0.0259144	0.00299497	35
FALSE	0.0585722	0.0606968	0.421573	40
FALSE		0.0366719	0.00444794	45
FALSE	0.260839	0.251864	0.0306778	30
TRUE	0.0605213	0.146002	0.209084	40
FALSE	0.0298031	0.0244461	0.00868996	40
FALSE		0.186596	0.443481	50
TRUE	0.15824	0.169519	0.356032	40
FALSE	0.0608703	0.101325	0.33103	35
FALSE		0.0329899	0.00688464	45
FALSE	0.0562268	0.0958438	0.34425	35
FALSE		0.0275483	0.00348085	45
FALSE	0.0810839	0.15375	0.26971	40
FALSE	0.0698335	0.0423134	0.00472458	40
FALSE	0.0620993	0.13216	0.00311447	35
FALSE		0.0260974	0.0376666	50
FALSE	0.246802	0.275317	0.0551541	35
FALSE	0.0414986	0.116013	0.00397379	40
FALSE	0.0308722	0.025399	0.00303705	40
FALSE		0.0237238	0.00290963	50
FALSE	0.0876565	0.0745995	0.00430229	40
FALSE		0.0267094	0.00679878	45
FALSE	0.0781056	0.0310094	0.00578033	40
FALSE	0.0335198	0.0284305	0.00307982	40
FALSE	0.0939314	0.0513236	0.0307337	40
FALSE	0.0627392	0.156456	0.00305277	40
FALSE		0.0677764	0.00787453	45
FALSE	0.0987355	0.052241	0.106638	40
FALSE	0.0271071	0.0236159	0.00704757	40
FALSE	0.0695265	0.0778072	0.0268168	40
FALSE	0.0455575	0.0411885	0.00514353	40
FALSE	0.0449446	0.0874964	0.00375304	40
FALSE	0.0314528	0.0275438	0.0344697	40
FALSE	0.145223	0.256344	0.392544	35
FALSE	0.0970287	0.172494	0.00304001	30
FALSE	0.122364	0.0925531	0.00619399	40
FALSE	0.0554187	0.054162	0.00367039	40
FALSE	0.260834	0.151911	0.0550909	35
FALSE	0.0921595	0.212009	0.00577182	35
FALSE	0.104363	0.118836	0.00822089	40
FALSE		0.0929223	0.0204658	45
FALSE	0.0547799	0.0648683	0.00480101	35
FALSE	0.210371	0.181519	0.0296366	40
FALSE		0.0573181	0.00303709	45
FALSE	0.0440791	0.0938318	0.0324074	40
FALSE	0.206515	0.241256	0.110009	35
FALSE	0.255543	0.253968	0.0666917	30
FALSE	0.191106	0.221907	0.545256	40
FALSE	0.0286924	0.0239175	0.0030395	35
FALSE	0.0370444	0.0266047	0.0207723	35
TRUE	0.0322291	0.0486863	0.227063	40
FALSE	0.254827	0.30533	0.00342939	35
FALSE	0.171918	0.183748	0.0396098	40
FALSE	0.0629944	0.0547789	0.00308399	35
FALSE	0.0679308	0.0569532	0.0697682	35
FALSE	0.0327237	0.0260607	0.00340489	40
FALSE	0.0299455	0.0343598	0.00294317	35
FALSE	0.0650638	0.0482778	0.00511498	35
FALSE	0.227361	0.232665	0.295424	35
FALSE	0.225408	0.221514	0.428247	40
FALSE	0.100275	0.135399	0.00412774	40
TRUE	0.113949	0.109086	0.327116	35
FALSE		0.0477829	0.00452396	45
FALSE	0.218968	0.181866	0.00312776	35
FALSE	0.0924012	0.20677	0.00310028	40
FALSE		0.0255067	0.00337469	45
FALSE	0.105583	0.0525512	0.407986	40
FALSE	0.0361955	0.0261987	0.00310642	30
FALSE		0.0269543	0.00292761	45
FALSE		0.0344739	0.00840908	45
FALSE	0.0297189	0.0326894	0.00310869	35
FALSE		0.0235018	0.00306944	45
FALSE	0.203055	0.237299	0.373138	30
FALSE	0.0288672	0.0242103	0.00298254	30
FALSE	0.0376001	0.0343176	0.00364141	35
FALSE		0.023775	0.00352682	45
FALSE	0.102213	0.117151	0.0252358	40
FALSE	0.0463626	0.0401651	0.00623831	35
FALSE	0.0295555	0.0263026	0.0075363	30
FALSE	0.131766	0.0447271	0.013263	35
TRUE	0.268612	0.280045	0.39702	35
FALSE	0.0326804	0.0347859	0.00310134	40
FALSE	0.161032	0.14506	0.00626184	35
FALSE	0.244846	0.220663	0.440691	35
FALSE	0.0355678	0.0297493	0.101818	40
FALSE	0.0309811	0.03436	0.0810318	40
FALSE	0.0579532	0.0367655	0.00936925	40
FALSE		0.0278308	0.0193857	45
FALSE	0.0375378	0.0360883	0.00588929	40
TRUE	0.163832	0.218075	0.328405	35
FALSE		0.0239941	0.00323572	45
FALSE	0.030492	0.0276039	0.0147648	40
TRUE	0.244245	0.248309	0.368179	35
FALSE	0.201091	0.158517	0.371598	30
FALSE		0.0244264	0.00306342	50
FALSE	0.115385	0.206084	0.00496078	35
FALSE		0.0259422	0.0077892	50
FALSE		0.0274206	0.00318264	45
FALSE	0.0278762	0.0254563	0.00323277	40
TRUE	0.18049	0.191603	0.350974	35
FALSE	0.0289202	0.0247655	0.00518757	40
FALSE		0.0315821	0.00303031	45
FALSE	0.152753	0.202945	0.0263089	35
FALSE	0.0664532	0.0674309	0.00330778	35
FALSE	0.0300363	0.0252838	0.246927	35
FALSE	0.043867	0.0503552	0.486836	35
FALSE		0.0955772	0.00742992	45
FALSE	0.0315128	0.0414996	0.0556406	35
FALSE	0.106443	0.155747	0.0653857	35
FALSE	0.0625103	0.107451	0.0035101	40
FALSE	0.0717718	0.107269	0.00897293	40
FALSE		0.0546874	0.0367228	45
FALSE	0.235308	0.137301	0.0257764	35
FALSE		0.0330359	0.00436544	50
FALSE		0.0390226	0.00306926	45
TRUE	0.0711288	0.167967	0.380538	35
FALSE	0.0359642	0.0408402	0.0456024	40
FALSE	0.0369516	0.0267281	0.00305604	40
FALSE	0.240548	0.276115	0.0110904	40
FALSE	0.102213	0.0362947	0.0287808	35
FALSE	0.0291317	0.0244377	0.00357739	40
FALSE	0.0745823	0.0947014	0.00355832	40
FALSE	0.12694	0.0417451	0.00358006	35
FALSE	0.171472	0.223005	0.00959522	35
FALSE		0.0749286	0.00470244	45
FALSE	0.0509204	0.0516974	0.00773915	35
FALSE	0.0423599	0.0557267	0.00300139	40
FALSE	0.075333	0.0901043	0.00348714	40
FALSE		0.024284	0.00305913	45
FALSE	0.0508027	0.0681655	0.0172204	40
FALSE	0.0671011	0.0682879	0.0106439	40
FALSE	0.0766159	0.136904	0.228625	35
FALSE	0.0312676	0.0276045	0.135562	40
FALSE		0.0385896	0.320557	45
FALSE	0.0321446	0.0308081	0.128808	35
FALSE	0.0323404	0.034972	0.00300598	40
FALSE	0.0744333	0.157577	0.00317602	40
FALSE	0.11644	0.1079	0.00733302	40
FALSE	0.0506096	0.0471379	0.105987	35
FALSE		0.0354284	0.00299132	45
FALSE	0.164875	0.0703192	0.00606765	40
FALSE		0.0385624	0.00719181	45
FALSE	0.0308583	0.0265487	0.0316607	35
FALSE	0.0331531	0.0317109	0.0060646	40
FALSE	0.233401	0.185252	0.00610534	40
FALSE		0.0243982	0.00301434	45
FALSE	0.0604416	0.0770772	0.391445	40
FALSE	0.0632317	0.0496464	0.0198059	40
FALSE		0.0258399	0.00326905	45
FALSE	0.0717766	0.146055	0.251306	30
FALSE	0.030556	0.0256315	0.00297628	40
FALSE		0.0451923	0.0434276	45
FALSE	0.0811571	0.0352791	0.0161709	35
FALSE		0.0694658	0.00756416	45
FALSE	0.047231	0.0707586	0.00913351	30
FALSE	0.198631	0.149215	0.0826955	40
FALSE	0.117541	0.081758	0.0456799	40
FALSE	0.0421947	0.0869145	0.0630682	40
FALSE	0.0671405	0.0874513	0.0338069	35
FALSE	0.146128	0.142413	0.337082	35
FALSE	0.194341	0.246884	0.0157532	35
FALSE	0.0339647	0.0263843	0.0277407	35
FALSE	0.101721	0.134903	0.063184	30
FALSE		0.024347	0.00297563	50
TRUE	0.209338	0.194687	0.159447	40
FALSE	0.0281221	0.0240116	0.00342139	35
FALSE	0.0354266	0.0289722	0.00349357	35
FALSE	0.0688438	0.0367453	0.00607814	35
TRUE	0.0399152	0.0536782	0.119562	35
FALSE	0.190227	0.244909	0.456636	40
FALSE		0.0238987	0.00333094	50
FALSE	0.133494	0.176574	0.401433	35
FALSE		0.0427049	0.108668	45
FALSE		0.0254576	0.00905156	50
FALSE	0.0324533	0.027411	0.0549517	30
FALSE		0.145137	0.00632149	45
FALSE	0.0890985	0.134331	0.0162519	40
FALSE	0.0304559	0.0260008	0.013347	35
FALSE	0.0294192	0.0319142	0.00317214	30
FALSE	0.211266	0.211526	0.0124898	35
FALSE	0.0819437	0.0741989	0.141491	35
FALSE	0.0269612	0.0235128	0.00329228	40
FALSE	0.153041	0.175315	0.0317063	40
TRUE	0.192362	0.16125	0.349901	40
FALSE	0.137437	0.0826412	0.15842	40
FALSE	0.0320784	0.033723	0.125729	40
FALSE		0.0656344	0.0265763	45
FALSE		0.036646	0.00378132	50
FALSE	0.0314348	0.0248598	0.00321224	40
FALSE	0.0280004	0.023777	0.00354953	30
FALSE	0.041408	0.0279074	0.0039813	40
FALSE	0.0494965	0.0331127	0.00335189	40
FALSE	0.0995488	0.188436	0.00873533	40
FALSE	0.129712	0.224471	0.411917	40
FALSE		0.0256477	0.0043838	45
FALSE		0.055546	0.00306505	45
FALSE	0.129978	0.244556	0.330523	35
TRUE	0.226642	0.224932	0.253209	40
FALSE	0.0521893	0.0548152	0.00446671	40
FALSE	0.0333847	0.0278737	0.131144	40
FALSE	0.0434667	0.0607959	0.235658	40
FALSE	0.0339086	0.0297251	0.101232	40
FALSE	0.180379	0.213112	0.275911	35
FALSE	0.0952556	0.163752	0.00322245	40
FALSE		0.0342515	0.0498437	45
FALSE		0.028929	0.00303712	50
FALSE	0.0407392	0.0330235	0.0262201	40
FALSE	0.0653966	0.193412	0.00721464	40
FALSE	0.264621	0.224396	0.0647449	35
FALSE	0.0442052	0.0298599	0.0923749	40
FALSE	0.187236	0.159884	0.00642307	35
FALSE	0.10659	0.163482	0.260816	40
TRUE	0.23527	0.181162	0.398972	35
FALSE	0.141927	0.180995	0.147977	40
TRUE	0.122123	0.0874459	0.382293	40
FALSE		0.085666	0.0269655	45
FALSE	0.0694886	0.141783	0.0186096	40
FALSE	0.0280277	0.0242187	0.00326941	35
FALSE	0.176378	0.220109	0.00347857	35
FALSE	0.106491	0.154431	0.0211007	40
FALSE	0.254584	0.178214	0.0911106	35
FALSE	0.0341418	0.0301459	0.0355289	40
FALSE		0.125332	0.0611939	45
FALSE	0.0542007	0.107517	0.00297649	30
FALSE	0.171831	0.0964709	0.318362	40
FALSE	0.0718282	0.0445322	0.0032004	35
FALSE	0.0405479	0.0451091	0.148806	40
FALSE	0.0527383	0.0799861	0.00308659	35
FALSE	0.153008	0.0931151	0.345342	35
FALSE		0.143167	0.00303828	45
FALSE		0.117149	0.00881525	45
FALSE	0.0494891	0.0678887	0.00515999	35
TRUE	0.0409069	0.0480625	0.464389	40
TRUE	0.0828049	0.155429	0.228675	40
FALSE	0.0325926	0.0289769	0.00300996	30
FALSE	0.0396658	0.0418734	0.125921	35
FALSE		0.0286595	0.00298645	45
FALSE	0.0362337	0.0391502	0.00367073	40
TRUE	0.155581	0.121013	0.422226	40
FALSE	0.0618552	0.210702	0.0109684	40
FALSE	0.0395086	0.0671036	0.00661296	40
FALSE	0.1024	0.105734	0.464824	40
FALSE	0.0768511	0.0950299	0.135188	40
FALSE	0.0578552	0.0599716	0.0274811	35
FALSE		0.0946061	0.00339938	45
FALSE	0.0702821	0.105962	0.0037041	35
FALSE	0.248399	0.273801	0.286722	35
TRUE	0.193759	0.0954996	0.0229007	40
FALSE		0.0238389	0.00311422	45
FALSE		0.0735935	0.0031141	45
FALSE		0.120247	0.0104092	45
FALSE	0.0316391	0.0239404	0.00360042	40
FALSE	0.0270609	0.0235607	0.00308362	35
FALSE	0.0270692	0.023585	0.00311145	35
FALSE	0.263478	0.267486	0.479728	30
FALSE	0.0522603	0.0543868	0.00461895	40
FALSE		0.0379049	0.0820159	50
FALSE		0.0915217	0.0176711	45
TRUE	0.250782	0.262761	0.339196	30
FALSE		0.0256542	0.0069493	45
FALSE		0.062004	0.00359138	45
FALSE	0.0290121	0.0257573	0.00323854	35
FALSE	0.0459273	0.0495468	0.00315518	35
TRUE		0.0573713	0.202121	45
FALSE		0.0565405	0.0317372	45
FALSE		0.0258785	0.0176311	50
FALSE	0.137173	0.145518	0.0317902	35
FALSE	0.0391989	0.0585275	0.00768595	35
FALSE		0.116086	0.00315041	50
FALSE	0.0338034	0.0267109	0.00345552	40
FALSE	0.238251	0.203068	0.119225	35
TRUE	0.233335	0.192858	0.390055	40
FALSE	0.040088	0.034561	0.209192	40
FALSE	0.133718	0.0452745	0.0783878	40
TRUE	0.0843531	0.0839472	0.431925	30
FALSE		0.0275647	0.00541695	50
FALSE	0.222661	0.0362899	0.0343347	40
FALSE	0.234882	0.2694	0.0162456	30
FALSE	0.17647	0.0996874	0.195414	35
TRUE	0.23078	0.197511	0.370834	40
FALSE	0.029117	0.0326686	0.00501124	30
FALSE	0.0909676	0.0846668	0.543509	40
FALSE	0.0963038	0.0700698	0.0560773	40
FALSE	0.240664	0.112279	0.437064	35
FALSE	0.0302944	0.0320469	0.00321073	40
FALSE	0.0630215	0.0528106	0.221369	35
FALSE	0.0341392	0.0394869	0.00682215	40
FALSE		0.0271875	0.00295121	45
FALSE		0.0273838	0.0109061	45
FALSE	0.0387499	0.026236	0.178271	40
FALSE	0.168427	0.189426	0.00336135	35
FALSE	0.0320601	0.0483996	0.0207747	40
FALSE		0.1309	0.00650992	45
TRUE	0.192798	0.164185	0.321771	40
FALSE	0.0440081	0.0905745	0.0107787	40
FALSE	0.0837017	0.0532586	0.159574	40
FALSE	0.0347722	0.0639639	0.45756	40
FALSE	0.251974	0.269632	0.00607797	35
FALSE	0.0499654	0.164017	0.144987	40
FALSE	0.0366803	0.0335466	0.00302991	35
FALSE		0.0239662	0.00308682	45
FALSE	0.0272375	0.0235681	0.00339316	30
FALSE	0.042372	0.0389871	0.0152637	40
FALSE	0.10457	0.0812844	0.00923669	30
FALSE	0.0921414	0.152489	0.0611371	35
FALSE		0.0246481	0.0754681	45
FALSE	0.223576	0.169506	0.113324	35
FALSE	0.0541735	0.0604463	0.0533846	35
FALSE	0.070895	0.0709639	0.224461	35
FALSE	0.0453873	0.0668226	0.00496757	35
TRUE	0.103103	0.0541687	0.164148	40
FALSE	0.029275	0.0246432	0.00362453	35
FALSE	0.129091	0.172305	0.0187098	40
TRUE		0.0989451	0.142945	45
TRUE	0.0464261	0.029062	0.0481648	40
FALSE	0.0277972	0.0242102	0.0319979	30
FALSE	0.0279384	0.023801	0.00721809	35
TRUE	0.221592	0.202256	0.314463	30
FALSE		0.0249695	0.00315198	45
FALSE		0.0304986	0.00453031	45
FALSE	0.196345	0.217282	0.176116	40
FALSE	0.0455477	0.0335172	0.00304601	35
FALSE		0.0249427	0.00404835	50
FALSE		0.0238387	0.00301603	50
TRUE	0.0458279	0.0422867	0.412397	40
FALSE	0.0483294	0.0501115	0.0165479	40
FALSE	0.172473	0.047084	0.0127579	40
FALSE	0.106629	0.220858	0.00340404	35
FALSE	0.0314251	0.0669719	0.00338736	40
TRUE	0.0695685	0.0675457	0.339547	40
FALSE	0.038664	0.0303457	0.00879639	40
FALSE	0.0496488	0.0793945	0.00871381	40
FALSE	0.0276056	0.0241048	0.00309764	35
TRUE	0.1821	0.199577	0.274994	35
FALSE	0.0378222	0.0306374	0.00780223	40
FALSE	0.0487598	0.0430144	0.00398657	35
FALSE	0.0543208	0.0679542	0.306186	40
FALSE	0.0481923	0.0407051	0.00322208	35
FALSE		0.0256332	0.00506144	45
FALSE	0.153769	0.121609	0.0529715	40
TRUE	0.0655057	0.142787	0.324419	40
FALSE	0.247604	0.21544	0.147605	35
FALSE	0.272863	0.248578	0.0363416	35
FALSE	0.0314151	0.0247732	0.00330588	40
FALSE	0.0715136	0.0862887	0.00451778	40
FALSE	0.0969691	0.155611	0.0499037	35
FALSE	0.0324323	0.0274303	0.00310659	30
FALSE	0.147248	0.173001	0.006304	30
FALSE		0.162941	0.00333568	45
FALSE	0.0274308	0.0235413	0.0107197	40
FALSE	0.0488704	0.0362275	0.0388928	35
FALSE	0.138218	0.15949	0.0033941	35
TRUE	0.0465839	0.0543898	0.0181979	40
FALSE		0.0906584	0.0033775	45
FALSE		0.195224	0.051584	45
FALSE		0.044331	0.00690589	45
FALSE		0.0260786	0.00338061	45
FALSE	0.0274129	0.0236009	0.00309896	40
TRUE	0.0390867	0.0472161	0.0224738	35
FALSE	0.107838	0.082304	0.43385	40
FALSE	0.0805113	0.169957	0.162013	35
FALSE	0.191022	0.194374	0.0771583	40
FALSE	0.126123	0.0815432	0.137707	35
FALSE	0.0453084	0.0334848	0.00425268	30
FALSE		0.0382704	0.00314078	45
FALSE	0.153293	0.160943	0.00602049	40
FALSE		0.0404725	0.00306663	45
FALSE		0.0456219	0.00658385	50
FALSE		0.0510427	0.0132607	45
FALSE	0.0734314	0.086729	0.00898906	40
FALSE	0.0285434	0.025167	0.0040621	35
FALSE	0.253903	0.26771	0.406482	35
FALSE	0.0294248	0.0257458	0.00305089	40
FALSE		0.0262484	0.0143183	50
FALSE		0.0237334	0.0029449	45
FALSE	0.0279358	0.0235811	0.0033906	30
TRUE	0.104378	0.15855	0.0607854	40
FALSE	0.0291894	0.0241454	0.00309369	35
FALSE		0.0375914	0.0201187	45
FALSE		0.0249718	0.104831	45
FALSE	0.0667648	0.0742885	0.335128	40
FALSE	0.271208	0.26516	0.400929	35
FALSE	0.210598	0.184898	0.251119	40
FALSE	0.0275787	0.0240531	0.00314591	35
FALSE	0.0678427	0.0465968	0.00434769	30
FALSE		0.0351908	0.00928156	50
FALSE	0.17148	0.0757301	0.0203824	35
FALSE	0.234966	0.235253	0.0482495	40
TRUE	0.12066	0.196604	0.16269	35
FALSE	0.0822815	0.0587136	0.308483	40
FALSE		0.0697623	0.004655	45
FALSE	0.0328323	0.0265474	0.138045	40
FALSE	0.0367085	0.0362425	0.00898551	40
FALSE		0.0443791	0.00683858	45
FALSE		0.032658	0.00345059	45
FALSE		0.0256949	0.00303386	45
FALSE	0.196513	0.205294	0.028291	40
FALSE		0.0268849	0.00447869	45
FALSE	0.0366082	0.0492123	0.0176234	35
FALSE	0.106008	0.0827218	0.100141	40
FALSE	0.038193	0.0318009	0.174589	40
FALSE	0.200111	0.201558	0.329505	40
FALSE	0.119209	0.0780998	0.0164715	35
TRUE	0.0696062	0.121047	0.275715	40
FALSE	0.22157	0.225943	0.0149004	40
FALSE	0.0308972	0.032051	0.0035623	35
FALSE	0.160587	0.149082	0.22941	35
FALSE	0.0722139	0.0380537	0.28553	35
FALSE	0.0317147	0.0327821	0.00303895	35
FALSE	0.251898	0.217069	0.223472	35
FALSE	0.105947	0.081093	0.313832	40
FALSE		0.055671	0.0556516	45
FALSE	0.165974	0.130304	0.234642	40
FALSE	0.0457271	0.0258357	0.0194767	30
FALSE		0.0737983	0.0145653	45
FALSE	0.0271764	0.0236995	0.00858183	30
FALSE	0.178998	0.0888599	0.00839468	40
FALSE	0.158607	0.168618	0.00310479	40
FALSE	0.0429282	0.076424	0.011274	35
FALSE	0.0384997	0.0343625	0.127431	35
FALSE	0.0341093	0.0274381	0.00311491	40
FALSE	0.0346255	0.0289195	0.00303472	30
FALSE	0.25863	0.205943	0.320981	35
FALSE	0.246423	0.173406	0.120414	40
FALSE	0.0611634	0.136457	0.00350204	35
FALSE		0.0350893	0.00512832	45
TRUE	0.0718875	0.0610564	0.126406	40
FALSE	0.0375078	0.0471891	0.157096	40
FALSE	0.0281683	0.0246053	0.00705532	40
FALSE	0.0720601	0.0923622	0.0179898	40
FALSE		0.0374165	0.00328543	45
FALSE	0.0327418	0.0294279	0.104496	40
TRUE		0.0249632	0.16222	45
FALSE	0.0379014	0.0295011	0.0690975	40
FALSE	0.0485269	0.0629827	0.131465	40
FALSE	0.0352694	0.0534291	0.00438821	40
FALSE	0.0776752	0.145816	0.374888	35
FALSE	0.0329322	0.0319804	0.00348832	40
FALSE	0.186428	0.214616	0.492646	35
FALSE	0.0408627	0.109906	0.0103276	40
FALSE	0.0305451	0.0247887	0.00389065	40
TRUE	0.233886	0.189973	0.195515	30
FALSE		0.0432562	0.0081455	45
FALSE	0.0279659	0.02417	0.00294198	35
FALSE	0.032546	0.032822	0.00399772	35
FALSE	0.0272269	0.0235313	0.00310615	40
FALSE		0.0402316	0.0270202	50
FALSE	0.0897235	0.146616	0.268484	35
FALSE	0.176586	0.185615	0.340034	40
FALSE	0.033331	0.0334916	0.116632	40
FALSE		0.0384219	0.0151213	45
TRUE	0.114706	0.178382	0.229571	35
FALSE	0.0342207	0.0387384	0.00433462	40
FALSE	0.177394	0.223242	0.131782	40
FALSE	0.143621	0.105496	0.452432	35
TRUE	0.266061	0.241551	0.378436	35
TRUE	0.0909785	0.0609704	0.130535	30
FALSE	0.21893	0.0772698	0.183071	35
FALSE		0.0282861	0.0304472	50
FALSE	0.0374097	0.0345434	0.194883	35
FALSE	0.111333	0.208662	0.00310841	35
FALSE	0.071492	0.167334	0.0182069	35
TRUE	0.168839	0.118511	0.393244	35
FALSE	0.125264	0.066017	0.0484119	35
FALSE	0.156347	0.0965832	0.14865	40
FALSE	0.049845	0.0973251	0.0375149	35
FALSE		0.031333	0.0065256	45
FALSE	0.0404755	0.0591671	0.00313423	30
FALSE	0.181264	0.21099	0.0514234	30
FALSE	0.0471843	0.0616562	0.133707	35
TRUE	0.172241	0.117639	0.402511	35
FALSE		0.0375877	0.0444845	45
FALSE	0.0282161	0.0246333	0.00302409	40
FALSE	0.246901	0.244183	0.00629437	40
FALSE		0.0281025	0.00870944	45
TRUE	0.0626988	0.0533066	0.0326084	35
FALSE	0.0718953	0.0807044	0.0202409	35
FALSE	0.102394	0.0750017	0.120331	40
FALSE		0.11082	0.067659	45
FALSE	0.121306	0.170362	0.402732	35
FALSE	0.0671078	0.0871279	0.0141558	35
FALSE		0.0243333	0.00421608	45
FALSE	0.0373886	0.0373927	0.00573365	40
FALSE	0.0358685	0.0615712	0.00334644	35
FALSE	0.0652195	0.0572872	0.0112714	40
FALSE	0.0475138	0.0555414	0.196149	35
FALSE	0.136472	0.11947	0.466025	35
FALSE		0.0814661	0.0798445	45
FALSE	0.0360697	0.0265789	0.00404232	40
TRUE	0.0383025	0.0342724	0.353672	35
FALSE	0.0624626	0.0538103	0.00367337	35
FALSE	0.212061	0.295186	0.468537	35
FALSE	0.0294303	0.024958	0.0269749	35
FALSE		0.0242081	0.00302806	50
FALSE	0.254615	0.191758	0.239757	35
FALSE		0.0557689	0.0198991	45
FALSE	0.202653	0.0853506	0.309518	35
FALSE		0.028597	0.00308766	45
FALSE	0.145654	0.129093	0.320455	40
FALSE	0.240732	0.256279	0.442049	35
FALSE	0.12874	0.0573477	0.00390374	40
FALSE	0.253441	0.217685	0.0715748	35
FALSE	0.254074	0.217396	0.241571	35
FALSE	0.226236	0.289964	0.470846	35
FALSE	0.0355708	0.0751869	0.0115705	40
FALSE	0.0300709	0.0250599	0.00512744	40
FALSE		0.0436739	0.00365014	45
FALSE	0.203185	0.15785	0.108304	35
FALSE	0.0308938	0.0410484	0.00338554	40
TRUE	0.0848055	0.0514555	0.348553	40
FALSE		0.151563	0.00491386	45
FALSE	0.0321066	0.0277357	0.00483158	35
FALSE		0.106176	0.17577	45
FALSE		0.0729716	0.00349275	45
FALSE	0.0282216	0.0303855	0.00334028	30
FALSE	0.285795	0.153331	0.275641	35
FALSE	0.0418684	0.0445317	0.334754	35
FALSE		0.0517801	0.00560567	45
FALSE	0.0291589	0.0255209	0.00347986	40
FALSE	0.121265	0.0940912	0.0824673	40
FALSE		0.0928825	0.0300996	45
FALSE	0.246772	0.10233	0.429795	35
FALSE	0.0397767	0.0268054	0.00400416	40
FALSE	0.0645564	0.0391337	0.0324616	40
FALSE	0.0447079	0.0369969	0.00323152	35
FALSE		0.0396176	0.0200653	45
FALSE		0.0463924	0.0288936	50
FALSE	0.193144	0.122715	0.00309609	40
FALSE	0.0387456	0.0281635	0.00341247	40
FALSE		0.0246839	0.261179	45
FALSE	0.0461958	0.0318349	0.162671	40
FALSE	0.0373613	0.0396854	0.00519144	40
FALSE	0.0933961	0.0608404	0.0255696	35
FALSE	0.0713111	0.0495879	0.00757035	40
FALSE	0.122083	0.142177	0.277847	35
FALSE		0.0289629	0.0041954	45
FALSE	0.220919	0.205499	0.300758	30
FALSE	0.0738064	0.0875293	0.00383115	40
FALSE	0.0938448	0.235994	0.280434	40
FALSE	0.029417	0.0275748	0.00363067	40
FALSE	0.0609472	0.0471371	0.00500318	40
FALSE	0.262622	0.274787	0.0691173	35
FALSE		0.026765	0.00307759	45
FALSE	0.0882842	0.143155	0.00319544	40
FALSE	0.0466967	0.0398186	0.00596079	40
FALSE	0.0599576	0.045575	0.00759002	35
FALSE	0.237972	0.181007	0.00598317	35
FALSE	0.100908	0.061999	0.0867692	30
FALSE		0.028432	0.00478515	45
FALSE		0.0354642	0.0185442	45
FALSE		0.0286106	0.00337373	45
TRUE	0.12017	0.0554565	0.431694	35
FALSE		0.0506206	0.0281685	45
FALSE	0.272275	0.308048	0.168487	35
FALSE	0.228754	0.249774	0.0637826	40
FALSE	0.0377726	0.0410646	0.0102125	35
FALSE	0.102653	0.178707	0.0473919	40
FALSE	0.0671505	0.0556685	0.126363	40
FALSE	0.0958662	0.119812	0.0238862	35
FALSE	0.111568	0.0392563	0.0167789	35
TRUE	0.125089	0.0770548	0.119517	35
FALSE	0.067615	0.0611149	0.00399474	40
FALSE		0.0935673	0.0736227	45
FALSE	0.244745	0.240422	0.0456192	35
FALSE	0.257129	0.249137	0.0387896	40
FALSE		0.0727518	0.0622302	45
FALSE		0.0293216	0.0112441	45
TRUE	0.2511	0.262502	0.369506	35
FALSE	0.0584973	0.0469208	0.0324978	30
FALSE	0.0313863	0.0257303	0.00326049	35
TRUE	0.056278	0.0500769	0.437471	35
FALSE	0.0383716	0.0649777	0.109666	40
FALSE	0.108169	0.0748802	0.0401882	35
FALSE		0.0611778	0.0822325	45
FALSE		0.0350622	0.00321452	45
FALSE		0.0271337	0.00333069	45
FALSE	0.0287281	0.0244532	0.0030829	35
FALSE	0.2151	0.211411	0.0110152	40
FALSE	0.044914	0.0524759	0.00475206	40
FALSE	0.0422224	0.0663959	0.0032015	40
FALSE	0.0422478	0.0412049	0.00314283	35
FALSE	0.0858371	0.0531668	0.00332674	40
TRUE	0.241197	0.243217	0.42759	30
FALSE	0.0339484	0.0407138	0.00309778	40
FALSE	0.118879	0.0288197	0.00458082	40
FALSE	0.106037	0.123073	0.431589	35
FALSE	0.0924577	0.168516	0.333237	35
FALSE		0.0271676	0.00295547	45
FALSE	0.0362938	0.0329749	0.00569528	40
TRUE		0.0307377	0.218889	45
FALSE	0.125137	0.17203	0.00651388	40
FALSE	0.125796	0.04363	0.0178385	40
FALSE		0.0552882	0.0250678	45
FALSE		0.0319862	0.00505214	45
FALSE	0.029092	0.0252571	0.00337776	40
TRUE	0.239504	0.183456	0.34866	35
FALSE	0.135577	0.0755095	0.0147263	40
TRUE	0.070788	0.0465887	0.145604	40
FALSE	0.0851813	0.0752926	0.326157	35
FALSE		0.0320141	0.00345137	45
FALSE	0.0652991	0.040328	0.506451	35
FALSE	0.0304876	0.0331334	0.0263918	35
FALSE		0.0967655	0.0048187	50
FALSE	0.0363138	0.0349109	0.213728	35
FALSE		0.0250949	0.0175039	50
FALSE	0.057111	0.0259702	0.0077252	40
FALSE	0.0311443	0.027392	0.00299601	35
FALSE	0.0277801	0.0313279	0.00426689	30
FALSE	0.0517632	0.135849	0.0158707	40
FALSE		0.102336	0.0051112	45
FALSE		0.0783543	0.141949	45
FALSE	0.0862938	0.127175	0.00309516	35
FALSE	0.0578639	0.107234	0.00459563	30
FALSE	0.0283335	0.024067	0.00298161	40
FALSE		0.0244858	0.0031825	45
FALSE		0.0778005	0.0160318	45
FALSE	0.0302544	0.0304265	0.0040455	40
FALSE	0.23435	0.216408	0.233909	35
FALSE	0.0720622	0.0886152	0.00388805	40
FALSE	0.19531	0.238287	0.424679	35
FALSE	0.183854	0.209856	0.00459585	40
FALSE	0.0572674	0.0703311	0.00941403	40
FALSE		0.0646961	0.00550258	45
FALSE	0.031438	0.0296954	0.00590679	35
FALSE	0.185032	0.172511	0.0453233	40
FALSE		0.0439163	0.0029846	45
FALSE	0.174789	0.0761233	0.416051	30
TRUE	0.155761	0.231706	0.23771	40
FALSE	0.0318215	0.02592	0.00356697	35
FALSE	0.0504533	0.0815844	0.130999	40
FALSE	0.293813	0.140016	0.178553	35
FALSE	0.0468627	0.0278484	0.437021	35
TRUE	0.113926	0.18526	0.478609	30
FALSE	0.0573225	0.11975	0.00344809	40
FALSE	0.0545961	0.0445835	0.0415509	35
FALSE	0.14225	0.180827	0.00589884	40
TRUE	0.191581	0.135905	0.319231	35
FALSE	0.165173	0.173442	0.473257	35
FALSE	0.027181	0.0237265	0.00907202	35
FALSE	0.203444	0.0749677	0.0807292	35
TRUE	0.0418304	0.0863511	0.478765	40
FALSE	0.10096	0.112547	0.216993	35
FALSE	0.158914	0.097079	0.340035	40
FALSE	0.143743	0.0583584	0.0387731	40
FALSE	0.0330428	0.0404747	0.0058587	40
FALSE	0.040095	0.0321419	0.014462	40
FALSE		0.0721918	0.00681853	45
FALSE	0.0598565	0.0629286	0.0559948	35
FALSE	0.0347173	0.0352938	0.00875892	35
FALSE	0.284741	0.210502	0.00622358	35
FALSE	0.223254	0.101719	0.0571991	35
FALSE		0.0856056	0.501648	45
FALSE	0.276967	0.117334	0.0416562	35
TRUE	0.198106	0.112104	0.438319	40
FALSE		0.0346448	0.0225713	45
FALSE	0.0320661	0.030752	0.0033118	40
FALSE	0.0518471	0.129234	0.27019	30
FALSE		0.0237622	0.00317155	50
FALSE	0.0365866	0.073838	0.247804	40
FALSE	0.0307363	0.0296786	0.0032572	40
FALSE	0.162356	0.231777	0.409019	40
TRUE	0.205936	0.157867	0.246045	40
FALSE	0.12892	0.123941	0.0253623	40
FALSE	0.0528236	0.20371	0.00305262	40
FALSE	0.116756	0.0894196	0.0066545	40
FALSE	0.0279121	0.024249	0.0183702	40
FALSE	0.231159	0.137304	0.0228403	40
FALSE	0.0940254	0.209431	0.362842	40
FALSE	0.157275	0.228636	0.32654	40
TRUE	0.0316352	0.0253615	0.301515	35
FALSE	0.0504703	0.0937477	0.0108857	40
FALSE		0.139982	0.43277	45
FALSE	0.028113	0.0237803	0.00402795	35
FALSE	0.03475	0.0406255	0.00318736	35
FALSE		0.0430804	0.00411402	45
FALSE	0.197708	0.117544	0.27884	35
FALSE		0.0578676	0.0108636	45
FALSE	0.0390806	0.0302362	0.00377638	30
FALSE	0.0551278	0.139221	0.038296	40
FALSE	0.0314797	0.0351217	0.00313499	30
FALSE	0.0297259	0.0254014	0.0047296	40
FALSE		0.0953603	0.00939654	45
TRUE		0.0266013	0.0321817	45
FALSE	0.0432782	0.0363891	0.00597108	40
TRUE		0.0715326	0.243866	45
TRUE	0.213594	0.252095	0.386972	35
FALSE	0.13093	0.20612	0.33652	40
FALSE		0.0439451	0.00324278	45
FALSE	0.0399064	0.0288081	0.0036996	40
FALSE		0.0246043	0.00458989	50
FALSE	0.143821	0.0516694	0.0981435	40
FALSE	0.0521056	0.122277	0.00560359	40
FALSE	0.0589957	0.0419812	0.00498411	40
FALSE	0.0703556	0.0425946	0.00572704	40
FALSE	0.18139	0.148142	0.0218752	35
FALSE	0.23015	0.228394	0.161564	40
FALSE		0.0299618	0.00336714	50
FALSE	0.047587	0.0342287	0.00303611	35
FALSE	0.0755728	0.0803969	0.00453729	40
TRUE	0.147504	0.172427	0.408774	35
FALSE	0.0485037	0.0451906	0.0169012	35
TRUE	0.205653	0.182728	0.447812	40
FALSE	0.281837	0.259426	0.285093	35
FALSE	0.0930537	0.121769	0.0136321	30
FALSE	0.0372559	0.037852	0.468374	35
FALSE	0.168638	0.245237	0.015135	40
FALSE		0.0370275	0.077244	45
FALSE	0.176209	0.0693409	0.0179234	40
FALSE		0.052216	0.0851525	45
FALSE	0.233893	0.14424	0.0255225	35
FALSE	0.0369747	0.0406362	0.00338591	30
FALSE	0.0299107	0.024416	0.003155	40
FALSE	0.029288	0.0244885	0.00954311	30
FALSE	0.221604	0.257762	0.391828	35
FALSE	0.057089	0.0576192	0.00403443	40
FALSE	0.0325096	0.0341722	0.0119865	40
FALSE	0.0565111	0.150788	0.00513392	40
FALSE	0.03021	0.0251591	0.00433574	35
FALSE	0.0538315	0.0398688	0.00474382	30
FALSE		0.0238719	0.145482	45
FALSE	0.052102	0.0432416	0.3457	40
FALSE		0.0243145	0.00303237	45
FALSE	0.115194	0.108392	0.416059	35
FALSE		0.036083	0.00293769	45
FALSE	0.184661	0.170685	0.196137	35
FALSE	0.273433	0.18971	0.0468689	35
FALSE	0.0586363	0.0644684	0.0125232	35
FALSE	0.0937783	0.0451929	0.0227827	40
FALSE	0.0313335	0.0424629	0.00298236	40
FALSE	0.0328644	0.0573397	0.139439	35
TRUE	0.116626	0.212562	0.123114	40
FALSE		0.0239829	0.00316425	50
FALSE	0.0322749	0.0337487	0.148999	35
FALSE		0.0247232	0.0228291	45
FALSE		0.02721	0.00305828	45
FALSE	0.0283275	0.0242522	0.00308739	35
FALSE	0.221772	0.255851	0.17684	40
FALSE	0.143341	0.183125	0.00571652	40
FALSE	0.219997	0.179097	0.0118691	30
FALSE		0.0991536	0.00546923	45
FALSE		0.0254197	0.017988	45
FALSE	0.0413531	0.0260735	0.0054148	40
FALSE	0.0415472	0.0733421	0.00501838	40
FALSE	0.077004	0.153187	0.0772441	35
FALSE	0.0423443	0.0286365	0.00375282	40
FALSE		0.048632	0.00357608	45
FALSE		0.0263178	0.00386199	45
FALSE	0.116061	0.13183	0.0101982	35
FALSE	0.0318844	0.0273177	0.00380405	40
FALSE		0.074754	0.00416305	45
FALSE		0.0434625	0.00299572	45
FALSE	0.0666161	0.0478136	0.00308124	30
FALSE	0.0848346	0.0656141	0.019239	40
FALSE	0.261596	0.238022	0.463164	35
FALSE	0.0374169	0.0344227	0.325837	40
TRUE	0.162235	0.188885	0.289442	40
FALSE	0.0452001	0.0577334	0.386028	35
FALSE		0.0290244	0.0096227	50
FALSE		0.061614	0.00364597	45
FALSE	0.0996674	0.0797321	0.00468907	40
FALSE	0.0276908	0.0240907	0.00294018	30
FALSE		0.0331153	0.00759504	45
FALSE	0.0416895	0.0367202	0.00648463	35
FALSE	0.117681	0.0611038	0.0837586	35
FALSE	0.03247	0.0239742	0.00358512	40
FALSE	0.161294	0.216717	0.0660007	40
FALSE	0.0995496	0.162434	0.116275	40
FALSE	0.125248	0.138308	0.0668242	35
FALSE	0.0422098	0.0699484	0.00305446	40
FALSE	0.0658895	0.0607613	0.00375387	40
FALSE		0.0258019	0.00434559	45
FALSE	0.111738	0.0770405	0.032008	35
FALSE	0.0273235	0.0237732	0.00304481	40
FALSE		0.109635	0.00378408	45
FALSE	0.088732	0.149091	0.00372748	35
FALSE		0.0243219	0.00299806	50
FALSE	0.0937103	0.155348	0.332214	35
FALSE	0.0344076	0.0435645	0.0295561	40
FALSE	0.0903208	0.0749393	0.00303517	40
FALSE	0.112009	0.205807	0.0341561	35
TRUE	0.238577	0.192516	0.405535	30
FALSE	0.22934	0.112922	0.470803	35
FALSE		0.0260338	0.0300849	45
FALSE	0.0426653	0.0748795	0.00305355	40
FALSE	0.0832976	0.152708	0.0578882	35
TRUE		0.170616	0.494887	45
FALSE	0.0566283	0.0269589	0.0759149	30
FALSE	0.0356615	0.0370517	0.00307912	40
FALSE	0.126794	0.234169	0.467266	35
FALSE	0.226966	0.226091	0.512588	35
FALSE		0.0701181	0.00334515	45
FALSE		0.143456	0.348605	45
FALSE	0.262019	0.26968	0.407469	35
FALSE		0.0250049	0.00304631	45
FALSE		0.0331567	0.00328131	45
FALSE	0.119855	0.115804	0.0410559	40
FALSE		0.0310165	0.00477109	45
FALSE	0.0748422	0.135682	0.00642198	40
TRUE		0.0248058	0.25579	45
TRUE	0.228652	0.234068	0.293503	40
FALSE	0.085371	0.0861888	0.215639	35
FALSE	0.0284104	0.024564	0.00371643	40
FALSE	0.0295555	0.0244288	0.00306909	35
FALSE	0.107615	0.0947065	0.382907	35
FALSE	0.0706301	0.0589991	0.00325258	35
TRUE	0.181964	0.18088	0.429889	35
FALSE	0.0908805	0.102335	0.0158901	35
FALSE		0.0245796	0.00415286	50
FALSE	0.254068	0.281613	0.40813	30
FALSE	0.146262	0.15863	0.104552	40
FALSE	0.0496226	0.058338	0.270386	40
FALSE	0.0363144	0.029338	0.0420934	30
FALSE	0.0299676	0.0279857	0.00303831	30
FALSE	0.0473762	0.0693392	0.198516	40
FALSE	0.165043	0.176375	0.296705	35
FALSE	0.0296593	0.0253082	0.0030603	30
[truncated: 5,450 more rows]

## Sheet: morphokinetics_t5-t3
FH	recalibrated_44h	recalibrated_68h	recalibrated_116h	t5-t3
FALSE	0.0478506	0.0405745	0.25965	10
FALSE	0.112225	0.243493	0.0858478	15
FALSE	0.187916	0.133672	0.076064	0
FALSE	0.0715536	0.136823	0.115633	15
FALSE	0.0438925	0.0368552	0.00945172	15
FALSE	0.0852562	0.064867	0.00580983	0
FALSE	0.268683	0.278579	0.406109	10
FALSE	0.0426179	0.0593154	0.00356104	15
FALSE	0.27012	0.155394	0.327171	15
FALSE	0.109481	0.223926	0.00348147	10
FALSE	0.0831726	0.197836	0.041236	15
FALSE	0.0281119	0.0249954	0.00332535	15
FALSE	0.0322933	0.0271364	0.00481011	15
FALSE	0.0572617	0.03906	0.00756757	15
FALSE	0.0312406	0.0258586	0.0038215	10
FALSE	0.0606434	0.136677	0.00325684	20
FALSE	0.028322	0.0249244	0.00308585	10
FALSE	0.0563478	0.029575	0.107922	15
FALSE	0.072191	0.101351	0.00316067	15
TRUE	0.187138	0.218498	0.214077	15
TRUE	0.0334776	0.0507147	0.227747	15
FALSE	0.10165	0.184828	0.00861912	10
FALSE	0.0289754	0.025667	0.00457916	15
FALSE	0.0408179	0.0455241	0.0061998	20
FALSE	0.0487935	0.0465137	0.163459	10
FALSE	0.0333589	0.0372856	0.00313627	15
FALSE	0.250899	0.278003	0.0557128	10
FALSE	0.0522442	0.0906874	0.00351017	15
FALSE	0.0360878	0.0271493	0.00724643	15
FALSE	0.0343797	0.0289596	0.00305926	15
FALSE	0.028865	0.0252301	0.00317635	0
FALSE	0.143067	0.131278	0.143692	15
FALSE	0.248936	0.223731	0.440632	15
FALSE	0.250766	0.127855	0.332428	20
FALSE	0.116757	0.0665419	0.148491	15
TRUE	0.0675953	0.145945	0.324821	15
FALSE	0.235948	0.188578	0.349365	10
FALSE	0.141915	0.179415	0.00764479	15
TRUE	0.258356	0.281115	0.496369	15
TRUE	0.287181	0.292855	0.420298	15
FALSE	0.118817	0.243528	0.451085	10
FALSE	0.102287	0.191619	0.00889783	15
FALSE	0.0463217	0.0509445	0.123821	10
FALSE	0.0490841	0.0376182	0.0104097	10
FALSE	0.0408343	0.0284351	0.00479528	5
TRUE	0.0818496	0.156376	0.283446	15
TRUE	0.272735	0.253255	0.261453	10
FALSE	0.18931	0.104481	0.0088994	15
FALSE	0.0450046	0.0626616	0.00445911	15
FALSE	0.0477451	0.0360058	0.00550195	10
FALSE	0.0746529	0.189852	0.0749307	10
TRUE	0.185335	0.109685	0.330389	10
FALSE	0.0306475	0.026944	0.0206043	0
TRUE	0.0652038	0.134107	0.328223	15
FALSE	0.167901	0.108581	0.00420965	10
FALSE	0.0674255	0.157876	0.0270654	15
FALSE	0.0512767	0.038846	0.0081389	5
FALSE	0.0303574	0.0280117	0.0301735	10
FALSE	0.0370279	0.0345283	0.00330753	15
FALSE	0.0943656	0.117709	0.00948521	15
FALSE	0.0303134	0.0270009	0.0232222	20
FALSE	0.0529569	0.048942	0.281954	15
FALSE	0.0285	0.0261794	0.00346105	15
TRUE	0.0646343	0.162351	0.452305	15
FALSE	0.0581409	0.103728	0.0715364	15
FALSE	0.18641	0.169175	0.389801	15
FALSE	0.0296303	0.0254557	0.0125017	15
FALSE	0.121663	0.0568326	0.422291	10
FALSE	0.0812249	0.130177	0.0567311	10
FALSE	0.0306115	0.0272945	0.0289248	15
FALSE	0.075669	0.103661	0.0224899	10
FALSE	0.0685832	0.0976401	0.00371668	15
FALSE	0.062224	0.131287	0.00474468	10
FALSE	0.0640372	0.0707374	0.00888675	10
FALSE	0.0361136	0.0302229	0.103905	15
FALSE	0.126068	0.0899289	0.00439987	0
FALSE	0.0338295	0.0270849	0.0371854	10
FALSE	0.0666711	0.046126	0.0096388	20
TRUE	0.243593	0.231878	0.399241	15
FALSE	0.187816	0.155949	0.113248	20
FALSE	0.187048	0.118614	0.210513	10
FALSE	0.035883	0.0268478	0.00468542	15
FALSE	0.15299	0.0876985	0.314608	15
FALSE	0.0302244	0.0275308	0.00815063	15
FALSE	0.138927	0.120105	0.0066751	10
FALSE	0.0346289	0.0615562	0.0262883	15
FALSE	0.0293798	0.0261532	0.00316628	15
FALSE	0.0283902	0.0247402	0.00399187	15
FALSE	0.0958002	0.094541	0.00735864	5
FALSE	0.113403	0.118599	0.470088	10
FALSE	0.0382428	0.0273502	0.17923	5
FALSE	0.0861594	0.0553934	0.160344	0
FALSE	0.118176	0.111346	0.416104	15
FALSE	0.0291284	0.0263939	0.00336058	20
FALSE	0.0379329	0.0411736	0.0867545	15
FALSE	0.033751	0.0293095	0.0109662	0
FALSE	0.0345843	0.0410462	0.00322219	15
TRUE	0.0776885	0.0452196	0.548076	10
FALSE	0.0296566	0.0284859	0.00328653	5
FALSE	0.0305225	0.0261038	0.00316615	15
FALSE	0.127796	0.110661	0.36567	15
FALSE	0.191007	0.16308	0.00655128	10
FALSE	0.120572	0.183048	0.330914	10
FALSE	0.119048	0.122713	0.00317362	10
FALSE	0.0670225	0.12349	0.00447648	20
FALSE	0.0488294	0.0561306	0.00335502	0
FALSE	0.076369	0.151337	0.00324691	15
FALSE	0.0411785	0.0306942	0.0435728	15
FALSE	0.0717446	0.0875023	0.361584	10
FALSE	0.235241	0.0858026	0.0441484	15
FALSE	0.0290621	0.0284951	0.00336699	10
FALSE	0.202797	0.245989	0.00345775	10
FALSE	0.0322596	0.0328542	0.00333188	20
FALSE	0.119168	0.072772	0.405344	15
FALSE	0.106361	0.0288247	0.00374839	0
FALSE	0.0826136	0.0428064	0.0910371	0
TRUE	0.30189	0.257817	0.415189	15
TRUE	0.0307659	0.0292154	0.143273	15
FALSE	0.180417	0.0525331	0.012283	15
FALSE	0.177738	0.190384	0.163548	10
FALSE	0.0652493	0.0413592	0.00321526	10
TRUE	0.136145	0.235539	0.438815	15
TRUE	0.254504	0.140217	0.0934221	20
FALSE	0.0832545	0.200746	0.0212498	15
FALSE	0.0400025	0.0274873	0.00321472	20
FALSE	0.0774069	0.0679902	0.00324982	15
FALSE	0.258583	0.280834	0.330297	10
FALSE	0.28298	0.21216	0.187537	10
FALSE	0.0730086	0.129321	0.01483	10
TRUE	0.223668	0.266705	0.391079	15
FALSE	0.0591677	0.113442	0.00299009	10
FALSE	0.0371844	0.0351508	0.027422	10
FALSE	0.0602331	0.0396961	0.00326038	15
TRUE	0.280044	0.277768	0.13245	15
FALSE	0.266566	0.262528	0.309657	15
FALSE	0.186267	0.141519	0.450288	10
FALSE	0.0340661	0.0282477	0.0310384	0
FALSE	0.0678694	0.0804521	0.0109298	15
FALSE	0.0463996	0.0317975	0.042567	15
TRUE	0.0543289	0.142617	0.424852	15
FALSE	0.184187	0.187797	0.0277537	15
FALSE	0.0439048	0.0407622	0.0155096	10
FALSE	0.0534136	0.0330971	0.00785111	15
TRUE	0.0856629	0.0867344	0.234032	15
FALSE	0.0958456	0.187287	0.00313	10
FALSE	0.0366062	0.0555677	0.00448315	15
FALSE	0.101386	0.140332	0.345444	10
FALSE	0.0330869	0.0272703	0.00380192	15
FALSE	0.0850453	0.171266	0.00980614	15
FALSE	0.0350669	0.0268592	0.00407576	20
FALSE	0.0405341	0.0273895	0.00914825	5
FALSE	0.118406	0.21095	0.0323105	10
FALSE	0.100744	0.0662465	0.0458686	15
FALSE	0.0933042	0.139733	0.315872	10
FALSE	0.041663	0.0496982	0.00328478	10
FALSE	0.0578952	0.0459712	0.00877947	15
FALSE	0.035656	0.0268434	0.00306987	20
FALSE	0.179506	0.184237	0.272713	15
FALSE	0.0575145	0.0650546	0.020639	10
FALSE	0.0355652	0.0718228	0.0897271	10
FALSE	0.256725	0.228193	0.440382	15
FALSE	0.121917	0.134422	0.0318882	15
FALSE	0.037983	0.0512533	0.0178958	10
FALSE	0.156467	0.095913	0.345669	15
FALSE	0.0616345	0.100381	0.00436657	15
FALSE	0.0323811	0.025526	0.00335392	15
FALSE	0.033849	0.0353985	0.488682	10
FALSE	0.0343583	0.033885	0.00314942	15
FALSE	0.0840039	0.180782	0.318155	10
FALSE	0.185164	0.228356	0.0242443	10
FALSE	0.0310472	0.0299338	0.0195442	10
FALSE	0.0370287	0.0325222	0.00370834	10
FALSE	0.226224	0.0878375	0.303076	10
FALSE	0.051193	0.0330941	0.00395279	10
FALSE	0.036379	0.0285608	0.0096975	20
FALSE	0.132452	0.140012	0.00412311	15
FALSE	0.117778	0.0625662	0.00636012	15
FALSE	0.0847124	0.0609658	0.308941	15
FALSE	0.0657758	0.0377021	0.13141	20
FALSE	0.0368722	0.0263788	0.0032155	15
FALSE	0.0386062	0.0290085	0.00421509	10
FALSE	0.102771	0.225118	0.00432688	15
FALSE	0.21086	0.181281	0.460371	10
FALSE	0.133418	0.184954	0.334742	10
FALSE	0.0950744	0.171718	0.333608	15
FALSE	0.04203	0.08449	0.0425933	10
FALSE	0.268596	0.189093	0.3194	10
FALSE	0.0281787	0.024716	0.0105112	0
FALSE	0.0339139	0.0456545	0.00311224	10
FALSE	0.0302432	0.0258141	0.173523	15
TRUE	0.159248	0.234714	0.238372	15
FALSE	0.0512054	0.0703171	0.00526796	10
FALSE	0.0309259	0.0280996	0.00317547	10
TRUE	0.103632	0.106187	0.342899	10
FALSE	0.22392	0.226459	0.00867538	15
FALSE	0.0326144	0.0304164	0.00481284	20
FALSE	0.0350587	0.0293349	0.117489	15
TRUE	0.144856	0.261694	0.450283	10
TRUE	0.0526427	0.0342779	0.20728	10
FALSE	0.0379965	0.0304658	0.00722912	0
FALSE	0.0281022	0.0249004	0.00304022	10
FALSE	0.245448	0.265992	0.224122	15
FALSE	0.126152	0.146384	0.507413	15
FALSE	0.0310147	0.0290974	0.00301919	15
FALSE	0.0677485	0.0696147	0.0044923	20
FALSE	0.0667808	0.174897	0.0148302	15
FALSE	0.081449	0.089325	0.00769576	15
FALSE	0.192445	0.254635	0.0090979	10
FALSE	0.0334082	0.0292643	0.00437929	15
FALSE	0.0357532	0.0301128	0.163189	10
TRUE	0.16851	0.11218	0.0619412	10
FALSE	0.248277	0.143217	0.198825	15
FALSE	0.0669781	0.0929757	0.0732871	15
FALSE	0.107088	0.0956776	0.0304909	15
FALSE	0.0316005	0.0346393	0.0316784	15
FALSE	0.0331743	0.0298806	0.00488686	10
FALSE	0.0283236	0.0248056	0.00317804	5
TRUE	0.123406	0.130384	0.351228	10
FALSE	0.0911389	0.0427071	0.00814203	15
FALSE	0.0321061	0.0336183	0.00364263	15
FALSE	0.0430923	0.137058	0.126589	15
FALSE	0.0847625	0.0273991	0.030476	0
FALSE	0.0286816	0.0253174	0.00315864	15
FALSE	0.0946939	0.14719	0.130136	10
TRUE	0.0423791	0.0609988	0.194647	10
FALSE	0.0368255	0.0406336	0.00587209	15
FALSE	0.0330133	0.0570568	0.00664487	15
FALSE	0.0468072	0.0599652	0.386195	15
FALSE	0.0753862	0.0721003	0.00474801	15
TRUE	0.0482267	0.0565497	0.0184765	15
FALSE	0.0947991	0.0978518	0.0110739	15
FALSE	0.129413	0.0722168	0.0625179	0
FALSE	0.159016	0.241099	0.00832593	15
TRUE	0.260316	0.193451	0.0462126	15
FALSE	0.069411	0.102081	0.300588	10
FALSE	0.0412618	0.0295079	0.0216698	10
FALSE	0.034066	0.0310486	0.0995506	15
FALSE	0.0324121	0.0343672	0.00965692	0
FALSE	0.11327	0.110904	0.0169119	15
FALSE	0.0610928	0.229771	0.432971	10
FALSE	0.228313	0.196102	0.480229	15
FALSE	0.194055	0.187742	0.00617866	10
FALSE	0.0295189	0.0257282	0.0709838	0
FALSE	0.152789	0.195247	0.170914	15
TRUE	0.236177	0.187197	0.350556	10
FALSE	0.0872864	0.0848965	0.318903	15
FALSE	0.0317563	0.0293732	0.00971774	15
FALSE	0.128388	0.0684114	0.0489326	15
FALSE	0.103647	0.0735548	0.0134667	20
FALSE	0.122904	0.118818	0.0415298	15
FALSE	0.0585532	0.159322	0.0336115	10
FALSE	0.136149	0.302158	0.0031434	15
FALSE	0.0313877	0.0251751	0.00365438	0
FALSE	0.0543288	0.173637	0.0198162	15
FALSE	0.0731003	0.193277	0.0030398	15
FALSE	0.0590178	0.110865	0.201818	15
FALSE	0.0538808	0.0323891	0.00393205	0
FALSE	0.087029	0.0502594	0.0940552	10
FALSE	0.0328616	0.0302126	0.00451823	0
TRUE	0.210486	0.267034	0.336371	10
TRUE	0.231066	0.139968	0.469415	10
FALSE	0.0430431	0.0585538	0.069178	20
FALSE	0.151211	0.0669314	0.00726874	0
FALSE	0.0287492	0.0251005	0.00300627	0
FALSE	0.0317429	0.0279304	0.0107999	10
FALSE	0.153227	0.0804724	0.144059	15
FALSE	0.0610991	0.109028	0.0196646	15
FALSE	0.032229	0.0316676	0.00405176	0
FALSE	0.269544	0.269491	0.0639873	10
TRUE	0.227645	0.167731	0.395282	15
FALSE	0.0503616	0.0601279	0.0452469	10
FALSE	0.242317	0.206211	0.119978	15
FALSE	0.0355017	0.0263647	0.00425179	0
FALSE	0.0555453	0.0505319	0.336006	15
FALSE	0.0293181	0.0257094	0.0147767	10
FALSE	0.0739727	0.150641	0.00912488	15
FALSE	0.278012	0.197107	0.235305	10
FALSE	0.043988	0.0436985	0.0166624	20
FALSE	0.0350104	0.0396065	0.0162084	15
FALSE	0.039695	0.0654452	0.0041016	15
FALSE	0.101479	0.19501	0.326334	10
TRUE	0.104977	0.211762	0.408402	10
FALSE	0.0305788	0.0271983	0.00334398	15
FALSE	0.252594	0.158008	0.402127	15
FALSE	0.0396691	0.0638653	0.0804967	10
FALSE	0.0445834	0.0502208	0.00321153	10
FALSE	0.0293478	0.025815	0.00320009	10
FALSE	0.132675	0.121118	0.277358	15
FALSE	0.0957786	0.229286	0.324705	15
FALSE	0.0808224	0.229047	0.00359115	15
FALSE	0.12702	0.216108	0.36543	15
FALSE	0.123214	0.106165	0.0696178	15
FALSE	0.0442058	0.077426	0.00312445	15
FALSE	0.18358	0.163046	0.214133	15
FALSE	0.184125	0.104521	0.214468	10
FALSE	0.0437773	0.0430414	0.00321542	5
FALSE	0.0303326	0.0268585	0.00321643	15
FALSE	0.286014	0.262245	0.285627	15
FALSE	0.0287825	0.0253043	0.00351798	10
FALSE	0.05525	0.0563689	0.0773963	15
FALSE	0.0296866	0.0261096	0.00339171	15
FALSE	0.0287619	0.0250148	0.00306073	0
FALSE	0.229301	0.104459	0.0120269	20
FALSE	0.0293674	0.0257958	0.00355326	20
FALSE	0.198161	0.0809671	0.00753391	15
FALSE	0.195901	0.0981334	0.0065422	0
FALSE	0.269593	0.269112	0.146251	15
FALSE	0.2152	0.214636	0.0127022	10
FALSE	0.0777769	0.068424	0.0091494	15
FALSE	0.0395508	0.102503	0.00464442	10
FALSE	0.0649903	0.138913	0.0712071	10
FALSE	0.290175	0.30173	0.0712115	15
FALSE	0.0753253	0.0352575	0.00585803	15
FALSE	0.0846397	0.069797	0.00768123	15
FALSE	0.0538864	0.125336	0.00571882	15
FALSE	0.0891891	0.106342	0.204024	15
FALSE	0.0778102	0.111668	0.03287	15
FALSE	0.0468823	0.0469608	0.00321274	10
FALSE	0.136725	0.179773	0.401538	10
FALSE	0.135274	0.13365	0.321292	15
FALSE	0.0432855	0.0763263	0.0032543	5
FALSE	0.211134	0.229295	0.0169853	15
FALSE	0.13371	0.0950484	0.0107562	15
FALSE	0.0295448	0.0254703	0.00384631	5
FALSE	0.0618393	0.0811345	0.339009	15
FALSE	0.0311108	0.0282585	0.152819	15
FALSE	0.148711	0.211417	0.376415	10
FALSE	0.0592525	0.0384916	0.00942785	10
FALSE	0.2143	0.184713	0.030024	15
FALSE	0.076622	0.133946	0.00948324	15
FALSE	0.0349382	0.0268993	0.00556197	15
TRUE	0.225565	0.261152	0.222833	15
FALSE	0.0730993	0.0734458	0.225151	15
FALSE	0.0889166	0.198597	0.00304787	10
TRUE	0.202168	0.143719	0.37447	15
FALSE	0.1269	0.17096	0.0133853	10
FALSE	0.289756	0.27403	0.391969	10
FALSE	0.0334656	0.0276778	0.0384482	5
FALSE	0.0896139	0.104577	0.00368219	0
FALSE	0.0313548	0.0271284	0.0208502	15
FALSE	0.103377	0.159776	0.0230207	10
TRUE	0.165788	0.192066	0.289961	15
FALSE	0.0596723	0.0538755	0.00890111	10
FALSE	0.0440266	0.0935983	0.095032	15
FALSE	0.172882	0.0690983	0.03526	20
TRUE	0.272423	0.247816	0.444323	15
FALSE	0.0395611	0.0290529	0.00303417	0
FALSE	0.029354	0.025434	0.00304689	5
FALSE	0.0469852	0.0579698	0.00373739	0
FALSE	0.035827	0.0308633	0.0192183	10
FALSE	0.0319504	0.0281406	0.00339501	5
FALSE	0.0374781	0.0281663	0.254174	15
TRUE	0.163517	0.230897	0.406821	15
TRUE	0.137824	0.123086	0.343962	15
FALSE	0.0630876	0.0841124	0.0805088	15
FALSE	0.188751	0.120204	0.00615165	15
FALSE	0.0362298	0.0311655	0.00824602	15
FALSE	0.243524	0.167699	0.265073	15
FALSE	0.0292552	0.0255486	0.00822817	5
FALSE	0.0331481	0.0470993	0.00314688	15
FALSE	0.0352916	0.0542549	0.177143	10
FALSE	0.0309509	0.0315215	0.106413	15
FALSE	0.0613532	0.159867	0.0298984	15
FALSE	0.0343803	0.0274433	0.0281443	15
FALSE	0.0395018	0.0417238	0.00318714	15
FALSE	0.0403297	0.0366794	0.00414367	15
FALSE	0.0372224	0.063881	0.00342281	10
FALSE	0.0554925	0.0676112	0.0169368	10
FALSE	0.0994313	0.191204	0.0211074	15
FALSE	0.124175	0.080151	0.340029	10
FALSE	0.0335854	0.0483292	0.00391716	15
FALSE	0.0337957	0.0543377	0.00497531	15
FALSE	0.0293772	0.0250012	0.0041193	15
FALSE	0.19998	0.11118	0.0330336	15
FALSE	0.0373168	0.0273003	0.436825	0
TRUE	0.0468283	0.055229	0.178415	15
FALSE	0.0322393	0.0256119	0.00344042	15
FALSE	0.153529	0.116824	0.16861	15
FALSE	0.158336	0.173759	0.139158	15
FALSE	0.0339269	0.0295159	0.122773	15
FALSE	0.0810544	0.0989049	0.017321	15
FALSE	0.0294784	0.0252129	0.00304983	0
TRUE	0.0848788	0.115587	0.375588	15
FALSE	0.0313609	0.0260955	0.00313323	20
FALSE	0.0358625	0.034753	0.00317365	15
FALSE	0.0370703	0.0314177	0.0040361	10
FALSE	0.210455	0.12051	0.00534435	15
FALSE	0.107884	0.260029	0.442946	10
FALSE	0.0310615	0.0271919	0.00308055	10
FALSE	0.044855	0.0388301	0.0123949	15
TRUE	0.0794207	0.183266	0.182603	15
FALSE	0.0353922	0.114867	0.00396424	15
FALSE	0.0302684	0.0263668	0.00322904	15
FALSE	0.0688816	0.0768255	0.335492	15
FALSE	0.071312	0.19839	0.0521232	15
FALSE	0.0398983	0.0306436	0.00338568	10
FALSE	0.0590113	0.0273333	0.00787312	10
FALSE	0.185116	0.151316	0.0221918	15
FALSE	0.310978	0.278948	0.0181802	15
FALSE	0.115423	0.069238	0.0292826	15
FALSE	0.0329134	0.054572	0.00506061	15
FALSE	0.205833	0.220442	0.0342025	15
FALSE	0.153901	0.113088	0.0649311	10
FALSE	0.0510746	0.053486	0.0701694	10
FALSE	0.0305484	0.0255064	0.00330601	15
FALSE	0.106813	0.0436457	0.0413832	0
FALSE	0.108788	0.0837339	0.314272	10
FALSE	0.137983	0.260085	0.00391667	10
FALSE	0.0804838	0.0696464	0.00397135	15
FALSE	0.148488	0.100113	0.249895	15
FALSE	0.0601249	0.14738	0.00998527	10
FALSE	0.0291832	0.0259324	0.00339383	15
FALSE	0.0864667	0.159727	0.286962	15
FALSE	0.0415075	0.0587967	0.00698663	15
TRUE	0.257676	0.234299	0.106362	15
FALSE	0.0417474	0.0402052	0.165346	10
FALSE	0.140745	0.225846	0.00350014	10
FALSE	0.0934695	0.105232	0.0161431	10
FALSE	0.0339521	0.0273042	0.00793806	20
FALSE	0.0978024	0.0883929	0.392575	15
FALSE	0.0593423	0.0397082	0.0162049	0
FALSE	0.074696	0.10391	0.00304613	15
FALSE	0.0564723	0.0642931	0.196907	15
FALSE	0.0336403	0.0264953	0.00582012	15
FALSE	0.0351593	0.0320856	0.00449104	10
FALSE	0.0927843	0.209522	0.251375	15
FALSE	0.0712893	0.110167	0.0117485	10
FALSE	0.0670414	0.118185	0.101409	15
TRUE	0.0328661	0.0267029	0.301996	20
FALSE	0.0517232	0.0872246	0.00968902	15
FALSE	0.0296765	0.0257142	0.00313351	15
FALSE	0.0298306	0.0255075	0.00309848	5
FALSE	0.0302565	0.0250197	0.00847169	5
FALSE	0.0285988	0.0252822	0.00322524	0
FALSE	0.0365889	0.0350276	0.442839	0
TRUE	0.255213	0.205013	0.416643	10
FALSE	0.116532	0.223915	0.0182811	10
TRUE	0.239615	0.146536	0.403992	0
FALSE	0.0498333	0.0998009	0.026935	15
FALSE	0.099569	0.0599525	0.00307329	15
FALSE	0.135807	0.232758	0.00314786	10
FALSE	0.0720783	0.067091	0.0106551	15
FALSE	0.0346118	0.0351041	0.117381	15
FALSE	0.1729	0.126067	0.0435176	15
FALSE	0.105179	0.0775502	0.121085	10
FALSE	0.0370724	0.0749861	0.00359311	15
FALSE	0.223151	0.205274	0.389191	15
FALSE	0.0336386	0.0266671	0.00321149	0
FALSE	0.0592277	0.122793	0.00352633	15
FALSE	0.0339244	0.0262792	0.00328023	0
FALSE	0.14658	0.24298	0.00649606	10
FALSE	0.120859	0.209786	0.00343224	10
FALSE	0.0465414	0.038129	0.00363644	15
FALSE	0.15318	0.0530856	0.0873726	0
FALSE	0.14059	0.258848	0.00313033	15
FALSE	0.0387288	0.0423866	0.00305205	0
FALSE	0.0873135	0.0680011	0.0195287	15
FALSE	0.252497	0.269512	0.349223	15
FALSE	0.265193	0.254548	0.418024	10
FALSE	0.137411	0.224626	0.0170409	10
FALSE	0.0365963	0.0287589	0.00424066	5
FALSE	0.0948486	0.21611	0.0165767	10
FALSE	0.02932	0.0252256	0.00330017	15
FALSE	0.0914692	0.0296674	0.00314757	15
FALSE	0.0592643	0.0962995	0.00533136	10
FALSE	0.0483831	0.110001	0.136541	15
FALSE	0.08336	0.0440431	0.00845279	15
FALSE	0.241006	0.173872	0.0433995	20
FALSE	0.0813369	0.0693738	0.0545019	0
FALSE	0.230813	0.278752	0.48396	10
FALSE	0.0392027	0.0586768	0.00965883	0
FALSE	0.201065	0.198228	0.437604	15
FALSE	0.275368	0.267933	0.401036	15
FALSE	0.0292807	0.0255259	0.0243453	15
FALSE	0.0331755	0.0295925	0.00419036	15
FALSE	0.118657	0.256008	0.42982	10
FALSE	0.0781873	0.12671	0.198845	10
TRUE	0.265077	0.173169	0.302451	10
FALSE	0.132265	0.175506	0.018994	15
TRUE	0.142998	0.191787	0.0169369	15
FALSE	0.0700726	0.0591685	0.0703951	15
FALSE	0.0883347	0.0552995	0.00340275	15
FALSE	0.0296771	0.0251679	0.003761	15
FALSE	0.0361733	0.026799	0.00325826	5
FALSE	0.22525	0.207569	0.0213133	10
FALSE	0.0290705	0.0256912	0.00303623	10
FALSE	0.0612842	0.0651657	0.00881385	10
FALSE	0.0293659	0.0256451	0.00330305	15
FALSE	0.0818323	0.0470369	0.00318788	15
FALSE	0.256726	0.18289	0.267758	10
FALSE	0.0326782	0.028962	0.0348959	20
FALSE	0.120081	0.254158	0.00354316	10
FALSE	0.0420822	0.0747052	0.00575726	10
FALSE	0.109051	0.151433	0.00351535	15
FALSE	0.17289	0.238199	0.0517926	15
FALSE	0.0403604	0.0331822	0.0586071	10
FALSE	0.0367965	0.0344379	0.00719942	20
FALSE	0.0638641	0.213816	0.0111613	15
FALSE	0.0340951	0.0381823	0.0140114	5
FALSE	0.0541594	0.0879889	0.0455128	10
FALSE	0.0743301	0.0532261	0.0493787	10
FALSE	0.105862	0.0422062	0.00672839	20
FALSE	0.0314127	0.0269664	0.00321027	0
FALSE	0.0379607	0.0763677	0.248442	15
FALSE	0.0431376	0.042434	0.0429513	10
FALSE	0.0752346	0.0800278	0.419916	10
FALSE	0.0287856	0.0251111	0.00542442	20
FALSE	0.273219	0.255385	0.372233	10
FALSE	0.0452357	0.0409077	0.00353779	0
FALSE	0.0348831	0.0314553	0.00333035	0
FALSE	0.0467983	0.0381446	0.00764712	5
FALSE	0.0634942	0.0670103	0.28344	15
FALSE	0.0391899	0.0469578	0.0732969	10
FALSE	0.0430129	0.0478414	0.00692863	5
FALSE	0.106301	0.210111	0.16724	10
FALSE	0.0516338	0.0499638	0.25929	5
FALSE	0.179922	0.231782	0.00609247	10
FALSE	0.0781051	0.0748131	0.0153986	10
FALSE	0.0587386	0.0676392	0.106241	15
FALSE	0.227577	0.172708	0.114068	10
FALSE	0.0283515	0.0249133	0.00310393	0
FALSE	0.248773	0.203551	0.0032894	15
FALSE	0.0320803	0.0267417	0.00310764	10
FALSE	0.0999505	0.12569	0.0152675	15
FALSE	0.287437	0.315885	0.169782	15
FALSE	0.0435198	0.037347	0.0920919	5
FALSE	0.148248	0.154857	0.381948	15
FALSE	0.0697796	0.100295	0.0896221	15
TRUE	0.190888	0.126482	0.0510686	15
FALSE	0.0289365	0.031415	0.00325493	10
TRUE	0.268426	0.248112	0.0204358	15
FALSE	0.0489198	0.0810272	0.0643854	15
FALSE	0.0765479	0.0737515	0.00576126	15
FALSE	0.156122	0.103495	0.0557154	0
FALSE	0.0293435	0.0259482	0.00309443	20
FALSE	0.0822845	0.158489	0.00471178	15
FALSE	0.0287012	0.0253012	0.00370905	10
FALSE	0.0326748	0.0327338	0.00315829	15
FALSE	0.198622	0.164548	0.00796535	20
FALSE	0.0634342	0.047288	0.160439	15
FALSE	0.0314866	0.028733	0.00745943	15
FALSE	0.0791557	0.184128	0.00402278	15
FALSE	0.0809607	0.077784	0.0215217	15
FALSE	0.147642	0.198948	0.00428825	10
FALSE	0.189631	0.101698	0.035797	20
FALSE	0.230253	0.23705	0.17859	10
FALSE	0.218739	0.131265	0.0465175	10
FALSE	0.281151	0.27741	0.434147	10
FALSE	0.0950971	0.0777897	0.00524601	0
FALSE	0.122071	0.0528113	0.0170042	5
FALSE	0.188585	0.138445	0.496112	10
FALSE	0.105884	0.077886	0.00674592	0
FALSE	0.0300343	0.0257083	0.00305199	20
TRUE	0.117681	0.18158	0.230251	10
FALSE	0.0806999	0.0352803	0.00385825	15
FALSE	0.0412062	0.0365881	0.00638089	15
FALSE	0.0632752	0.0398034	0.0101577	10
FALSE	0.126403	0.0660944	0.00938638	15
TRUE	0.0971483	0.137024	0.322401	15
FALSE	0.124441	0.0380666	0.00333401	15
FALSE	0.088184	0.152058	0.167767	15
FALSE	0.0330175	0.0758901	0.0152493	15
FALSE	0.0423549	0.112873	0.010512	10
FALSE	0.029024	0.0250585	0.00351677	15
FALSE	0.111743	0.0654099	0.295587	0
FALSE	0.0859441	0.0523027	0.214337	5
FALSE	0.0851477	0.049444	0.0334693	15
FALSE	0.0308309	0.0266476	0.00313133	5
FALSE	0.0297683	0.0251356	0.00633096	0
TRUE	0.255211	0.265296	0.369739	15
FALSE	0.0305357	0.0257747	0.0212173	0
FALSE	0.247899	0.240701	0.404705	15
FALSE	0.142508	0.0693336	0.0317759	15
FALSE	0.159506	0.117233	0.0627368	15
FALSE	0.0381923	0.0675817	0.00351886	20
TRUE	0.274801	0.252296	0.315527	15
FALSE	0.0428657	0.142387	0.0434863	15
FALSE	0.0559929	0.0699315	0.022171	15
FALSE	0.0365807	0.0879753	0.00557824	15
FALSE	0.0294881	0.0253668	0.00347625	0
FALSE	0.0611121	0.0525359	0.0136864	10
FALSE	0.0374548	0.037452	0.00311601	15
FALSE	0.0443195	0.0428156	0.00322241	20
FALSE	0.0471738	0.0430246	0.00525123	10
FALSE	0.158481	0.142254	0.192755	15
FALSE	0.0497382	0.0308024	0.00738448	15
FALSE	0.0892443	0.0957132	0.275864	10
FALSE	0.0439235	0.0428293	0.0801763	5
FALSE	0.0284967	0.0250306	0.00304085	15
FALSE	0.0349075	0.0498488	0.547107	15
FALSE	0.0681576	0.10646	0.285951	15
FALSE	0.130235	0.0830847	0.0421499	15
FALSE	0.15026	0.115762	0.238744	15
FALSE	0.0358504	0.0372155	0.0465241	0
FALSE	0.136952	0.107561	0.00340128	5
FALSE	0.0379428	0.0349536	0.00472168	15
FALSE	0.038807	0.0361882	0.195623	5
FALSE	0.159581	0.23388	0.0189953	10
FALSE	0.225229	0.231006	0.00511874	15
TRUE	0.216023	0.240718	0.354686	15
FALSE	0.0356708	0.0472016	0.00311295	10
FALSE	0.0998082	0.169639	0.0686314	10
FALSE	0.234181	0.231421	0.162333	15
FALSE	0.0290741	0.0253434	0.00973647	15
FALSE	0.0285192	0.0248269	0.00352736	0
FALSE	0.0479449	0.0352797	0.00305928	15
FALSE	0.0367901	0.026294	0.0859793	10
FALSE	0.225704	0.144111	0.0668007	20
FALSE	0.0337144	0.0279188	0.00316423	10
FALSE	0.0523322	0.0302438	0.0121448	15
FALSE	0.0308137	0.0268975	0.00876615	15
FALSE	0.0946182	0.0444492	0.00319597	20
FALSE	0.0655181	0.0845733	0.00378919	10
FALSE	0.0292607	0.0249335	0.00333299	10
FALSE	0.269412	0.212879	0.0799453	15
FALSE	0.115837	0.105779	0.0162761	0
FALSE	0.146675	0.163919	0.0218304	10
FALSE	0.0814956	0.0867943	0.00414938	0
FALSE	0.0533407	0.0786121	0.00306752	20
FALSE	0.053227	0.0575456	0.0512865	5
FALSE	0.247219	0.20823	0.00381777	10
FALSE	0.0469465	0.0627152	0.00376403	15
FALSE	0.235308	0.228721	0.349349	15
FALSE	0.0294317	0.0256793	0.00318249	10
FALSE	0.0383405	0.0445087	0.122146	15
FALSE	0.0284514	0.0257957	0.00386485	15
FALSE	0.237084	0.0667264	0.0343211	20
FALSE	0.0282322	0.0251796	0.00301408	0
FALSE	0.0282568	0.0249193	0.0061202	15
FALSE	0.225784	0.230374	0.423035	10
FALSE	0.0616186	0.206395	0.00821897	10
TRUE	0.198167	0.152145	0.299732	15
TRUE	0.207526	0.25751	0.452029	15
FALSE	0.045741	0.152656	0.0048467	10
FALSE	0.0318337	0.0311767	0.00589531	10
FALSE	0.0296502	0.0255901	0.00307046	15
FALSE	0.111171	0.219954	0.100465	10
FALSE	0.0639334	0.0561066	0.154264	10
FALSE	0.24544	0.248116	0.0188094	10
FALSE	0.0571693	0.0720517	0.236785	15
TRUE	0.172455	0.121545	0.393383	15
TRUE	0.225589	0.146245	0.341605	15
FALSE	0.0828485	0.0981841	0.0095683	15
FALSE	0.0325108	0.0263746	0.00307221	10
FALSE	0.0284948	0.0248865	0.00313151	0
FALSE	0.168816	0.0760216	0.0657327	10
FALSE	0.067876	0.0383804	0.00454391	10
FALSE	0.0755645	0.108848	0.0819014	15
FALSE	0.0357113	0.0405057	0.0036208	15
FALSE	0.028813	0.0252601	0.00587851	0
FALSE	0.0761688	0.146326	0.0031089	10
FALSE	0.0576449	0.0446859	0.108044	20
FALSE	0.0774997	0.201764	0.0247949	10
FALSE	0.0997243	0.175696	0.00311066	15
FALSE	0.0518392	0.0440219	0.00314648	15
FALSE	0.10478	0.0781437	0.0123306	10
TRUE	0.217471	0.15248	0.33161	10
FALSE	0.031993	0.032268	0.0227832	15
FALSE	0.0666216	0.146212	0.00431338	10
TRUE	0.0447216	0.0293503	0.363382	15
FALSE	0.0960628	0.0904557	0.0031055	0
FALSE	0.0414049	0.0565239	0.00362793	5
FALSE	0.0437382	0.072413	0.00312538	15
FALSE	0.10667	0.0437791	0.013521	15
FALSE	0.0467114	0.0725009	0.00447082	10
FALSE	0.0293341	0.0250412	0.00355122	15
FALSE	0.0323247	0.028645	0.003742	15
FALSE	0.0314799	0.0272979	0.00303692	15
FALSE	0.0679078	0.0497665	0.00487394	15
FALSE	0.0298348	0.0258211	0.0436749	10
TRUE	0.261442	0.240146	0.298629	15
FALSE	0.170955	0.139611	0.0600636	15
FALSE	0.0345309	0.0360624	0.47663	10
FALSE	0.241849	0.0673006	0.00383537	20
FALSE	0.0331205	0.0297827	0.013367	10
TRUE	0.159109	0.210703	0.41133	15
FALSE	0.0318515	0.0267767	0.00324975	10
FALSE	0.182271	0.158057	0.0597613	15
FALSE	0.0317825	0.0297445	0.0205319	15
FALSE	0.094931	0.150349	0.381147	10
FALSE	0.228567	0.262741	0.100333	15
FALSE	0.0958087	0.0820289	0.00371464	10
FALSE	0.0568016	0.0417703	0.00299383	15
FALSE	0.120938	0.0649355	0.0215688	10
FALSE	0.0299912	0.0278057	0.0310996	10
FALSE	0.0377445	0.0278573	0.0032487	15
FALSE	0.157236	0.124664	0.0535184	10
FALSE	0.0280505	0.0248392	0.00301122	0
FALSE	0.258188	0.284242	0.408207	15
FALSE	0.049503	0.0482095	0.00414528	10
FALSE	0.040585	0.0365691	0.016432	10
TRUE	0.146324	0.10608	0.415888	15
FALSE	0.0308296	0.0268832	0.00313028	0
FALSE	0.087855	0.0734721	0.0107212	15
FALSE	0.0325395	0.0266748	0.424083	0
FALSE	0.0334927	0.0376394	0.0587756	10
TRUE	0.256727	0.22208	0.370908	15
FALSE	0.102305	0.247389	0.238566	15
TRUE	0.0446309	0.0849955	0.285036	10
TRUE	0.110187	0.182504	0.296254	15
FALSE	0.0707637	0.0756754	0.472389	10
FALSE	0.160778	0.231662	0.326935	15
FALSE	0.042561	0.0310206	0.298448	20
FALSE	0.0359091	0.0299194	0.0193253	15
FALSE	0.0285469	0.0252014	0.00312508	20
FALSE	0.158207	0.232475	0.0278779	15
FALSE	0.0533882	0.0306164	0.024426	15
FALSE	0.190021	0.265464	0.00385478	10
FALSE	0.131037	0.171926	0.0127683	0
FALSE	0.0442057	0.0794856	0.0032182	15
FALSE	0.0908745	0.0682461	0.010797	0
FALSE	0.0918427	0.129958	0.423627	10
FALSE	0.0374159	0.0333778	0.0465578	10
FALSE	0.0885883	0.0560036	0.0152259	15
FALSE	0.0629356	0.0491276	0.00510855	10
FALSE	0.0358247	0.0261703	0.00973621	0
FALSE	0.0323222	0.027779	0.00666021	0
FALSE	0.105773	0.111229	0.122564	15
FALSE	0.0828954	0.0680519	0.00357778	0
FALSE	0.0449823	0.0336519	0.0969355	15
FALSE	0.0469726	0.0522833	0.0543061	15
FALSE	0.132836	0.144575	0.340477	15
FALSE	0.10606	0.175742	0.0872137	15
FALSE	0.0330716	0.0280246	0.00304379	15
FALSE	0.0297732	0.0269437	0.00333143	15
FALSE	0.238013	0.177546	0.15157	15
FALSE	0.0380571	0.0351609	0.00310037	10
FALSE	0.0649473	0.14114	0.3134	15
TRUE	0.230657	0.227978	0.253833	15
FALSE	0.0367203	0.0280558	0.00328923	0
FALSE	0.0303964	0.024878	0.00745432	0
FALSE	0.081487	0.103948	0.189809	15
FALSE	0.0331873	0.0332893	0.351141	15
FALSE	0.081275	0.0945834	0.00310035	10
FALSE	0.086213	0.202536	0.00608085	15
FALSE	0.0423865	0.0436994	0.00763701	15
FALSE	0.0282232	0.0249673	0.00303776	15
FALSE	0.0445179	0.0748651	0.146795	10
FALSE	0.0291195	0.0254052	0.00313804	20
FALSE	0.0287771	0.0255921	0.00462616	10
FALSE	0.230958	0.192703	0.00338365	10
FALSE	0.105482	0.0974213	0.00347672	10
FALSE	0.0313853	0.0259947	0.00338711	10
FALSE	0.0744673	0.0372223	0.00839396	10
FALSE	0.0414272	0.0367105	0.00304971	10
FALSE	0.0439089	0.0493801	0.223276	10
FALSE	0.0393077	0.0583592	0.0500768	15
FALSE	0.0400117	0.0311444	0.453542	10
FALSE	0.0466993	0.0462127	0.00798848	10
FALSE	0.110861	0.193416	0.00340681	15
FALSE	0.0489874	0.0602877	0.00334198	0
FALSE	0.0400628	0.0434164	0.00808064	20
FALSE	0.0319834	0.026133	0.00396711	0
FALSE	0.0422626	0.0719219	0.0077097	20
TRUE	0.21628	0.214347	0.366597	10
TRUE	0.105681	0.123583	0.170497	10
FALSE	0.0383904	0.0378056	0.182976	15
FALSE	0.0486098	0.111171	0.0444747	15
FALSE	0.0376398	0.038208	0.00312852	10
FALSE	0.0977687	0.0997447	0.00315352	15
FALSE	0.207822	0.22102	0.226821	15
FALSE	0.0307864	0.0285821	0.0241424	10
FALSE	0.224006	0.175586	0.129198	10
FALSE	0.0510795	0.0403525	0.427021	15
FALSE	0.0290196	0.025183	0.00312436	5
FALSE	0.0948084	0.129335	0.18471	15
FALSE	0.0702697	0.0667397	0.00611757	15
FALSE	0.0281377	0.0249634	0.00306183	5
FALSE	0.154764	0.120208	0.49845	10
FALSE	0.0433877	0.0464564	0.335119	15
TRUE	0.0666479	0.177449	0.331056	10
FALSE	0.112314	0.102059	0.00397087	15
FALSE	0.0338437	0.0258904	0.00328692	10
FALSE	0.20056	0.116306	0.0654989	20
FALSE	0.0610421	0.0931967	0.0128533	5
TRUE	0.107006	0.120531	0.256759	15
FALSE	0.272847	0.230058	0.111208	10
FALSE	0.0386792	0.088222	0.234535	15
FALSE	0.163237	0.0527432	0.00902839	20
TRUE	0.0445523	0.0333992	0.04176	15
FALSE	0.128371	0.141449	0.0674388	15
FALSE	0.106411	0.1108	0.01094	15
FALSE	0.0423361	0.0447983	0.00307255	0
FALSE	0.0400757	0.038433	0.0815856	10
FALSE	0.0667507	0.0578044	0.483534	10
TRUE	0.282337	0.276912	0.355718	15
FALSE	0.0326869	0.0449672	0.00420419	20
FALSE	0.120728	0.216505	0.060147	10
TRUE	0.202159	0.162809	0.411558	15
FALSE	0.034862	0.0288601	0.00446513	15
FALSE	0.0748249	0.0474811	0.0588442	5
FALSE	0.0323088	0.0304216	0.00744763	0
FALSE	0.0297953	0.0260706	0.0607835	10
FALSE	0.036322	0.0262862	0.0073979	10
FALSE	0.0413766	0.036817	0.0961051	5
FALSE	0.212512	0.145753	0.174936	15
FALSE	0.20156	0.158608	0.0139199	15
FALSE	0.0766362	0.171834	0.0102233	15
FALSE	0.0699007	0.0508687	0.0293362	20
FALSE	0.0468819	0.0799662	0.18353	15
FALSE	0.0513423	0.0605824	0.270963	10
FALSE	0.0566843	0.132412	0.0188266	15
TRUE	0.0377867	0.055563	0.201528	15
FALSE	0.0338619	0.0354279	0.00494348	15
FALSE	0.204227	0.232609	0.021438	10
TRUE	0.141334	0.2337	0.365147	15
FALSE	0.0291493	0.0255185	0.00334435	20
FALSE	0.030679	0.0278774	0.00309354	15
FALSE	0.0850135	0.0429765	0.0300765	15
FALSE	0.0369443	0.0962008	0.00341278	15
FALSE	0.174528	0.196205	0.00770817	10
FALSE	0.192812	0.128841	0.024966	15
FALSE	0.0971762	0.0778847	0.221388	15
FALSE	0.0613122	0.0565325	0.0120221	15
FALSE	0.283722	0.27018	0.163876	15
FALSE	0.0822107	0.0680267	0.00503777	0
TRUE	0.0387081	0.0430456	0.2758	15
FALSE	0.0647011	0.0365525	0.00321333	15
TRUE	0.254892	0.265553	0.339546	10
FALSE	0.0281168	0.0248416	0.00303918	5
TRUE	0.197487	0.16876	0.371153	15
FALSE	0.0326685	0.0264614	0.00623634	15
FALSE	0.196853	0.245754	0.00519212	10
FALSE	0.232779	0.252664	0.0643837	15
FALSE	0.0348541	0.0311711	0.00570495	10
FALSE	0.0311991	0.0294104	0.00324595	0
FALSE	0.0560044	0.0627337	0.0539338	15
FALSE	0.0799618	0.0310705	0.0176934	20
FALSE	0.0399416	0.108095	0.155988	15
FALSE	0.0971495	0.0518789	0.0102166	0
FALSE	0.0514843	0.099652	0.0108309	15
FALSE	0.0294736	0.0258617	0.00307873	15
TRUE	0.0331717	0.0292002	0.0323406	20
FALSE	0.16211	0.159222	0.00966471	10
FALSE	0.030974	0.0256603	0.00933458	0
FALSE	0.0357971	0.0290358	0.00909868	20
FALSE	0.0291633	0.0257195	0.00298769	15
FALSE	0.0845456	0.108609	0.00314369	10
FALSE	0.0974726	0.123568	0.114676	15
FALSE	0.235311	0.287517	0.00705799	15
FALSE	0.0498719	0.0360433	0.28768	10
FALSE	0.0298038	0.0335573	0.00315041	0
FALSE	0.0438371	0.0467396	0.00306621	10
FALSE	0.0993089	0.0922219	0.0662166	10
FALSE	0.0319786	0.0278673	0.00628867	15
FALSE	0.141924	0.143158	0.296904	15
FALSE	0.0349045	0.0328215	0.00322905	5
TRUE	0.0465525	0.0315917	0.0441452	15
FALSE	0.0736588	0.169165	0.0429493	15
FALSE	0.0634177	0.107252	0.00473074	15
FALSE	0.140376	0.1206	0.00539302	0
FALSE	0.102339	0.068428	0.00992531	10
FALSE	0.226324	0.197763	0.439981	10
FALSE	0.0295786	0.0264266	0.017775	20
FALSE	0.0367966	0.0453882	0.00610565	15
FALSE	0.0302462	0.0265947	0.00345471	10
FALSE	0.168592	0.09622	0.00344702	15
FALSE	0.0974421	0.0605044	0.195965	0
FALSE	0.0650564	0.0549353	0.222065	15
TRUE	0.0982138	0.163445	0.484394	15
FALSE	0.0304756	0.026553	0.0040903	10
FALSE	0.0616759	0.03697	0.00337122	0
FALSE	0.236163	0.226781	0.0743628	15
FALSE	0.25972	0.284341	0.38635	15
FALSE	0.224342	0.0883093	0.501332	10
FALSE	0.0333711	0.0324239	0.039077	10
FALSE	0.0299661	0.027764	0.00323526	15
FALSE	0.0666975	0.039102	0.00320358	20
FALSE	0.263839	0.130281	0.0536678	10
TRUE	0.073338	0.171169	0.380728	10
FALSE	0.277188	0.251333	0.0225714	15
FALSE	0.029184	0.0252535	0.00467453	15
FALSE	0.0302898	0.0295691	0.0032986	20
FALSE	0.0662174	0.0337201	0.00466848	20
FALSE	0.0418188	0.0681972	0.0178037	15
FALSE	0.0330092	0.0320851	0.00663416	15
FALSE	0.0327239	0.0348656	0.00371484	15
FALSE	0.0330094	0.0259746	0.0167891	10
FALSE	0.113227	0.0823891	0.0710097	10
FALSE	0.0452798	0.0554702	0.00314605	10
FALSE	0.0290751	0.0256129	0.0126167	5
FALSE	0.0423122	0.059322	0.00346628	10
FALSE	0.0294081	0.0260619	0.11128	15
FALSE	0.0825693	0.0621941	0.00777806	20
FALSE	0.124022	0.219831	0.00838763	10
FALSE	0.0371237	0.0417374	0.00311353	15
FALSE	0.0369131	0.031242	0.102541	10
FALSE	0.148517	0.223819	0.0548809	15
FALSE	0.0593378	0.0404305	0.00689916	20
FALSE	0.035207	0.0412545	0.00420898	10
FALSE	0.0474209	0.0697564	0.0245018	15
FALSE	0.286105	0.271333	0.107777	15
FALSE	0.0286395	0.0253824	0.00337131	15
FALSE	0.053972	0.122151	0.018027	10
FALSE	0.211271	0.232685	0.451759	15
FALSE	0.21838	0.157097	0.0556268	15
FALSE	0.0947702	0.105998	0.00496109	15
FALSE	0.0632492	0.135109	0.00328798	15
FALSE	0.102666	0.126048	0.0165678	15
FALSE	0.0370094	0.0387713	0.0031505	15
FALSE	0.03207	0.0279367	0.00300788	5
FALSE	0.120955	0.132154	0.0122428	15
FALSE	0.051213	0.0347135	0.00342836	5
FALSE	0.271026	0.241574	0.0291769	10
FALSE	0.252501	0.276501	0.28725	10
FALSE	0.0966115	0.154816	0.358417	20
TRUE	0.218759	0.164709	0.153195	10
FALSE	0.234365	0.139597	0.017166	10
FALSE	0.132172	0.229719	0.00773458	15
TRUE	0.161753	0.172721	0.356317	15
TRUE	0.13055	0.247674	0.466671	10
FALSE	0.242036	0.184201	0.00610448	15
TRUE	0.266707	0.186445	0.428102	10
FALSE	0.045451	0.0336147	0.0120664	15
FALSE	0.0393375	0.0407985	0.00551863	0
FALSE	0.116201	0.0607343	0.0240302	15
TRUE	0.244584	0.161863	0.159075	15
FALSE	0.0804558	0.0325434	0.0058984	0
FALSE	0.0306978	0.0268274	0.0039586	0
FALSE	0.0378327	0.0321214	0.13076	10
TRUE	0.231994	0.222889	0.345326	10
FALSE	0.155415	0.132291	0.278971	15
FALSE	0.15357	0.0659029	0.039708	15
FALSE	0.0353629	0.0280922	0.00453907	10
FALSE	0.0296035	0.0250551	0.00327399	15
FALSE	0.0575728	0.096885	0.0101906	10
FALSE	0.0840054	0.0389333	0.489975	10
FALSE	0.0740683	0.075574	0.0118878	10
FALSE	0.0317111	0.0330623	0.00300959	15
FALSE	0.0705837	0.0597774	0.00367049	15
TRUE	0.167972	0.117826	0.164814	10
FALSE	0.240192	0.231225	0.137737	15
FALSE	0.0320724	0.0285377	0.00340676	10
FALSE	0.0282715	0.0249801	0.00874215	5
FALSE	0.203975	0.204706	0.329889	15
FALSE	0.0312903	0.0279255	0.00448337	15
FALSE	0.107983	0.113494	0.0870258	15
FALSE	0.0391966	0.0288472	0.00314461	0
FALSE	0.0844791	0.0740087	0.162322	10
FALSE	0.0285756	0.0258654	0.00386578	15
FALSE	0.25839	0.118228	0.251565	20
FALSE	0.210627	0.235632	0.490641	15
FALSE	0.0305456	0.0322343	0.00304326	0
FALSE	0.201328	0.0921577	0.201939	15
TRUE	0.036249	0.0361648	0.313274	15
FALSE	0.0485236	0.0512573	0.00465462	20
FALSE	0.0400961	0.031858	0.00895976	10
FALSE	0.0446152	0.0365874	0.00808182	0
FALSE	0.278443	0.295756	0.0488287	10
FALSE	0.0378423	0.0548307	0.00316284	15
FALSE	0.137122	0.21027	0.320174	15
FALSE	0.0314057	0.0544542	0.00401258	10
FALSE	0.0293156	0.026043	0.00331932	0
FALSE	0.189434	0.0677631	0.0546046	15
FALSE	0.250628	0.236515	0.232693	15
TRUE	0.159567	0.129991	0.368689	15
FALSE	0.0307198	0.0266707	0.102411	20
FALSE	0.041853	0.0343546	0.0319994	15
TRUE	0.14246	0.0957472	0.149242	15
FALSE	0.0567982	0.0562122	0.00417545	10
FALSE	0.0540609	0.0886392	0.00320445	15
FALSE	0.2412	0.215248	0.234479	15
FALSE	0.0588681	0.0544571	0.410115	5
FALSE	0.0529336	0.029469	0.00519783	20
FALSE	0.0301943	0.0295419	0.0780099	15
FALSE	0.0326598	0.026183	0.00328612	0
FALSE	0.0525516	0.0705988	0.0174884	15
FALSE	0.106682	0.216132	0.0174101	10
FALSE	0.0737087	0.170535	0.0184856	10
TRUE	0.150521	0.201344	0.331975	10
FALSE	0.287448	0.234671	0.338442	15
TRUE	0.0707497	0.0677599	0.321425	10
FALSE	0.280881	0.228055	0.00320288	10
FALSE	0.175113	0.226061	0.00976971	10
FALSE	0.0411636	0.0272328	0.00328439	10
FALSE	0.226675	0.203614	0.276018	10
FALSE	0.081959	0.179249	0.00322484	10
FALSE	0.0287108	0.0251268	0.00307243	15
FALSE	0.0395317	0.0320235	0.00492059	10
FALSE	0.0301663	0.0256245	0.00452151	0
FALSE	0.0995197	0.193528	0.00628378	15
FALSE	0.109785	0.0339679	0.0160408	0
FALSE	0.174632	0.158643	0.103492	15
FALSE	0.229538	0.228198	0.39221	10
FALSE	0.0325943	0.0265522	0.00304239	15
FALSE	0.249639	0.243994	0.0901229	15
FALSE	0.254451	0.271416	0.153895	15
TRUE	0.148221	0.179193	0.463464	10
FALSE	0.0409835	0.0960565	0.0159825	20
FALSE	0.039924	0.0587912	0.0162202	10
FALSE	0.0625974	0.0389773	0.0201619	20
FALSE	0.0313011	0.0256296	0.0111881	0
FALSE	0.0285901	0.0250015	0.0329977	20
FALSE	0.207984	0.186891	0.0726876	10
FALSE	0.216471	0.122071	0.0423619	15
FALSE	0.0334273	0.0271803	0.00306638	0
FALSE	0.050219	0.06532	0.13223	15
FALSE	0.198745	0.192672	0.0129939	15
TRUE	0.112282	0.210772	0.367874	15
FALSE	0.039439	0.0294856	0.00830243	0
FALSE	0.055764	0.0358875	0.0503729	20
TRUE	0.0393153	0.0616989	0.017497	15
FALSE	0.10493	0.192261	0.0154258	15
FALSE	0.0285875	0.024998	0.00350597	5
FALSE	0.0317546	0.0269825	0.00304572	5
FALSE	0.0876668	0.0778457	0.326553	10
FALSE	0.127458	0.103528	0.0176245	0
FALSE	0.151453	0.076459	0.0396396	15
FALSE	0.174859	0.165221	0.193747	10
FALSE	0.0289585	0.0251515	0.00307514	15
FALSE	0.041977	0.0301376	0.0152458	15
FALSE	0.0573132	0.0824143	0.00996229	0
FALSE	0.107284	0.110921	0.0214249	20
FALSE	0.0944209	0.0826593	0.330833	15
FALSE	0.104994	0.0379921	0.029161	0
FALSE	0.112749	0.0733442	0.0547982	15
FALSE	0.0284765	0.0251865	0.0030053	20
TRUE	0.0551819	0.102108	0.405011	15
FALSE	0.0350922	0.0414008	0.0913691	10
FALSE	0.278008	0.25352	0.398287	10
FALSE	0.149426	0.159561	0.2464	15
FALSE	0.287306	0.231287	0.079589	15
FALSE	0.04425	0.0448484	0.00320931	0
FALSE	0.101977	0.160787	0.0173895	10
FALSE	0.104393	0.0688291	0.0501566	15
FALSE	0.0610939	0.051571	0.0750998	15
FALSE	0.273473	0.224259	0.345304	10
FALSE	0.0316124	0.0296762	0.00327186	20
FALSE	0.0436888	0.109324	0.00379467	10
FALSE	0.034694	0.0325506	0.00487256	5
FALSE	0.0291676	0.0252318	0.00328668	10
FALSE	0.157295	0.107406	0.0713273	15
FALSE	0.0301099	0.0296735	0.00525982	0
FALSE	0.0907854	0.0354357	0.380751	10
FALSE	0.0448933	0.0295326	0.306033	10
FALSE	0.0639894	0.063503	0.0294492	10
FALSE	0.147802	0.10236	0.152944	15
FALSE	0.0557747	0.0577028	0.0236315	15
TRUE	0.047291	0.0467812	0.270219	15
FALSE	0.0625241	0.0978004	0.0974169	10
FALSE	0.0319198	0.0282819	0.00326946	10
FALSE	0.0470524	0.0696533	0.0111837	15
FALSE	0.0529471	0.0948581	0.014796	15
FALSE	0.125477	0.0999197	0.0151096	5
FALSE	0.123786	0.0935159	0.00368359	0
FALSE	0.114257	0.211784	0.00318035	10
FALSE	0.0886318	0.16187	0.16204	15
TRUE	0.21682	0.210408	0.333068	10
FALSE	0.0429898	0.0383512	0.331123	10
FALSE	0.0889673	0.105234	0.00521836	10
TRUE	0.0522815	0.122123	0.219223	15
FALSE	0.191202	0.0995989	0.00500083	10
FALSE	0.0542709	0.0754872	0.0035718	20
TRUE	0.0760529	0.127142	0.423486	15
FALSE	0.112323	0.0536306	0.0494879	10
FALSE	0.0357197	0.0454641	0.0299428	0
TRUE	0.0942459	0.0882721	0.260409	10
FALSE	0.195463	0.253685	0.291591	15
FALSE	0.272405	0.283282	0.383276	15
FALSE	0.0968541	0.0967082	0.0230227	15
FALSE	0.0498522	0.043301	0.409106	5
FALSE	0.271431	0.231475	0.161546	15
FALSE	0.0290322	0.0250064	0.00345408	15
FALSE	0.0458285	0.106537	0.0542788	10
FALSE	0.0555413	0.0631021	0.00303386	20
FALSE	0.112008	0.157978	0.0460775	10
FALSE	0.0825637	0.0517423	0.00948674	10
FALSE	0.0317177	0.0273502	0.00299659	0
FALSE	0.0295201	0.0262109	0.00420565	10
FALSE	0.0411254	0.043728	0.12668	15
FALSE	0.0288912	0.0253751	0.00307778	5
FALSE	0.157764	0.093731	0.00309891	5
FALSE	0.0349342	0.0612668	0.00389998	15
FALSE	0.0394511	0.044625	0.00311274	10
FALSE	0.0314372	0.0262689	0.00413736	5
FALSE	0.0970667	0.190282	0.00327598	20
FALSE	0.0284691	0.024822	0.00319365	10
FALSE	0.0488425	0.0639676	0.134473	10
FALSE	0.0414733	0.0488505	0.0031499	10
FALSE	0.0811619	0.0634696	0.025588	15
FALSE	0.0613553	0.0282527	0.0399613	15
FALSE	0.0296694	0.0272278	0.00360924	10
FALSE	0.039427	0.0298824	0.00316033	15
FALSE	0.0587894	0.0482367	0.314479	20
FALSE	0.0287573	0.0269021	0.00359667	15
FALSE	0.166717	0.112395	0.0119925	5
TRUE	0.0599228	0.121876	0.161302	10
FALSE	0.0563743	0.0499569	0.122763	0
FALSE	0.0351772	0.0360067	0.262485	0
FALSE	0.11944	0.11085	0.00747511	10
TRUE	0.269795	0.253402	0.320477	20
TRUE	0.0875065	0.117816	0.398964	15
FALSE	0.0512316	0.068938	0.240161	0
FALSE	0.0467867	0.0530773	0.00397358	0
FALSE	0.0344956	0.0347397	0.00387946	10
FALSE	0.229417	0.224578	0.428241	15
FALSE	0.107784	0.0384567	0.00444258	0
FALSE	0.0289595	0.025247	0.00306489	5
TRUE	0.190165	0.238301	0.484663	10
FALSE	0.0290775	0.0251778	0.00308195	15
FALSE	0.268946	0.228426	0.413049	15
FALSE	0.12034	0.0624564	0.00811458	10
FALSE	0.182704	0.0916059	0.00855233	15
FALSE	0.0825702	0.114834	0.00407791	15
FALSE	0.129523	0.0595279	0.0112241	15
TRUE	0.043014	0.0804975	0.230888	15
FALSE	0.0641136	0.135275	0.00318652	15
FALSE	0.0378196	0.0311468	0.372445	15
TRUE	0.0751376	0.165833	0.0053009	10
FALSE	0.0910975	0.095605	0.0981519	15
FALSE	0.260842	0.200696	0.358553	15
TRUE	0.273818	0.24274	0.0903334	15
FALSE	0.063659	0.0597184	0.00738045	0
FALSE	0.219551	0.205933	0.0149205	15
FALSE	0.061681	0.0372921	0.031664	0
FALSE	0.128361	0.15427	0.181401	15
FALSE	0.0960637	0.067477	0.101101	0
FALSE	0.267714	0.295429	0.014727	10
FALSE	0.0620643	0.0664367	0.0123822	15
TRUE	0.150773	0.0886863	0.304724	10
FALSE	0.243414	0.199253	0.247795	10
TRUE	0.222296	0.229951	0.237295	10
FALSE	0.0368522	0.0435985	0.00401804	15
FALSE	0.199534	0.238244	0.368594	10
FALSE	0.280215	0.277142	0.181378	15
FALSE	0.152611	0.184149	0.0593567	15
FALSE	0.108546	0.149145	0.00315049	15
FALSE	0.0327094	0.0257338	0.00313451	5
FALSE	0.268859	0.289786	0.12958	10
TRUE	0.0873827	0.0808512	0.336041	10
FALSE	0.0291388	0.0273315	0.288553	15
FALSE	0.0295287	0.0259907	0.0663851	15
FALSE	0.204746	0.298268	0.457098	10
FALSE	0.0304941	0.0264268	0.00400325	10
FALSE	0.0671508	0.134009	0.00663949	15
TRUE	0.0779878	0.169767	0.172515	15
FALSE	0.0315849	0.0305813	0.00339637	15
FALSE	0.0799207	0.119058	0.00309745	0
FALSE	0.0378367	0.0373175	0.0037126	15
FALSE	0.031217	0.0274517	0.00788231	20
FALSE	0.0736899	0.0900524	0.233412	15
FALSE	0.0497412	0.0741451	0.202998	15
TRUE	0.23713	0.244497	0.244964	15
FALSE	0.059613	0.0398875	0.00314874	5
TRUE	0.0678372	0.0604411	0.30176	15
FALSE	0.0317849	0.0324423	0.00612341	10
FALSE	0.0893488	0.11657	0.00864945	15
FALSE	0.0281697	0.0248869	0.00302085	0
FALSE	0.0404245	0.0392757	0.00344452	15
FALSE	0.0443804	0.0456712	0.00923424	15
TRUE	0.101699	0.141929	0.15008	15
FALSE	0.265781	0.232638	0.31416	15
FALSE	0.041448	0.0430466	0.00301246	10
FALSE	0.0308923	0.034277	0.00318063	15
FALSE	0.0353407	0.0593831	0.00548407	15
TRUE	0.107769	0.134946	0.435109	15
TRUE	0.225582	0.205401	0.314901	15
FALSE	0.0976818	0.0919835	0.00301851	20
TRUE	0.0603872	0.0434483	0.128341	10
FALSE	0.067479	0.0402941	0.232732	5
FALSE	0.0304941	0.0265594	0.00378233	20
FALSE	0.0661184	0.0714183	0.00810862	15
FALSE	0.0491145	0.0525672	0.00341732	0
FALSE	0.0290082	0.0329156	0.0032566	0
TRUE	0.194515	0.131449	0.312971	10
FALSE	0.0417081	0.0301158	0.00305609	15
TRUE	0.0845142	0.0707447	0.401017	15
FALSE	0.0343361	0.027006	0.0070856	15
FALSE	0.139508	0.171609	0.0439595	10
FALSE	0.110709	0.0849623	0.43382	10
FALSE	0.0314384	0.0301755	0.00413774	10
FALSE	0.0657225	0.034158	0.00359647	15
FALSE	0.171172	0.241557	0.169853	10
FALSE	0.0353704	0.0260648	0.101183	10
FALSE	0.0615961	0.0384277	0.00327615	20
FALSE	0.172743	0.104668	0.00536107	0
FALSE	0.0404593	0.0261356	0.0118606	15
FALSE	0.144334	0.255246	0.00687477	10
FALSE	0.0407308	0.0278753	0.0686054	0
TRUE	0.223912	0.157455	0.45424	15
FALSE	0.0654815	0.0728996	0.00305656	0
FALSE	0.0347534	0.0339754	0.00802221	15
FALSE	0.0328676	0.0302317	0.00559919	15
FALSE	0.0957293	0.188125	0.0407629	10
FALSE	0.0798624	0.164639	0.0249853	15
FALSE	0.0747598	0.150713	0.0619935	15
FALSE	0.0344552	0.0295021	0.00324645	0
FALSE	0.115699	0.0713296	0.00522864	0
FALSE	0.134445	0.184263	0.00334557	15
FALSE	0.184185	0.0639356	0.0174874	20
FALSE	0.110576	0.100213	0.105408	0
FALSE	0.0478965	0.144503	0.0244356	15
TRUE	0.0911727	0.0725429	0.0359612	20
FALSE	0.0476855	0.0372856	0.00449401	15
FALSE	0.0345	0.0308524	0.145084	10
FALSE	0.0308163	0.0404858	0.0209857	15
FALSE	0.0359315	0.0306242	0.0515597	20
FALSE	0.118978	0.0744054	0.13473	15
FALSE	0.214528	0.188087	0.251748	15
FALSE	0.232487	0.197842	0.0337741	15
FALSE	0.0665796	0.166704	0.0111648	15
FALSE	0.0353077	0.0272693	0.0273928	20
FALSE	0.032303	0.044638	0.261079	15
FALSE	0.11702	0.0968748	0.0202954	0
FALSE	0.0627364	0.174164	0.366301	10
TRUE	0.0884003	0.0490245	0.0412133	0
FALSE	0.257412	0.253181	0.466312	10
FALSE	0.0471486	0.0407987	0.00314046	15
FALSE	0.0296989	0.0341214	0.00323949	0
FALSE	0.252218	0.13081	0.367432	0
FALSE	0.107179	0.121872	0.00837603	15
FALSE	0.0370509	0.0412973	0.00325549	10
FALSE	0.0294684	0.0254419	0.0109203	20
FALSE	0.0437548	0.0821624	0.00443905	15
FALSE	0.0314449	0.0337065	0.00318438	5
FALSE	0.114291	0.157155	0.0153792	15
FALSE	0.177777	0.114323	0.0245882	15
FALSE	0.0326133	0.0287285	0.00363167	15
TRUE	0.259828	0.118148	0.357839	15
FALSE	0.187652	0.145365	0.12831	15
FALSE	0.0519185	0.0587471	0.0321419	10
FALSE	0.0332429	0.0339071	0.00547694	0
FALSE	0.0626791	0.0387248	0.00458607	0
FALSE	0.0285247	0.0250811	0.0109451	15
FALSE	0.128927	0.0455313	0.0181133	0
FALSE	0.0562661	0.085615	0.00988493	0
FALSE	0.0743955	0.114982	0.00297765	15
FALSE	0.0335983	0.044709	0.0907286	15
FALSE	0.114677	0.0579589	0.0201957	20
FALSE	0.151872	0.0878423	0.113236	20
FALSE	0.197562	0.187721	0.254278	15
FALSE	0.165745	0.0514479	0.0439815	20
FALSE	0.0285265	0.0251643	0.0182082	10
FALSE	0.0614996	0.0497158	0.00378609	10
FALSE	0.145262	0.184189	0.148748	15
TRUE	0.0868231	0.0866284	0.431903	10
FALSE	0.0295135	0.0283328	0.00316626	15
FALSE	0.143764	0.171828	0.548076	15
FALSE	0.0384602	0.0538813	0.00572093	15
FALSE	0.0596897	0.0724385	0.0545994	10
TRUE	0.0503781	0.120691	0.34779	15
FALSE	0.0679874	0.063055	0.00383765	15
FALSE	0.186293	0.0897694	0.00443798	15
FALSE	0.0281156	0.0248954	0.00305272	10
FALSE	0.232183	0.0982368	0.0150397	20
FALSE	0.0327077	0.0272433	0.003318	15
FALSE	0.0757852	0.0663218	0.00408657	15
FALSE	0.0624633	0.0453284	0.00409085	10
FALSE	0.119991	0.20273	0.0950154	10
FALSE	0.0959387	0.0466898	0.160096	15
FALSE	0.0288998	0.0251036	0.00316694	10
FALSE	0.0359322	0.0296888	0.0048768	15
FALSE	0.1592	0.176139	0.105286	15
FALSE	0.0302967	0.0263269	0.00325163	5
FALSE	0.0379845	0.0280449	0.0822576	5
FALSE	0.0390349	0.0689261	0.00862357	15
FALSE	0.0340454	0.0462849	0.00758169	10
FALSE	0.0394278	0.032089	0.00710503	15
FALSE	0.0747822	0.0482642	0.00320195	15
FALSE	0.0507195	0.0986684	0.0842554	15
FALSE	0.0455465	0.0350846	0.00327527	20
FALSE	0.0299569	0.0304521	0.0401001	10
FALSE	0.127745	0.135748	0.00892064	15
FALSE	0.0304009	0.0282942	0.00304709	15
FALSE	0.0299193	0.0274071	0.416254	15
FALSE	0.133894	0.234233	0.0647178	15
FALSE	0.0290003	0.0259433	0.00331946	15
FALSE	0.0444809	0.038578	0.0333759	10
FALSE	0.196455	0.1475	0.0215473	10
FALSE	0.102261	0.179545	0.0583518	15
FALSE	0.0337324	0.0322121	0.00299314	10
FALSE	0.0294549	0.0438592	0.036786	15
FALSE	0.0322076	0.0386129	0.00373755	10
FALSE	0.154486	0.147155	0.441861	15
FALSE	0.0286946	0.0254106	0.00414768	5
FALSE	0.139694	0.190603	0.027652	15
FALSE	0.0529338	0.0693116	0.410127	10
FALSE	0.0360469	0.0504466	0.00520428	15
FALSE	0.0297543	0.0259548	0.00348505	15
FALSE	0.0835441	0.0365285	0.00474096	20
TRUE	0.0419587	0.177479	0.301092	15
TRUE	0.275008	0.168281	0.521879	10
FALSE	0.0959223	0.115405	0.0307266	15
FALSE	0.0424978	0.0435284	0.0269827	20
FALSE	0.251557	0.16508	0.221795	15
FALSE	0.0313173	0.0295835	0.00485709	0
FALSE	0.0325552	0.0370068	0.0031377	0
FALSE	0.0521936	0.0842324	0.131763	15
TRUE	0.246855	0.175286	0.387682	10
TRUE	0.292023	0.31586	0.175026	15
FALSE	0.11837	0.169054	0.274491	10
TRUE	0.195385	0.139037	0.319652	0
FALSE	0.16578	0.153623	0.00761792	10
FALSE	0.0394033	0.0261003	0.00337816	0
FALSE	0.0476651	0.179122	0.264603	10
FALSE	0.102933	0.0985988	0.0125042	0
FALSE	0.0478119	0.127772	0.166309	15
FALSE	0.0371607	0.0274126	0.0112155	0
FALSE	0.0343646	0.042289	0.00313778	15
FALSE	0.0377947	0.0353449	0.003258	15
FALSE	0.147098	0.0606032	0.0392311	20
FALSE	0.0579104	0.121413	0.022656	15
FALSE	0.0446588	0.0320858	0.149584	15
FALSE	0.0778514	0.0726085	0.00620603	5
TRUE	0.037714	0.026127	0.256407	20
FALSE	0.194029	0.110402	0.0290578	15
FALSE	0.0329428	0.0259907	0.00311386	15
FALSE	0.0633992	0.201925	0.0216583	15
FALSE	0.0360576	0.0532788	0.121818	20
FALSE	0.0694818	0.118296	0.00365614	10
FALSE	0.0584704	0.0493599	0.0174328	0
FALSE	0.0354418	0.0266138	0.0292708	15
FALSE	0.119174	0.178524	0.00317324	15
FALSE	0.0292221	0.0254917	0.00300523	20
FALSE	0.194247	0.21248	0.375766	10
FALSE	0.0496509	0.0331059	0.0546253	15
FALSE	0.0421079	0.032561	0.00350322	15
FALSE	0.0666252	0.040913	0.0328721	0
TRUE	0.0433487	0.0890647	0.478545	15
FALSE	0.039276	0.0399914	0.00310007	20
TRUE	0.272255	0.233175	0.183823	15
FALSE	0.0733225	0.0417096	0.0065341	20
FALSE	0.0675529	0.0495101	0.0034226	15
FALSE	0.119721	0.186917	0.00308622	10
FALSE	0.116181	0.171717	0.437245	10
FALSE	0.0775918	0.0581503	0.00711171	10
TRUE	0.271757	0.198376	0.295865	15
FALSE	0.259296	0.22746	0.185975	15
FALSE	0.263463	0.260698	0.110389	15
FALSE	0.0331574	0.0313834	0.0410973	15
FALSE	0.0328319	0.0270533	0.0341306	15
FALSE	0.11837	0.209215	0.00506544	10
FALSE	0.217945	0.196139	0.111427	20
FALSE	0.269977	0.292451	0.0225993	10
FALSE	0.165688	0.235422	0.360874	10
FALSE	0.190883	0.163616	0.00766004	15
FALSE	0.108831	0.1526	0.0229706	15
FALSE	0.0597817	0.110178	0.00469413	10
FALSE	0.0292546	0.0251081	0.00374465	0
FALSE	0.0677682	0.075497	0.0134256	10
FALSE	0.0680305	0.054121	0.0267678	10
FALSE	0.0446597	0.0489107	0.202252	15
FALSE	0.0452251	0.0646183	0.0030838	0
FALSE	0.139101	0.157312	0.00643076	15
FALSE	0.0526362	0.0355299	0.0827503	5
FALSE	0.028894	0.0328721	0.00435973	0
FALSE	0.0433672	0.0454626	0.00303506	15
FALSE	0.0761678	0.0540432	0.00835997	5
FALSE	0.129765	0.106342	0.0677795	15
FALSE	0.0424223	0.057198	0.0221097	15
FALSE	0.268811	0.214587	0.00533477	10
TRUE	0.280486	0.283943	0.411482	10
FALSE	0.142134	0.151579	0.00867557	0
FALSE	0.0286349	0.0249903	0.00706281	0
FALSE	0.0318875	0.0262136	0.00481803	15
FALSE	0.0512978	0.0546626	0.0228823	10
FALSE	0.0571305	0.0288326	0.0515871	20
FALSE	0.042183	0.0893608	0.0034563	15
FALSE	0.136303	0.0932501	0.0186426	0
FALSE	0.104991	0.166914	0.0224142	15
FALSE	0.0381225	0.0475616	0.00337243	15
TRUE	0.094703	0.0851892	0.195068	15
FALSE	0.0450688	0.0400461	0.0030236	15
FALSE	0.0921903	0.172665	0.195307	10
FALSE	0.0438444	0.0721461	0.151961	15
FALSE	0.0865215	0.0756275	0.00755551	0
FALSE	0.265735	0.240992	0.46301	15
TRUE	0.0491556	0.118917	0.307534	15
TRUE	0.173829	0.255517	0.0294848	10
FALSE	0.0621227	0.0984482	0.137938	10
FALSE	0.0449809	0.0897937	0.00335601	15
FALSE	0.222388	0.166024	0.340816	15
FALSE	0.0335689	0.0262479	0.00476914	15
TRUE	0.131401	0.089508	0.401186	15
FALSE	0.0771878	0.123886	0.0450066	15
TRUE	0.104669	0.0605179	0.241606	20
FALSE	0.0455584	0.0420023	0.00598936	20
FALSE	0.0602592	0.0623094	0.00808047	15
FALSE	0.0559744	0.106462	0.127024	15
FALSE	0.0310658	0.0289745	0.00460963	10
FALSE	0.140032	0.0593535	0.0237722	15
FALSE	0.246033	0.222448	0.346239	15
FALSE	0.198521	0.122693	0.304874	15
FALSE	0.0319815	0.0311081	0.241766	15
FALSE	0.155071	0.133487	0.00503713	10
FALSE	0.226688	0.151788	0.363729	15
FALSE	0.0490238	0.0679614	0.105172	0
FALSE	0.0421734	0.0351426	0.00319704	10
FALSE	0.230006	0.267288	0.00598513	10
FALSE	0.097433	0.0320375	0.328295	0
FALSE	0.234279	0.200371	0.163068	10
FALSE	0.0365829	0.037063	0.00356695	0
FALSE	0.128879	0.173009	0.016994	10
FALSE	0.0527567	0.0299203	0.0139973	0
FALSE	0.144155	0.242067	0.0274745	15
FALSE	0.117947	0.0949364	0.0128335	5
FALSE	0.0398558	0.0348081	0.023543	0
FALSE	0.0409947	0.11227	0.00542039	0
FALSE	0.0496724	0.0498543	0.00311332	15
FALSE	0.0452722	0.0346417	0.00336741	15
FALSE	0.122268	0.182875	0.0247691	15
FALSE	0.0317489	0.0367897	0.00408777	10
FALSE	0.0555382	0.0295768	0.00590587	5
FALSE	0.0486732	0.0310218	0.0041567	0
FALSE	0.0282762	0.0250081	0.00923926	5
FALSE	0.0361711	0.045896	0.00708109	15
FALSE	0.0451151	0.0460693	0.0700679	10
FALSE	0.0281899	0.0249295	0.00301196	15
FALSE	0.0405266	0.0421692	0.00391693	5
FALSE	0.0798075	0.0822188	0.0030245	0
FALSE	0.0491969	0.0507368	0.0189955	10
FALSE	0.230296	0.145483	0.109775	15
TRUE	0.209553	0.18592	0.447723	15
FALSE	0.0358906	0.0443486	0.140141	15
FALSE	0.0385151	0.0358049	0.00558486	20
FALSE	0.0542582	0.0570592	0.0384767	5
FALSE	0.0400298	0.0318003	0.00499986	15
FALSE	0.144981	0.162936	0.323243	10
FALSE	0.0712257	0.0948342	0.0524452	15
FALSE	0.101429	0.0919745	0.470728	15
FALSE	0.0423708	0.0287482	0.0323619	0
FALSE	0.0320027	0.03233	0.0030677	15
FALSE	0.0327419	0.0259783	0.0356672	15
FALSE	0.0953948	0.181724	0.00465433	10
FALSE	0.0339361	0.0290398	0.0155194	10
TRUE	0.192653	0.19567	0.377698	10
FALSE	0.11401	0.0552533	0.00832776	0
FALSE	0.235582	0.256488	0.270838	10
FALSE	0.0320285	0.0291443	0.00312229	10
FALSE	0.0403388	0.0659745	0.00332819	15
FALSE	0.0416962	0.0414659	0.0037795	10
FALSE	0.0339868	0.028162	0.0281763	20
FALSE	0.0316438	0.0319136	0.00316444	15
FALSE	0.0411929	0.0716632	0.00374496	10
FALSE	0.223064	0.241186	0.0140632	15
FALSE	0.0360809	0.0301009	0.00470602	0
FALSE	0.241295	0.243373	0.012362	10
FALSE	0.0441156	0.0577274	0.00302912	15
FALSE	0.0443561	0.0276514	0.00362145	5
FALSE	0.107278	0.193168	0.0694895	10
FALSE	0.0415534	0.065947	0.018496	15
FALSE	0.0432173	0.0329623	0.00668832	15
FALSE	0.0457218	0.0595412	0.00310768	5
FALSE	0.0384455	0.0489472	0.00733684	15
FALSE	0.0727951	0.0963245	0.434487	20
TRUE	0.136705	0.219257	0.494493	10
FALSE	0.0493334	0.0544496	0.0108298	15
FALSE	0.17892	0.149476	0.307905	10
FALSE	0.218862	0.127338	0.0169122	15
FALSE	0.0854559	0.0624623	0.0162489	15
FALSE	0.0536282	0.0307505	0.0203374	20
TRUE	0.119629	0.215668	0.12387	15
FALSE	0.0728289	0.0612571	0.00332721	10
TRUE	0.232611	0.191495	0.474169	15
FALSE	0.0321391	0.0261205	0.00415896	15
FALSE	0.0392763	0.0706895	0.00323158	15
TRUE	0.035695	0.0615454	0.384868	15
FALSE	0.0300381	0.0264768	0.00491361	15
FALSE	0.0981226	0.029968	0.0105281	0
FALSE	0.0568143	0.0480222	0.0906432	20
FALSE	0.0802733	0.153943	0.410765	10
FALSE	0.118483	0.147592	0.165639	10
FALSE	0.0329026	0.0410556	0.00780404	15
FALSE	0.0417973	0.0803925	0.0162865	15
FALSE	0.0919471	0.0861731	0.0167035	10
FALSE	0.0429127	0.028155	0.0090501	10
FALSE	0.265012	0.272499	0.293373	10
FALSE	0.0452918	0.0591274	0.00310643	0
FALSE	0.0291413	0.0258299	0.00421823	10
FALSE	0.0360971	0.0501164	0.0101629	10
FALSE	0.0288697	0.0255653	0.00306449	10
TRUE	0.147547	0.13608	0.362836	15
FALSE	0.0310399	0.0277588	0.00318441	10
FALSE	0.0305671	0.0278303	0.00323225	15
FALSE	0.0981271	0.163534	0.0047073	10
FALSE	0.0313481	0.0269053	0.00332321	5
FALSE	0.0846509	0.0552716	0.0101754	10
FALSE	0.273891	0.252979	0.0883328	10
TRUE	0.0373654	0.0342628	0.23118	15
FALSE	0.244549	0.183323	0.105295	15
FALSE	0.0283795	0.0252464	0.00373348	15
FALSE	0.0328078	0.0313792	0.0311429	5
TRUE	0.0764293	0.0477906	0.193803	10
TRUE	0.22433	0.243598	0.337088	15
FALSE	0.0759889	0.116952	0.386832	15
FALSE	0.0794436	0.157958	0.00402092	10
FALSE	0.0514966	0.0442175	0.0837974	10
FALSE	0.0327978	0.0307514	0.0327379	15
FALSE	0.0656851	0.0693725	0.0048124	15
FALSE	0.0926533	0.0824014	0.00863312	5
TRUE	0.151025	0.219353	0.46409	15
FALSE	0.0291432	0.0274283	0.0033451	15
FALSE	0.0316269	0.0289836	0.00552914	15
FALSE	0.0532552	0.123192	0.00308921	10
FALSE	0.0281486	0.0248302	0.00309956	0
FALSE	0.0481208	0.124695	0.268747	15
FALSE	0.120061	0.228872	0.00316674	15
FALSE	0.0441685	0.0433996	0.00324006	0
FALSE	0.0931115	0.0649717	0.0118282	0
TRUE	0.0782365	0.0760092	0.431855	5
FALSE	0.029576	0.0421557	0.0104528	20
FALSE	0.0329169	0.0358711	0.0154368	15
FALSE	0.19362	0.128619	0.137791	10
FALSE	0.0506767	0.0930996	0.00340298	10
FALSE	0.0715403	0.0620986	0.373274	10
TRUE	0.184208	0.194778	0.351279	15
FALSE	0.0404748	0.0352353	0.00302344	20
FALSE	0.0490746	0.146851	0.00956006	15
FALSE	0.130642	0.10393	0.302099	15
FALSE	0.0288804	0.0252208	0.00298532	15
FALSE	0.0461285	0.0391543	0.0197007	10
FALSE	0.20617	0.170285	0.437888	15
FALSE	0.0389727	0.0329494	0.00332544	15
FALSE	0.0645502	0.034983	0.200909	20
FALSE	0.0311902	0.028515	0.0061862	5
FALSE	0.0951702	0.0890543	0.00311179	10
FALSE	0.0357263	0.0521889	0.005387	15
FALSE	0.0949178	0.0795318	0.156428	10
FALSE	0.0838958	0.0822851	0.00388506	10
FALSE	0.0487737	0.0381031	0.0554619	20
FALSE	0.0975759	0.0964974	0.134029	10
FALSE	0.0468042	0.0784804	0.00302017	10
FALSE	0.029202	0.0251182	0.00334023	10
FALSE	0.0425536	0.0759853	0.0139062	20
FALSE	0.0287103	0.0251215	0.0030637	0
FALSE	0.0822196	0.0508627	0.0072513	15
FALSE	0.0658025	0.0523736	0.00498949	20
FALSE	0.0434552	0.0342122	0.00325957	10
FALSE	0.0336521	0.0403977	0.283878	15
FALSE	0.0316421	0.0343283	0.00377693	10
FALSE	0.203324	0.0920013	0.0196157	10
FALSE	0.208	0.191066	0.0981987	15
FALSE	0.070058	0.0842572	0.159734	10
FALSE	0.23094	0.233231	0.017077	10
FALSE	0.0491123	0.136811	0.0913637	15
FALSE	0.0521861	0.108529	0.00849116	15
FALSE	0.0495097	0.0515699	0.197682	15
FALSE	0.0643519	0.0612686	0.205943	15
TRUE	0.0845905	0.080707	0.358226	10
FALSE	0.106373	0.0934479	0.0294856	0
FALSE	0.0509773	0.0566933	0.00317494	0
FALSE	0.0294079	0.026192	0.00594507	10
TRUE	0.0449455	0.153567	0.513253	15
FALSE	0.0785939	0.0619562	0.00303688	0
FALSE	0.0354724	0.0311784	0.296985	15
FALSE	0.0288983	0.0255341	0.0851703	5
TRUE	0.164101	0.271481	0.46494	10
TRUE	0.10635	0.100866	0.345953	15
FALSE	0.0696149	0.196559	0.00331575	15
FALSE	0.0343282	0.0356017	0.00978099	20
FALSE	0.0526763	0.0817847	0.00810058	15
FALSE	0.0340399	0.0859927	0.00820574	15
TRUE	0.0976225	0.227093	0.515738	10
FALSE	0.0450469	0.0448775	0.00328994	0
FALSE	0.104336	0.259071	0.00319392	10
TRUE	0.269223	0.278626	0.448666	10
FALSE	0.0925043	0.0635474	0.0182312	0
FALSE	0.0285853	0.0254959	0.00316456	20
FALSE	0.196351	0.0879539	0.0675937	15
FALSE	0.038141	0.031321	0.0812794	15
FALSE	0.155036	0.0802364	0.0596686	15
FALSE	0.0557204	0.0864561	0.00649176	15
FALSE	0.0631761	0.0633155	0.00353331	5
FALSE	0.0324203	0.0331233	0.124795	10
FALSE	0.194822	0.197542	0.0778134	15
FALSE	0.0584949	0.132203	0.0031342	15
FALSE	0.0327972	0.0396238	0.520995	15
FALSE	0.0335626	0.0321872	0.00306678	5
FALSE	0.0447344	0.0549097	0.00314153	0
FALSE	0.0456112	0.0405674	0.00636703	15
FALSE	0.109367	0.0605406	0.0116095	0
FALSE	0.0333226	0.0276648	0.00314797	15
FALSE	0.234995	0.158273	0.0483562	15
FALSE	0.261257	0.252033	0.0392477	15
FALSE	0.0293253	0.0259817	0.0030635	5
FALSE	0.0649324	0.0411044	0.00362425	15
FALSE	0.102879	0.0694491	0.0226837	15
FALSE	0.0309932	0.0272302	0.0119451	10
FALSE	0.0420313	0.0512322	0.188114	15
FALSE	0.0300553	0.0257179	0.00323092	15
FALSE	0.031757	0.0265243	0.0249476	0
FALSE	0.192356	0.0932348	0.0278092	0
FALSE	0.178459	0.0786894	0.416095	15
FALSE	0.225602	0.267121	0.140828	10
FALSE	0.251703	0.218533	0.148376	15
FALSE	0.0281149	0.0248042	0.0030682	0
FALSE	0.0922304	0.0745978	0.00425533	0
FALSE	0.0567632	0.050207	0.0251876	15
FALSE	0.0590325	0.0331265	0.00463997	10
TRUE	0.165576	0.164311	0.50238	15
FALSE	0.0298257	0.0260684	0.00329112	15
FALSE	0.0583402	0.0458894	0.00681035	20
FALSE	0.0412514	0.0301251	0.00617019	15
FALSE	0.121995	0.1595	0.0159507	15
FALSE	0.0861923	0.122305	0.284702	10
FALSE	0.0949466	0.221184	0.0273265	15
FALSE	0.0464257	0.0533509	0.00937498	10
FALSE	0.0572315	0.0848297	0.333559	15
FALSE	0.0400147	0.0792648	0.00316919	15
FALSE	0.173823	0.0809563	0.0125734	15
FALSE	0.166754	0.137147	0.011179	15
TRUE	0.280553	0.227834	0.129025	15
FALSE	0.159893	0.238581	0.00336123	10
FALSE	0.107326	0.236763	0.00316159	10
FALSE	0.249042	0.245499	0.0216213	15
TRUE	0.0469831	0.0435672	0.00550075	15
FALSE	0.0680031	0.0557472	0.00386194	5
FALSE	0.0453802	0.0434608	0.00311827	15
TRUE	0.0968826	0.0638126	0.314123	10
FALSE	0.193069	0.111339	0.0136769	15
TRUE	0.0480649	0.0305318	0.0486841	10
FALSE	0.0281797	0.0248441	0.00318801	5
FALSE	0.0840619	0.122213	0.148013	15
FALSE	0.066729	0.13596	0.0291123	10
FALSE	0.028311	0.0249627	0.00312304	10
FALSE	0.0452783	0.0794138	0.116314	15
TRUE	0.0865621	0.0778137	0.0725508	15
FALSE	0.217221	0.110278	0.0670006	15
TRUE	0.0710747	0.0719948	0.214619	10
FALSE	0.204921	0.236423	0.0537179	15
FALSE	0.0368763	0.0276932	0.0039477	15
FALSE	0.190994	0.0907531	0.446554	15
FALSE	0.0323054	0.0307142	0.00400976	10
FALSE	0.0423293	0.0381997	0.0419103	15
FALSE	0.149491	0.139947	0.246265	10
FALSE	0.194887	0.103926	0.0663012	15
FALSE	0.191504	0.189707	0.0403875	15
FALSE	0.0302947	0.027323	0.00344876	15
FALSE	0.036496	0.0457741	0.00337285	15
FALSE	0.0331836	0.0283716	0.0107016	15
TRUE	0.0699681	0.051384	0.333374	15
FALSE	0.267927	0.149661	0.0141753	10
FALSE	0.180061	0.22318	0.00355737	15
FALSE	0.0288622	0.0251822	0.00637461	15
FALSE	0.0852431	0.0463091	0.150579	15
FALSE	0.0789366	0.14004	0.229306	15
FALSE	0.0413825	0.0318902	0.0049855	15
FALSE	0.186797	0.176965	0.27603	15
FALSE	0.0734403	0.079224	0.0594354	15
TRUE	0.257358	0.211011	0.473404	15
FALSE	0.222391	0.210128	0.218886	15
FALSE	0.0362481	0.0419089	0.00521461	20
FALSE	0.107024	0.0968885	0.188246	15
FALSE	0.0346452	0.0378607	0.00337361	15
FALSE	0.0354606	0.0321728	0.00321106	15
FALSE	0.0588227	0.0403378	0.00508574	15
FALSE	0.0290183	0.0250604	0.00727394	10
FALSE	0.187442	0.111432	0.40308	15
FALSE	0.0772098	0.151998	0.0034795	15
FALSE	0.0662007	0.048556	0.0095666	15
FALSE	0.0331615	0.0279225	0.00329904	15
FALSE	0.280733	0.25171	0.0459744	15
FALSE	0.102947	0.0924018	0.0490222	15
FALSE	0.0442922	0.0627531	0.00361536	15
FALSE	0.0325314	0.0606401	0.0169337	10
FALSE	0.0924755	0.0670278	0.486786	15
FALSE	0.0700744	0.0442945	0.0196008	15
FALSE	0.0285284	0.0253057	0.0030906	15
TRUE	0.278188	0.293022	0.40836	10
FALSE	0.124206	0.146998	0.0031606	15
FALSE	0.0730319	0.0769146	0.00304291	15
FALSE	0.0633008	0.0871925	0.00341248	20
FALSE	0.0662092	0.0810358	0.0157022	10
FALSE	0.170983	0.157531	0.379993	15
FALSE	0.0497994	0.0347161	0.00774104	15
FALSE	0.0917554	0.121928	0.0920554	15
FALSE	0.187149	0.219303	0.31237	15
FALSE	0.0295327	0.0254532	0.0037261	10
FALSE	0.221251	0.291589	0.500852	10
FALSE	0.0285339	0.024816	0.0109094	0
FALSE	0.0352323	0.0288571	0.00352348	15
FALSE	0.0535975	0.0751795	0.218581	15
FALSE	0.0287822	0.0249998	0.0522478	15
FALSE	0.0373529	0.0266246	0.00387506	10
FALSE	0.0495192	0.102113	0.00335108	15
FALSE	0.0459743	0.040275	0.0309054	0
TRUE	0.229883	0.234149	0.358809	10
FALSE	0.02851	0.0251894	0.00303447	15
FALSE	0.076337	0.10629	0.382038	20
FALSE	0.170699	0.131728	0.245555	10
FALSE	0.0769292	0.113701	0.00476918	0
FALSE	0.242732	0.264373	0.0278922	15
FALSE	0.0546142	0.060691	0.00338898	0
FALSE	0.0359563	0.0508084	0.0662848	15
FALSE	0.0419791	0.0731099	0.00316955	15
FALSE	0.0383895	0.0274187	0.00409161	15
FALSE	0.0296197	0.0269507	0.00456753	10
FALSE	0.126601	0.113732	0.377127	10
FALSE	0.259084	0.198481	0.496188	10
FALSE	0.0403092	0.0271569	0.00445482	15
FALSE	0.186672	0.14976	0.025382	20
FALSE	0.032251	0.027931	0.00630188	15
FALSE	0.0292389	0.0264821	0.0838142	15
FALSE	0.259788	0.178945	0.152136	10
FALSE	0.0468986	0.0501544	0.00312059	10
FALSE	0.109354	0.0731238	0.351696	15
TRUE	0.154507	0.0889481	0.0569884	15
FALSE	0.131813	0.238855	0.00830204	10
FALSE	0.0392845	0.0288274	0.0807874	20
FALSE	0.0663833	0.0693384	0.23998	15
FALSE	0.235001	0.172337	0.0178451	15
FALSE	0.222284	0.245404	0.00503742	15
FALSE	0.0759171	0.0792801	0.0034022	10
FALSE	0.053606	0.0616931	0.00945539	15
FALSE	0.0414726	0.0380296	0.447125	15
FALSE	0.090143	0.0454089	0.00391367	20
FALSE	0.0957161	0.174175	0.188329	10
FALSE	0.189122	0.110861	0.0311364	15
FALSE	0.190739	0.05301	0.079968	20
FALSE	0.0931909	0.0437451	0.00410369	15
FALSE	0.032795	0.0326921	0.00353435	20
FALSE	0.0309628	0.027507	0.0044945	15
FALSE	0.224133	0.243594	0.0428817	15
FALSE	0.233745	0.233242	0.474686	15
TRUE	0.167196	0.147934	0.422393	15
FALSE	0.0766905	0.175905	0.0130821	10
FALSE	0.21745	0.14041	0.0136758	10
FALSE	0.20391	0.0826726	0.102263	15
FALSE	0.0978694	0.0954537	0.111671	15
FALSE	0.083508	0.131957	0.0981733	15
FALSE	0.0343416	0.0450639	0.0624173	15
FALSE	0.228877	0.125592	0.0278918	15
FALSE	0.0308991	0.0423539	0.00354016	15
FALSE	0.162124	0.171819	0.00317666	15
FALSE	0.0951855	0.0847555	0.0344103	15
FALSE	0.0305532	0.0388548	0.0164286	15
FALSE	0.0416308	0.0295528	0.00524034	0
FALSE	0.0794097	0.0834204	0.00483888	10
FALSE	0.0356362	0.042711	0.0058805	15
FALSE	0.052309	0.0547562	0.0246087	15
FALSE	0.0397674	0.0943006	0.017944	15
FALSE	0.0482694	0.0474303	0.00907113	15
FALSE	0.0354556	0.0391011	0.00342364	15
FALSE	0.257783	0.176873	0.156405	15
FALSE	0.223418	0.0681409	0.0147943	20
FALSE	0.0328053	0.0254725	0.00305196	20
FALSE	0.0635462	0.108989	0.00370476	0
FALSE	0.0307798	0.026655	0.0459331	15
TRUE	0.152738	0.202675	0.509271	10
FALSE	0.0289909	0.0252517	0.00331527	15
FALSE	0.0332144	0.0743014	0.0132536	15
FALSE	0.0353857	0.0362928	0.0228947	15
FALSE	0.160718	0.107384	0.0317816	15
FALSE	0.0331161	0.0352379	0.129247	15
FALSE	0.0366258	0.0267334	0.00390063	10
FALSE	0.0290657	0.0250684	0.0379967	0
FALSE	0.0318508	0.0271766	0.00314809	20
TRUE	0.0933878	0.0982144	0.0801225	15
TRUE	0.157927	0.087373	0.0898075	20
FALSE	0.0319268	0.0371476	0.00324028	20
FALSE	0.193109	0.147926	0.455055	10
FALSE	0.0398843	0.0449286	0.00327529	20
FALSE	0.0417398	0.107694	0.0243704	15
FALSE	0.0602324	0.0534598	0.360436	10
FALSE	0.0298068	0.0260884	0.00316241	20
FALSE	0.0610812	0.0502183	0.00317803	10
FALSE	0.0294267	0.025251	0.00308869	0
FALSE	0.133391	0.090584	0.00332572	5
FALSE	0.269638	0.22256	0.0844251	10
FALSE	0.046072	0.0385242	0.00465376	15
TRUE	0.106484	0.185112	0.350499	10
FALSE	0.0732162	0.0257872	0.00357673	0
FALSE	0.172392	0.072561	0.00333363	0
FALSE	0.126939	0.0751359	0.0060069	20
TRUE	0.116116	0.150599	0.313923	15
FALSE	0.0293461	0.0254389	0.00323234	15
FALSE	0.265914	0.214961	0.00422547	10
FALSE	0.15295	0.0522284	0.0475568	0
FALSE	0.0929229	0.0509523	0.330742	15
FALSE	0.0297978	0.0261205	0.0821546	15
FALSE	0.0305102	0.0332972	0.0264889	15
FALSE	0.0618175	0.0433494	0.155695	10
FALSE	0.0703211	0.0833351	0.0037266	5
FALSE	0.198047	0.177378	0.315189	10
FALSE	0.0517271	0.107194	0.0236698	5
FALSE	0.0706401	0.0478786	0.0189131	15
FALSE	0.0416093	0.115984	0.0666974	10
FALSE	0.0430579	0.0758638	0.00512401	15
FALSE	0.0475597	0.0690597	0.0119851	15
FALSE	0.0540764	0.0441102	0.00339604	10
FALSE	0.0382346	0.106059	0.301698	15
FALSE	0.0591745	0.0635995	0.0212464	5
FALSE	0.0430859	0.037147	0.0723137	10
FALSE	0.216486	0.178414	0.0425465	15
FALSE	0.126013	0.239963	0.0989695	10
FALSE	0.106818	0.250343	0.00315123	10
FALSE	0.0291147	0.0251865	0.00326076	10
FALSE	0.0362758	0.031259	0.0327614	15
FALSE	0.0359263	0.0298517	0.00619015	15
FALSE	0.0707376	0.0735302	0.435037	10
FALSE	0.12272	0.139705	0.00880443	15
FALSE	0.129171	0.0384718	0.0287098	0
FALSE	0.137946	0.0619961	0.0385559	5
FALSE	0.0559507	0.0639359	0.003397	0
FALSE	0.0887997	0.130264	0.00316684	15
FALSE	0.0380136	0.0342478	0.00320372	10
FALSE	0.265477	0.159962	0.0999941	15
FALSE	0.0889308	0.100132	0.0235979	0
FALSE	0.0305892	0.0271009	0.00312174	20
FALSE	0.0645339	0.110397	0.00358947	10
FALSE	0.0284749	0.025008	0.00312727	15
FALSE	0.147118	0.0897381	0.00805623	15
FALSE	0.0887615	0.136927	0.309801	15
FALSE	0.051603	0.0919454	0.0055602	15
FALSE	0.0415922	0.038574	0.136384	5
FALSE	0.0809354	0.0907116	0.0269452	10
FALSE	0.0966189	0.135278	0.00494692	10
FALSE	0.0401675	0.0785599	0.00521578	15
FALSE	0.0462936	0.0555287	0.0175894	15
FALSE	0.0470254	0.0614259	0.00332974	0
FALSE	0.118133	0.121392	0.0187607	20
FALSE	0.0848545	0.123384	0.00350851	10
TRUE	0.0383978	0.0295244	0.0810159	15
FALSE	0.289903	0.289789	0.0891329	15
FALSE	0.0493452	0.0888371	0.00305836	15
FALSE	0.232343	0.229153	0.0388771	15
FALSE	0.259833	0.287316	0.00527502	10
TRUE	0.0977684	0.220237	0.301831	15
FALSE	0.0650449	0.0599687	0.0454553	10
FALSE	0.0876577	0.0905543	0.0408344	15
FALSE	0.0596797	0.0419185	0.00507077	15
FALSE	0.0752456	0.0570198	0.00726544	10
TRUE	0.139226	0.0603086	0.0177022	0
FALSE	0.0816916	0.223136	0.189252	15
FALSE	0.160053	0.229204	0.00901595	15
FALSE	0.17203	0.226922	0.224011	10
FALSE	0.180259	0.0482917	0.00366198	0
FALSE	0.246095	0.205087	0.0922279	15
FALSE	0.173932	0.220776	0.0476727	15
FALSE	0.0901271	0.229904	0.372783	10
FALSE	0.0445681	0.0660612	0.0100812	15
FALSE	0.0309289	0.0261006	0.00839794	5
FALSE	0.0692251	0.0707233	0.0108325	15
FALSE	0.114669	0.0796209	0.0324149	0
FALSE	0.0956128	0.135585	0.00818329	15
FALSE	0.178386	0.0934929	0.40679	15
FALSE	0.0453517	0.0435061	0.0136854	15
FALSE	0.0475504	0.110058	0.072872	15
FALSE	0.237727	0.218168	0.0251477	20
FALSE	0.134975	0.0466568	0.013485	20
FALSE	0.0723171	0.0323223	0.00382966	20
FALSE	0.157306	0.188159	0.00456069	15
FALSE	0.0361341	0.0255985	0.00310262	0
FALSE	0.0495242	0.0408473	0.00338935	15
FALSE	0.0412358	0.0340374	0.00947505	5
FALSE	0.202259	0.0593441	0.0133788	20
FALSE	0.0326698	0.0274784	0.0187261	10
FALSE	0.27724	0.209068	0.0324155	15
FALSE	0.031444	0.0319415	0.00413446	15
FALSE	0.0412024	0.0334616	0.285152	10
FALSE	0.0325202	0.040963	0.00322418	15
FALSE	0.301902	0.280636	0.31305	10
TRUE	0.109534	0.0394221	0.0178269	0
TRUE	0.204444	0.152938	0.1466	15
FALSE	0.130124	0.113795	0.0682772	15
FALSE	0.0407742	0.10073	0.22074	15
FALSE	0.0448522	0.0558949	0.00316942	15
FALSE	0.040539	0.0452026	0.0217698	10
FALSE	0.0413958	0.0666714	0.00344682	15
FALSE	0.176183	0.237858	0.00400547	10
FALSE	0.059593	0.0885396	0.0705319	15
FALSE	0.0354537	0.0360561	0.289916	5
FALSE	0.103126	0.102901	0.00488395	20
FALSE	0.148129	0.119677	0.00683584	15
FALSE	0.0321539	0.03075	0.00600906	0
FALSE	0.0442674	0.0319793	0.0038799	0
FALSE	0.0685633	0.0698511	0.00338343	0
FALSE	0.0621033	0.0727815	0.389754	15
FALSE	0.037784	0.0402934	0.0212118	20
FALSE	0.063853	0.0652753	0.202428	15
FALSE	0.092551	0.131649	0.077258	15
FALSE	0.226346	0.191325	0.103831	15
FALSE	0.156376	0.123844	0.00975704	0
FALSE	0.0314544	0.0312762	0.0125099	10
FALSE	0.0779632	0.0478161	0.113028	20
FALSE	0.146623	0.0482938	0.00698056	0
FALSE	0.0348078	0.0462505	0.00704154	20
FALSE	0.0668966	0.0827866	0.007803	15
FALSE	0.0342157	0.0274816	0.00307443	15
FALSE	0.0399379	0.0744137	0.00600455	10
FALSE	0.0301812	0.0311606	0.00303998	5
FALSE	0.0312581	0.0285954	0.00361648	15
FALSE	0.0347738	0.0313852	0.0431438	15
FALSE	0.0450989	0.0860002	0.0110779	15
FALSE	0.0460902	0.0311147	0.00309317	10
FALSE	0.0356049	0.0352367	0.00311981	20
FALSE	0.0347185	0.0342446	0.00352887	15
FALSE	0.271425	0.250908	0.422233	15
FALSE	0.0387636	0.0582097	0.0652074	10
FALSE	0.0312166	0.033405	0.0369206	15
FALSE	0.0500318	0.0422686	0.100246	10
FALSE	0.0302721	0.0342555	0.00511674	10
FALSE	0.211131	0.219088	0.312505	15
FALSE	0.164066	0.0852801	0.00528707	20
FALSE	0.128091	0.103056	0.0035967	10
FALSE	0.0321649	0.0264591	0.00312462	20
FALSE	0.122961	0.202589	0.0190331	15
FALSE	0.0568034	0.0760201	0.258211	10
FALSE	0.0362092	0.0300372	0.00447055	10
TRUE	0.0387396	0.0323877	0.421639	15
TRUE	0.233138	0.220841	0.374124	15
FALSE	0.0363399	0.0498754	0.0035838	15
FALSE	0.0501322	0.0710483	0.00417586	15
FALSE	0.155005	0.157207	0.370426	10
FALSE	0.033752	0.0302145	0.00320606	5
FALSE	0.0382631	0.0456216	0.0160532	0
FALSE	0.158466	0.207215	0.109827	10
FALSE	0.0304386	0.0455763	0.00373206	15
FALSE	0.0719967	0.104807	0.215475	10
FALSE	0.0409464	0.0289209	0.00315272	10
FALSE	0.0423922	0.0469827	0.00504172	20
TRUE	0.209004	0.0876168	0.00998943	20
FALSE	0.073867	0.194215	0.0056881	15
FALSE	0.0362863	0.0379043	0.0031988	5
TRUE	0.233215	0.240948	0.40115	15
FALSE	0.0562011	0.0274202	0.00319195	5
TRUE	0.272767	0.282689	0.397143	10
FALSE	0.198173	0.134038	0.0982816	15
FALSE	0.268462	0.239754	0.380552	15
FALSE	0.0369968	0.0378219	0.00328544	10
FALSE	0.0346671	0.0293032	0.131908	20
FALSE	0.0398954	0.0578186	0.00423286	15
FALSE	0.0871599	0.0298462	0.0682669	20
TRUE	0.112636	0.168767	0.394915	15
FALSE	0.0419736	0.0305911	0.0129575	15
FALSE	0.0641359	0.0508463	0.057922	15
FALSE	0.047436	0.0404559	0.0181601	15
FALSE	0.0304549	0.0255878	0.00318408	10
FALSE	0.0307057	0.0266463	0.00379194	20
TRUE	0.0904697	0.0557067	0.330849	0
FALSE	0.232618	0.113048	0.368552	15
FALSE	0.0352833	0.0363007	0.0147154	15
FALSE	0.0523849	0.048368	0.00365583	5
FALSE	0.2464	0.0669537	0.0194956	20
FALSE	0.0601498	0.0353046	0.0615187	5
FALSE	0.30104	0.291606	0.083113	10
FALSE	0.10868	0.107516	0.344024	20
FALSE	0.223979	0.182294	0.0120737	0
FALSE	0.0859174	0.0680999	0.00915189	0
FALSE	0.184507	0.140549	0.00785563	0
FALSE	0.0897024	0.0854737	0.461991	10
FALSE	0.039671	0.0336063	0.490449	10
FALSE	0.127356	0.155993	0.0245569	10
FALSE	0.0333456	0.0345058	0.0063001	5
FALSE	0.0288747	0.0249644	0.00315433	0
FALSE	0.163656	0.209617	0.199202	15
TRUE	0.245233	0.224713	0.259397	15
FALSE	0.102379	0.147077	0.0936665	15
FALSE	0.0538214	0.0365004	0.0273731	20
FALSE	0.0505775	0.0760762	0.381726	5
FALSE	0.0305367	0.0251675	0.0110475	5
FALSE	0.0316133	0.0271021	0.0186424	20
FALSE	0.0663636	0.0818015	0.0510464	15
FALSE	0.0337676	0.0260217	0.0526652	10
FALSE	0.205304	0.136391	0.139641	15
FALSE	0.0349001	0.029306	0.0128822	15
FALSE	0.163806	0.300391	0.144863	10
FALSE	0.0296404	0.0250177	0.00361442	5
FALSE	0.0717979	0.09439	0.338922	15
FALSE	0.0612147	0.173994	0.0034943	10
FALSE	0.0327869	0.0408438	0.00340707	15
FALSE	0.0447525	0.0290254	0.00756877	15
FALSE	0.0347946	0.0257218	0.0054285	20
FALSE	0.17714	0.120966	0.00776548	15
FALSE	0.0285599	0.0254683	0.00722705	20
FALSE	0.0323392	0.0297561	0.0151003	15
FALSE	0.038462	0.0333956	0.03003	10
FALSE	0.187389	0.187702	0.00307546	10
FALSE	0.130986	0.144085	0.00596876	10
FALSE	0.0388143	0.0360639	0.326235	10
FALSE	0.247974	0.231421	0.0847655	20
TRUE	0.20459	0.211069	0.458018	10
FALSE	0.0313142	0.027796	0.00707838	10
FALSE	0.0461049	0.104867	0.00398671	15
FALSE	0.10885	0.0853859	0.100861	15
FALSE	0.226515	0.0911544	0.146399	10
FALSE	0.0561302	0.0551391	0.00706366	15
FALSE	0.0371563	0.0291368	0.0302586	10
FALSE	0.0295531	0.0256342	0.00325012	10
FALSE	0.0426935	0.0431901	0.00347552	15
FALSE	0.135979	0.120385	0.0144271	0
FALSE	0.17204	0.192606	0.00343799	10
FALSE	0.0498826	0.0512287	0.00557727	10
FALSE	0.283916	0.308855	0.00339399	10
FALSE	0.0337067	0.0301678	0.0180367	15
FALSE	0.0845105	0.108402	0.00379733	15
FALSE	0.0310369	0.0263587	0.00437614	0
FALSE	0.0422681	0.0466728	0.00406758	10
FALSE	0.0902475	0.182943	0.154708	15
TRUE	0.131353	0.0734026	0.020558	0
FALSE	0.105225	0.151132	0.00701286	15
FALSE	0.0669022	0.0678303	0.00584557	10
FALSE	0.0514213	0.0361156	0.00307855	20
FALSE	0.0526241	0.033374	0.202981	10
FALSE	0.0625013	0.0423801	0.327613	15
FALSE	0.122482	0.146992	0.00703928	15
FALSE	0.252141	0.257877	0.0684472	10
FALSE	0.0361855	0.0255636	0.0211892	10
FALSE	0.156042	0.193383	0.0508235	10
[truncated: 4,866 more rows]

## Sheet: morphokinetics_t8
FH	recalibrated_44h	recalibrated_68h	recalibrated_116h	t8
FALSE		0.248313	0.0233041	50
FALSE		0.0417428	0.00653141	50
FALSE		0.276366	0.424366	50
FALSE		0.105953	0.00425646	50
TRUE			0.0894556	80
FALSE			0.011697	70
FALSE			0.0228873	70
TRUE		0.114475	0.222693	60
FALSE		0.0729233	0.00436156	60
FALSE			0.00434618	80
FALSE		0.0558027	0.00561434	60
TRUE		0.236619	0.301997	50
FALSE		0.283082	0.460454	50
FALSE		0.0587428	0.405258	50
FALSE		0.0845501	0.180071	60
FALSE		0.211194	0.337867	60
FALSE		0.0395529	0.00461379	50
FALSE		0.0897389	0.250002	60
FALSE			0.010375	70
FALSE			0.118122	80
FALSE		0.215398	0.0189744	60
TRUE		0.242754	0.45888	60
FALSE			0.0043513	70
FALSE		0.0596429	0.179251	60
TRUE		0.105377	0.469951	60
FALSE		0.0493607	0.00557133	60
FALSE			0.00459522	70
FALSE		0.0835119	0.0162301	60
FALSE			0.0123348	70
TRUE		0.103138	0.240886	50
FALSE		0.0707436	0.406198	50
FALSE			0.0178112	70
FALSE		0.0894722	0.401754	50
FALSE			0.0107121	80
FALSE		0.177548	0.0208003	50
FALSE		0.098945	0.0112992	50
FALSE		0.0960297	0.126244	50
FALSE			0.0636443	80
TRUE		0.210691	0.322241	50
FALSE		0.0648775	0.286297	60
FALSE		0.110895	0.0186604	60
FALSE		0.123231	0.378574	60
FALSE		0.157595	0.204248	60
FALSE		0.0387398	0.0505291	60
FALSE			0.0104178	70
FALSE			0.0284178	80
FALSE		0.0406726	0.0057984	60
FALSE			0.0101647	80
FALSE		0.120015	0.00510519	50
FALSE		0.0373654	0.0140513	60
TRUE		0.153345	0.471258	60
FALSE			0.00429582	80
FALSE		0.179221	0.0127231	60
FALSE		0.132631	0.00507149	50
TRUE		0.238173	0.250963	60
FALSE			0.0292937	70
FALSE		0.0501903	0.0392106	50
FALSE		0.154079	0.0156437	50
FALSE			0.186947	70
FALSE		0.123727	0.00578425	50
FALSE		0.0722944	0.00445474	60
FALSE			0.227756	70
FALSE			0.0151703	70
TRUE		0.112126	0.0249957	60
FALSE		0.0423448	0.00701611	50
FALSE		0.0981112	0.0229271	50
TRUE			0.0994093	70
FALSE		0.0885526	0.00512999	50
FALSE		0.0584292	0.324921	60
TRUE		0.122257	0.312212	50
FALSE			0.164298	80
FALSE		0.0520021	0.0053159	60
FALSE		0.180837	0.172203	50
FALSE		0.13475	0.0176354	50
FALSE		0.165589	0.464339	50
FALSE		0.116588	0.0134479	50
FALSE			0.0591128	70
FALSE		0.0401228	0.00465498	50
FALSE		0.118969	0.0511175	60
FALSE		0.183774	0.131104	60
FALSE			0.0320177	70
FALSE			0.0084627	70
FALSE		0.188054	0.0323555	60
FALSE		0.0605701	0.00577724	60
FALSE			0.420992	70
TRUE		0.117518	0.433371	50
FALSE		0.234182	0.459274	50
TRUE			0.00699447	70
TRUE			0.383083	70
FALSE		0.0646183	0.00418034	60
FALSE			0.0107847	70
FALSE		0.180452	0.123991	50
FALSE		0.0607787	0.00652254	60
FALSE		0.0624334	0.00436982	60
FALSE		0.0478689	0.106681	60
FALSE		0.0669812	0.00551399	50
FALSE		0.0510218	0.00544561	50
FALSE		0.134214	0.0474947	60
TRUE		0.185396	0.33368	50
FALSE			0.00425842	70
FALSE		0.0599687	0.00692354	50
FALSE			0.0252732	70
FALSE		0.0737976	0.00450906	60
FALSE		0.0376274	0.00466994	60
FALSE		0.114035	0.0124354	60
FALSE		0.101922	0.454519	60
FALSE		0.0432078	0.0941604	60
FALSE		0.164925	0.308302	50
FALSE		0.0939292	0.0400254	50
FALSE		0.0691867	0.00531416	50
FALSE		0.164635	0.0119951	60
FALSE		0.0734059	0.00603511	50
FALSE		0.27894	0.462598	50
FALSE			0.0161352	70
FALSE			0.146185	70
FALSE			0.0101146	70
FALSE		0.0392344	0.021338	50
FALSE		0.134528	0.0182271	50
FALSE		0.100059	0.00663577	50
FALSE		0.0926941	0.0744855	60
FALSE		0.149196	0.0163456	60
FALSE		0.105743	0.0119344	50
FALSE		0.229958	0.0219868	50
FALSE			0.00774548	70
FALSE			0.0679495	70
FALSE		0.0852677	0.315301	60
FALSE		0.0603448	0.286876	60
FALSE			0.0763634	80
FALSE		0.144318	0.0060333	60
FALSE		0.193526	0.0478438	50
FALSE		0.0454114	0.0117614	50
FALSE		0.0424447	0.0189054	60
FALSE		0.156404	0.170398	60
FALSE		0.130595	0.00569396	50
FALSE		0.223599	0.345745	60
FALSE		0.167496	0.0379451	60
TRUE		0.192213	0.0186878	50
FALSE		0.0829913	0.450268	50
FALSE		0.096031	0.0728097	50
FALSE		0.05486	0.0708808	60
FALSE		0.0879769	0.0232732	60
FALSE		0.048771	0.063179	50
FALSE		0.118083	0.00633956	60
FALSE		0.182999	0.00436181	50
FALSE		0.250188	0.0761337	50
FALSE		0.0382819	0.00703235	60
FALSE		0.0650778	0.116593	60
FALSE		0.0599798	0.00965469	60
FALSE		0.125773	0.0140881	50
FALSE		0.0858352	0.0174652	50
FALSE		0.183615	0.05082	60
FALSE		0.049444	0.00894877	60
FALSE		0.183896	0.00430666	50
FALSE		0.125292	0.0758143	60
FALSE		0.244053	0.252289	50
FALSE			0.00588331	80
TRUE		0.170621	0.211723	60
FALSE			0.00571634	80
FALSE		0.229482	0.0942386	60
TRUE		0.205769	0.280263	50
TRUE		0.227197	0.390884	50
FALSE			0.00682026	80
FALSE			0.00609336	70
TRUE		0.213865	0.36011	50
FALSE		0.168955	0.0400041	50
FALSE		0.115501	0.00441787	60
TRUE		0.185156	0.3853	50
FALSE			0.00637019	70
TRUE		0.231695	0.511007	50
FALSE		0.070847	0.00980519	60
FALSE		0.169426	0.0358849	60
FALSE			0.0296766	80
FALSE		0.0390011	0.00584321	60
FALSE		0.180748	0.169597	50
FALSE		0.0785804	0.0454365	60
FALSE		0.119639	0.0364068	50
FALSE		0.0847908	0.0119305	60
FALSE		0.0498281	0.25182	50
FALSE		0.197689	0.0214499	50
FALSE		0.164592	0.336739	50
FALSE		0.0568261	0.00518428	60
FALSE			0.297498	70
FALSE		0.0991581	0.206934	50
FALSE		0.0709599	0.027991	50
FALSE			0.0466944	70
TRUE		0.240169	0.376861	60
FALSE		0.196914	0.338024	50
TRUE		0.0970165	0.457032	50
FALSE		0.139722	0.426179	50
FALSE			0.00655247	70
FALSE		0.050455	0.0129311	60
FALSE		0.120626	0.00706725	60
FALSE			0.00430939	70
FALSE			0.00432012	70
FALSE			0.083837	70
TRUE			0.211036	70
FALSE		0.154162	0.0456493	60
FALSE		0.129742	0.00468328	50
FALSE			0.00999696	70
FALSE			0.00530597	80
FALSE			0.0110099	70
FALSE		0.237816	0.0997077	50
FALSE		0.0770452	0.204405	50
FALSE		0.214935	0.0877797	60
FALSE			0.133065	70
FALSE		0.242621	0.168313	50
FALSE			0.00480386	70
FALSE		0.213919	0.350535	50
FALSE		0.101428	0.428276	60
FALSE		0.111272	0.00493723	60
FALSE			0.357997	80
FALSE		0.136747	0.00915533	60
FALSE			0.00600125	70
FALSE		0.166071	0.0298898	50
FALSE		0.177423	0.0502187	60
FALSE			0.00429147	70
FALSE		0.0428594	0.0126162	60
FALSE			0.00512199	70
FALSE		0.21393	0.36237	50
FALSE		0.0529356	0.00816478	60
FALSE		0.203156	0.409239	50
TRUE		0.185831	0.212054	60
FALSE		0.186906	0.0103301	50
FALSE			0.00599637	80
FALSE		0.104568	0.241365	60
FALSE		0.232143	0.285547	50
FALSE		0.244644	0.010907	50
FALSE		0.292333	0.459279	50
FALSE			0.0542342	70
FALSE			0.00565858	70
FALSE			0.00495783	70
FALSE		0.246661	0.0516086	60
FALSE		0.165995	0.341389	50
FALSE		0.136822	0.00427822	60
TRUE		0.0628628	0.0844365	50
TRUE		0.157396	0.128463	60
FALSE		0.136617	0.307867	60
FALSE		0.0898222	0.351719	60
FALSE			0.21587	70
FALSE		0.03802	0.00513435	60
FALSE		0.115667	0.341143	60
TRUE		0.13095	0.18974	60
FALSE		0.0428648	0.00580418	50
FALSE		0.0989575	0.0129117	60
FALSE		0.20199	0.216788	60
TRUE		0.227378	0.205478	50
FALSE		0.173785	0.0440323	50
FALSE		0.067218	0.0573042	60
FALSE			0.311563	80
FALSE		0.211164	0.00687393	50
FALSE		0.0716564	0.00444168	50
FALSE		0.0842241	0.00481947	60
FALSE		0.104908	0.0595734	60
TRUE		0.0499783	0.366265	50
FALSE			0.0325812	70
FALSE		0.196489	0.389991	50
FALSE		0.124355	0.0764653	50
FALSE		0.0605317	0.00430318	60
FALSE		0.0685417	0.00677776	60
FALSE		0.212604	0.038565	50
FALSE		0.0450636	0.112369	60
FALSE		0.248339	0.413564	60
FALSE		0.0508006	0.217819	60
FALSE		0.210935	0.0423389	50
FALSE			0.0338128	70
FALSE		0.0771256	0.275924	50
FALSE		0.070891	0.00973257	50
FALSE		0.0760643	0.0119433	60
FALSE			0.0226341	80
FALSE		0.245383	0.417484	60
FALSE		0.201937	0.16266	50
FALSE		0.112801	0.0250374	50
FALSE		0.243854	0.435107	50
FALSE		0.0402952	0.00501077	60
FALSE			0.060568	70
FALSE		0.163312	0.355472	50
FALSE		0.143633	0.0997203	60
TRUE		0.180463	0.356036	60
FALSE			0.00444414	70
TRUE		0.177076	0.369884	60
TRUE		0.146701	0.133087	50
FALSE		0.0388199	0.00433493	60
TRUE		0.220372	0.163698	50
FALSE		0.0643386	0.0107058	60
FALSE		0.165022	0.067531	60
FALSE			0.00505399	70
FALSE			0.197924	70
FALSE		0.0854391	0.0974997	60
FALSE		0.0508291	0.414097	50
FALSE			0.0215181	70
TRUE		0.207993	0.317278	50
FALSE		0.062008	0.00887905	50
FALSE		0.0424634	0.0195079	60
FALSE		0.164253	0.0305801	50
FALSE		0.109108	0.249184	50
FALSE		0.202317	0.0042796	50
FALSE		0.176083	0.0044091	50
FALSE		0.140237	0.20718	60
FALSE		0.0385853	0.0044787	60
FALSE			0.088346	70
FALSE		0.142592	0.193529	50
FALSE			0.0241347	70
FALSE			0.0050697	70
FALSE		0.0413327	0.127541	60
FALSE		0.0952052	0.270266	50
FALSE		0.157896	0.349125	60
FALSE		0.0733929	0.00623586	50
FALSE			0.237534	70
FALSE			0.0946547	70
FALSE			0.119636	80
FALSE		0.125204	0.0652663	50
FALSE		0.0766565	0.0527045	50
FALSE		0.125963	0.379442	60
FALSE		0.126062	0.0134611	60
TRUE		0.258178	0.388462	50
TRUE		0.256719	0.40489	50
FALSE		0.0415432	0.0043611	60
FALSE			0.00452706	70
FALSE			0.00485891	80
FALSE			0.010496	70
FALSE			0.00448327	70
FALSE			0.0921005	80
FALSE			0.123753	80
FALSE		0.0404199	0.292516	60
TRUE		0.190752	0.451291	50
FALSE		0.118391	0.0254039	60
FALSE		0.0680706	0.154969	60
FALSE		0.0873107	0.00597783	60
TRUE		0.181574	0.0497174	50
FALSE		0.162303	0.00581959	60
FALSE		0.128749	0.00707367	60
FALSE		0.0746552	0.0111665	60
FALSE			0.00447762	70
FALSE		0.29326	0.178516	50
TRUE		0.252378	0.350163	60
FALSE		0.0401423	0.00437631	60
FALSE			0.0766295	80
FALSE		0.158225	0.00934208	60
FALSE		0.230493	0.375764	60
FALSE		0.0701306	0.0116256	60
FALSE		0.0573989	0.0145862	60
FALSE		0.156095	0.235269	50
TRUE		0.254128	0.443609	50
FALSE		0.215617	0.00721415	50
FALSE		0.0402211	0.00500862	60
FALSE		0.044989	0.300451	50
FALSE		0.0863718	0.116731	50
FALSE		0.182589	0.416028	60
FALSE		0.101052	0.00524345	50
FALSE			0.0547641	80
FALSE		0.180449	0.321562	50
FALSE			0.0102776	80
FALSE		0.197378	0.00471794	50
TRUE		0.154383	0.419924	50
FALSE			0.129914	70
FALSE		0.14829	0.048612	60
FALSE		0.0393476	0.00462644	60
TRUE		0.073797	0.382567	50
TRUE		0.146641	0.286201	50
FALSE		0.0978903	0.00504791	50
FALSE			0.00453257	70
TRUE		0.215232	0.356843	60
FALSE		0.0643784	0.0235474	50
FALSE		0.136628	0.0226613	50
FALSE		0.120624	0.0202364	50
FALSE		0.125402	0.00498516	50
FALSE		0.0379036	0.074186	50
FALSE			0.00819977	80
FALSE		0.071906	0.0143674	60
FALSE			0.00798617	70
FALSE		0.0588463	0.151263	50
FALSE		0.135925	0.101707	60
FALSE		0.0409055	0.0196549	60
FALSE		0.137344	0.0686476	50
FALSE		0.0739779	0.0591933	50
FALSE		0.156771	0.282948	60
FALSE		0.0507955	0.104576	60
TRUE		0.092576	0.324483	50
FALSE			0.00998297	70
FALSE			0.00511727	70
FALSE		0.239254	0.0536496	50
TRUE		0.115421	0.176975	50
FALSE		0.0379848	0.0056427	50
FALSE			0.0482076	80
FALSE		0.124242	0.0196817	50
FALSE			0.0290993	80
FALSE		0.0494164	0.0154769	60
TRUE		0.226656	0.259709	50
FALSE			0.0242397	70
FALSE		0.117843	0.0054301	50
FALSE		0.144661	0.0864938	60
FALSE		0.176501	0.0295974	60
FALSE		0.130531	0.0191033	60
FALSE		0.123679	0.011126	50
FALSE		0.0379632	0.0182149	60
FALSE		0.0893093	0.00830692	50
FALSE			0.0518701	80
FALSE		0.080566	0.0217996	60
FALSE			0.00829914	80
FALSE		0.172777	0.0245059	60
FALSE		0.0871786	0.00639681	50
FALSE		0.120528	0.0160187	60
FALSE		0.0446827	0.00458444	60
FALSE		0.168131	0.253967	50
FALSE		0.0657498	0.00451306	60
FALSE		0.184168	0.00536494	60
FALSE		0.220052	0.110265	50
FALSE		0.0401415	0.0150459	60
FALSE		0.04227	0.00566078	60
FALSE			0.0439364	70
FALSE		0.214388	0.00595041	60
FALSE		0.0413579	0.0042261	60
FALSE			0.318488	70
FALSE		0.180938	0.0102658	60
FALSE		0.0440404	0.0114177	60
TRUE		0.24798	0.390209	50
TRUE		0.2341	0.297653	50
FALSE		0.0664105	0.00562911	60
FALSE			0.0504666	80
FALSE			0.00450821	80
FALSE		0.0797784	0.00436826	60
FALSE		0.107903	0.0134313	60
FALSE		0.156979	0.33839	50
FALSE		0.228253	0.00625175	60
FALSE		0.0477147	0.00560345	60
FALSE			0.364543	70
FALSE			0.0346647	70
FALSE		0.0422106	0.0901418	60
FALSE			0.0621046	70
FALSE			0.0318428	80
FALSE			0.00471652	70
FALSE		0.0388933	0.00459747	60
FALSE		0.1753	0.0163368	50
FALSE		0.102639	0.00543708	50
FALSE			0.00612357	70
FALSE		0.0616309	0.124006	60
FALSE		0.047387	0.00432559	50
FALSE		0.0725133	0.0892488	60
FALSE			0.100264	80
TRUE		0.212197	0.187966	60
FALSE		0.0431474	0.00436086	60
FALSE			0.0534895	70
TRUE		0.163842	0.236106	60
FALSE		0.0673269	0.0348451	60
FALSE		0.111459	0.121582	60
FALSE		0.143345	0.0649919	50
FALSE		0.0860766	0.00513507	50
FALSE		0.0394806	0.00563113	60
FALSE		0.158737	0.176086	60
FALSE			0.0308588	80
TRUE		0.229856	0.396068	50
FALSE		0.135897	0.283073	60
FALSE		0.0671307	0.00435152	50
FALSE			0.00443486	70
TRUE		0.117714	0.401443	60
FALSE		0.231785	0.0734206	60
FALSE		0.260444	0.349408	60
TRUE		0.134806	0.348069	60
FALSE		0.101778	0.00919031	60
FALSE		0.0717014	0.00522749	60
FALSE			0.0193279	80
FALSE			0.00553892	70
TRUE		0.0843396	0.0668723	60
FALSE		0.146989	0.0154509	60
FALSE			0.0326233	80
FALSE		0.160177	0.257908	50
FALSE			0.00427772	80
FALSE		0.137404	0.170937	50
FALSE		0.237489	0.294148	50
FALSE		0.0395645	0.253761	60
FALSE			0.00514548	70
FALSE		0.270779	0.00497008	50
FALSE		0.0499872	0.00841492	50
TRUE		0.28267	0.235514	50
FALSE		0.206094	0.126727	50
TRUE		0.0798842	0.141196	60
TRUE		0.26992	0.416614	50
FALSE		0.061292	0.268405	50
TRUE		0.0886975	0.222335	60
FALSE			0.103349	70
FALSE		0.224904	0.00486931	50
TRUE		0.262134	0.401253	50
FALSE		0.192965	0.0105208	50
FALSE		0.0498487	0.449833	50
FALSE			0.0104653	70
FALSE		0.204112	0.0261302	60
FALSE			0.155566	70
FALSE		0.0551185	0.357806	50
FALSE			0.0973055	70
FALSE			0.300181	80
FALSE		0.0457172	0.00679091	60
FALSE		0.10937	0.0231359	60
FALSE		0.0514643	0.00562788	50
FALSE		0.0387014	0.00471739	60
FALSE		0.0490177	0.0418635	60
FALSE		0.0684664	0.222065	50
FALSE		0.128468	0.251086	50
FALSE		0.189387	0.0420527	50
FALSE		0.0410514	0.00454215	60
FALSE		0.139642	0.0207312	60
TRUE		0.198261	0.502254	60
FALSE		0.0433492	0.0366926	60
FALSE		0.231751	0.00939358	50
FALSE			0.0285942	70
FALSE		0.213998	0.365444	50
TRUE		0.16313	0.406371	50
FALSE			0.196057	70
FALSE		0.0725004	0.00468069	60
TRUE		0.212278	0.328993	60
FALSE		0.098933	0.0800027	50
FALSE		0.0587684	0.00557721	60
TRUE		0.0426721	0.153049	60
FALSE		0.136635	0.00444413	50
FALSE			0.0803336	70
FALSE			0.00535989	70
FALSE		0.215926	0.00580451	50
TRUE		0.17916	0.378809	50
FALSE			0.0967883	70
FALSE		0.223315	0.0227184	50
FALSE			0.0056475	70
FALSE		0.0382125	0.0110237	60
FALSE		0.0967077	0.0274374	60
FALSE		0.195053	0.00810732	60
FALSE		0.0404561	0.31412	60
FALSE			0.146082	80
FALSE		0.0441352	0.047122	50
FALSE			0.0475131	70
FALSE			0.00435791	80
TRUE		0.0773927	0.290788	50
FALSE		0.0498551	0.00559873	50
FALSE		0.0520342	0.0378482	60
FALSE			0.00461275	70
FALSE		0.180087	0.233536	50
TRUE			0.0489281	80
FALSE		0.150774	0.00579513	60
FALSE		0.133106	0.0486779	60
FALSE			0.00446098	70
FALSE		0.15243	0.0669677	60
FALSE		0.0562481	0.00450756	50
FALSE			0.00447718	80
FALSE		0.0674583	0.00642912	60
FALSE			0.0138096	70
FALSE		0.0422495	0.00611101	60
FALSE		0.0478163	0.481055	60
FALSE		0.130321	0.245373	60
TRUE		0.262033	0.457266	50
FALSE		0.0379622	0.00486801	60
FALSE		0.0379283	0.00479113	60
FALSE		0.260236	0.217006	60
FALSE		0.287741	0.0649052	50
TRUE			0.212576	70
FALSE			0.0493574	70
FALSE			0.00875599	70
FALSE		0.154911	0.207161	50
FALSE			0.191217	70
FALSE		0.0717099	0.00436867	60
FALSE			0.0249309	70
FALSE		0.229291	0.464807	50
FALSE		0.202212	0.0152185	50
FALSE		0.141468	0.0872802	60
FALSE		0.0474412	0.011057	60
FALSE		0.23475	0.00552211	50
FALSE		0.177829	0.0775203	50
FALSE		0.240984	0.0265545	50
FALSE		0.0801756	0.00662468	60
FALSE		0.156605	0.014756	50
FALSE		0.0411786	0.00568367	50
FALSE			0.00641795	70
FALSE			0.00431113	80
FALSE		0.261913	0.11766	50
FALSE			0.00440917	70
FALSE		0.108498	0.171141	50
FALSE			0.00518108	70
FALSE		0.136145	0.0130852	60
FALSE		0.127239	0.0153461	60
FALSE		0.061874	0.00452308	60
TRUE		0.0779352	0.27716	60
FALSE		0.220486	0.248684	50
FALSE		0.134927	0.45411	60
FALSE		0.0554763	0.322972	60
FALSE		0.185762	0.161774	50
FALSE		0.195405	0.387881	60
FALSE		0.21213	0.426462	50
FALSE			0.00489959	80
FALSE		0.134553	0.00493474	60
FALSE		0.116098	0.00598511	60
FALSE		0.12509	0.0819419	50
FALSE		0.273152	0.0494598	60
FALSE		0.181757	0.176781	50
FALSE			0.006826	80
FALSE			0.026102	80
FALSE		0.0390663	0.00577911	60
FALSE		0.0615758	0.00905857	60
TRUE		0.136063	0.300306	50
FALSE		0.0870198	0.00712986	60
FALSE			0.00481408	70
TRUE		0.186638	0.180189	50
FALSE		0.0846802	0.00454361	60
FALSE		0.247439	0.0262539	50
FALSE		0.0405013	0.0365281	50
FALSE		0.20107	0.242099	50
FALSE		0.07367	0.0139076	50
FALSE		0.151174	0.0202135	60
FALSE			0.00634079	70
TRUE			0.42534	70
FALSE			0.0142169	80
FALSE			0.00443401	70
FALSE		0.123803	0.457008	60
FALSE		0.041029	0.00509675	60
TRUE		0.10105	0.123516	60
FALSE		0.103877	0.360953	60
FALSE			0.0197843	70
FALSE		0.129868	0.431257	50
FALSE		0.143464	0.011731	50
TRUE		0.100821	0.461879	50
FALSE		0.0449682	0.00426927	60
FALSE		0.0666512	0.0409906	60
FALSE		0.124139	0.024313	60
FALSE		0.0496058	0.00434834	60
FALSE		0.145145	0.322877	60
TRUE		0.190984	0.350601	50
FALSE		0.232256	0.0125789	50
FALSE		0.158565	0.0129394	50
FALSE		0.0522284	0.0650244	60
FALSE		0.26582	0.0268024	50
TRUE		0.0844477	0.323396	50
FALSE		0.0420433	0.00502693	60
FALSE		0.10287	0.00866291	60
FALSE			0.00497453	80
FALSE			0.00557634	80
FALSE		0.0449805	0.00767984	60
TRUE		0.145792	0.466942	50
FALSE		0.219928	0.075407	50
FALSE		0.119635	0.00443136	60
FALSE		0.0377457	0.00504692	60
FALSE		0.113374	0.00573454	50
TRUE		0.040486	0.0394648	60
FALSE			0.0089115	80
FALSE			0.00665679	80
FALSE			0.111722	70
FALSE		0.147382	0.0510236	60
FALSE		0.269022	0.00539903	50
FALSE		0.0964602	0.192673	60
FALSE		0.068747	0.00476173	60
FALSE			0.0638666	70
FALSE		0.171857	0.00483193	60
FALSE		0.0872506	0.0842733	60
FALSE		0.128437	0.00649825	60
FALSE		0.0520422	0.00490635	60
FALSE			0.0308504	70
TRUE		0.0464024	0.416932	60
FALSE			0.00864346	80
TRUE		0.137855	0.417495	60
FALSE		0.105316	0.00630203	60
FALSE		0.0675579	0.0513367	60
FALSE		0.0538474	0.157987	60
FALSE			0.00437515	80
FALSE		0.243486	0.209702	60
FALSE		0.0379044	0.00467741	50
FALSE		0.237847	0.0532756	50
FALSE		0.120497	0.248922	60
FALSE			0.062727	70
FALSE			0.0545478	80
FALSE		0.0642	0.216641	50
FALSE			0.0330749	70
FALSE		0.0937985	0.00602239	50
TRUE		0.196241	0.400473	60
FALSE		0.165552	0.328779	60
FALSE		0.0680163	0.0132184	50
FALSE		0.226967	0.0295361	60
FALSE		0.0827935	0.00447727	50
FALSE		0.0857609	0.00446326	50
FALSE		0.242599	0.332274	50
FALSE		0.0886245	0.0059938	60
FALSE		0.220405	0.416561	50
FALSE		0.115424	0.186467	50
FALSE		0.14886	0.0153566	60
FALSE		0.282772	0.037009	60
FALSE		0.188007	0.0331524	60
TRUE		0.240926	0.387661	50
FALSE			0.0049538	70
FALSE		0.0414853	0.0649615	60
FALSE		0.21995	0.0109995	50
FALSE		0.0416193	0.00546456	60
FALSE		0.107692	0.00619523	60
FALSE			0.00656029	70
FALSE		0.272302	0.404421	50
FALSE		0.0499115	0.00671946	50
FALSE			0.0517198	80
FALSE		0.0646219	0.103562	60
FALSE		0.0379628	0.00489246	60
FALSE		0.0589416	0.00538359	60
FALSE			0.00447947	70
FALSE		0.0507478	0.004411	50
FALSE			0.0136408	70
FALSE			0.0878404	70
TRUE		0.097756	0.121541	50
TRUE		0.136102	0.226744	60
FALSE		0.223861	0.423079	60
FALSE			0.00851625	70
FALSE		0.183981	0.279419	50
FALSE		0.201313	0.0857509	60
FALSE			0.00478112	70
TRUE		0.170456	0.252926	60
FALSE		0.0401553	0.0278073	60
FALSE			0.0044241	70
FALSE			0.523915	70
FALSE		0.171025	0.0627985	50
FALSE			0.00899707	80
FALSE		0.0861547	0.00646846	60
FALSE		0.0647863	0.0164544	60
FALSE		0.157542	0.00591708	50
FALSE		0.135167	0.0741331	50
FALSE		0.267385	0.0785349	60
FALSE		0.0400473	0.00432166	50
TRUE		0.226482	0.040445	50
FALSE		0.255776	0.00969607	50
FALSE			0.00635145	80
FALSE		0.0574789	0.0135029	60
FALSE			0.00938207	70
FALSE		0.189092	0.0301296	50
FALSE		0.0627393	0.00449522	50
FALSE		0.196467	0.0116216	60
TRUE		0.0657697	0.405396	50
FALSE			0.109338	70
FALSE			0.0265818	80
FALSE		0.0734138	0.123435	60
FALSE		0.199512	0.180135	60
FALSE		0.0413416	0.00444654	50
FALSE		0.145149	0.0642918	50
FALSE		0.188271	0.0555697	60
FALSE			0.163192	70
FALSE		0.0661082	0.0353123	50
FALSE		0.169694	0.0879087	50
FALSE			0.0126563	70
FALSE			0.00433892	70
FALSE		0.0503668	0.396339	50
FALSE			0.0367311	80
FALSE		0.142494	0.0181462	60
FALSE			0.00422746	70
FALSE		0.218766	0.456338	50
FALSE		0.237305	0.369323	50
FALSE		0.0474239	0.00458793	60
FALSE		0.172919	0.0267932	50
FALSE		0.037683	0.00440096	60
FALSE		0.135536	0.00719208	60
FALSE			0.00860862	70
FALSE		0.0612865	0.022303	50
TRUE		0.25074	0.445236	50
FALSE			0.0048095	80
FALSE			0.0485651	70
TRUE		0.228441	0.479957	50
FALSE		0.0376283	0.00427041	60
FALSE		0.0824661	0.0219006	50
FALSE			0.00478152	70
FALSE			0.0578986	70
FALSE			0.00709752	70
FALSE		0.160354	0.0644199	60
FALSE			0.0241186	70
TRUE		0.151224	0.321733	50
FALSE			0.0132294	70
TRUE		0.146846	0.390493	60
FALSE		0.167552	0.0656049	60
FALSE			0.0126974	70
FALSE		0.0419964	0.0139442	50
TRUE		0.224101	0.450157	50
TRUE		0.0634512	0.399518	50
FALSE		0.0824625	0.0222485	50
FALSE			0.00571925	70
FALSE		0.206585	0.0747396	60
FALSE		0.0956192	0.0147237	50
FALSE		0.137656	0.0126637	50
FALSE		0.0392809	0.00427672	50
FALSE			0.0100297	70
FALSE			0.0526	70
FALSE		0.0933565	0.471924	50
FALSE			0.00766252	70
FALSE		0.205548	0.182184	50
FALSE			0.117552	70
FALSE		0.038501	0.00471612	60
FALSE			0.0119275	70
FALSE			0.0504193	80
TRUE		0.0900995	0.0253384	60
TRUE		0.172512	0.475406	50
FALSE			0.0166498	70
FALSE		0.128796	0.00545769	60
FALSE		0.190152	0.00554437	50
FALSE			0.00698326	80
TRUE		0.174304	0.282054	50
FALSE		0.0530603	0.0490914	60
FALSE			0.00620991	80
TRUE		0.168346	0.236427	60
FALSE		0.249714	0.432532	50
FALSE			0.32833	70
TRUE		0.166795	0.308863	50
FALSE			0.463735	70
FALSE		0.168067	0.351797	60
FALSE			0.112087	70
FALSE		0.0478705	0.010253	60
FALSE			0.0358645	80
TRUE		0.212155	0.3343	50
FALSE		0.0582764	0.00460075	60
FALSE			0.0218197	70
TRUE		0.105014	0.307725	60
FALSE		0.0397512	0.0130657	50
FALSE		0.229716	0.146629	50
FALSE		0.146464	0.0852567	50
FALSE		0.0383546	0.00430585	50
FALSE			0.0351893	70
FALSE		0.199313	0.327995	50
FALSE		0.177472	0.380669	50
FALSE		0.059314	0.00438637	60
FALSE		0.0422879	0.0158978	60
FALSE			0.348624	70
FALSE		0.0428578	0.00474426	60
FALSE			0.0064037	70
FALSE		0.0715978	0.00952844	60
FALSE		0.0955424	0.00449698	50
FALSE		0.277344	0.00502927	50
FALSE		0.181365	0.00456509	60
FALSE		0.15727	0.00493008	60
FALSE		0.111893	0.346086	50
FALSE			0.00493678	70
FALSE		0.0482339	0.020117	60
FALSE			0.0635701	70
FALSE		0.128199	0.00420386	50
FALSE			0.00544374	70
FALSE		0.215658	0.0161899	50
FALSE		0.115414	0.0139572	60
FALSE			0.175646	80
FALSE			0.00950331	70
FALSE		0.219458	0.0350961	60
FALSE		0.139949	0.0710284	60
TRUE		0.176666	0.510422	60
TRUE		0.250882	0.405291	50
FALSE		0.145271	0.275738	50
FALSE		0.0386707	0.0250508	50
FALSE		0.0533892	0.0122653	50
TRUE		0.225924	0.403307	50
FALSE			0.0046377	80
FALSE		0.22628	0.407934	60
FALSE		0.0452664	0.00455028	60
FALSE			0.00510948	80
FALSE			0.0150552	70
FALSE		0.207315	0.00886462	50
FALSE		0.181349	0.148985	60
FALSE		0.0411295	0.00460779	50
FALSE			0.00718584	70
FALSE			0.016469	70
FALSE		0.0450754	0.0472591	60
FALSE		0.17524	0.0302039	60
FALSE		0.216259	0.0145368	50
FALSE		0.207732	0.101883	50
FALSE			0.00498128	70
FALSE		0.12018	0.0136353	50
FALSE			0.0115487	70
FALSE		0.137066	0.319385	60
FALSE		0.0387327	0.0103823	50
FALSE		0.259986	0.342298	50
FALSE		0.0629268	0.0512672	60
FALSE		0.041663	0.0153905	50
FALSE		0.0419316	0.0042433	60
FALSE		0.229679	0.328558	60
FALSE			0.00447005	70
FALSE		0.162598	0.00484252	60
FALSE		0.100957	0.406521	50
FALSE			0.043494	70
FALSE		0.102027	0.00753646	60
FALSE		0.0864981	0.0101337	60
FALSE			0.00860518	70
FALSE			0.0146379	80
FALSE		0.0934264	0.00550669	50
FALSE			0.0391264	80
FALSE		0.174839	0.156261	60
FALSE		0.215563	0.0144101	50
FALSE		0.168337	0.0176299	60
FALSE			0.00428496	70
FALSE		0.148165	0.0107496	60
FALSE			0.134978	70
FALSE		0.0505592	0.00462785	50
FALSE			0.00473831	70
FALSE			0.0602205	80
TRUE		0.23153	0.200161	50
FALSE			0.0251155	70
TRUE		0.0950922	0.26451	50
FALSE		0.101758	0.16869	50
TRUE		0.217313	0.385417	50
FALSE		0.0377231	0.00518593	50
FALSE		0.0856449	0.0103293	50
FALSE		0.192508	0.00432983	60
FALSE		0.0775944	0.0110156	60
FALSE		0.133275	0.0048485	50
TRUE		0.289331	0.473588	50
FALSE			0.0200696	70
TRUE		0.186075	0.464754	50
FALSE		0.10061	0.424771	60
FALSE		0.0414163	0.0339616	60
FALSE		0.0538711	0.440251	60
FALSE		0.0414168	0.004634	60
FALSE		0.114495	0.345069	50
FALSE		0.0374627	0.00428596	50
FALSE		0.220764	0.0524044	50
FALSE		0.225311	0.00559255	50
FALSE		0.0466303	0.00772558	60
FALSE		0.255162	0.338069	50
FALSE		0.0679044	0.00640801	50
FALSE			0.332123	70
FALSE			0.00429853	80
FALSE		0.05624	0.0212826	60
FALSE		0.0428075	0.00453903	60
FALSE		0.154492	0.121931	50
FALSE		0.0967509	0.340813	50
TRUE		0.134784	0.399208	50
FALSE		0.154672	0.00481814	50
FALSE		0.0408672	0.258874	60
TRUE		0.206759	0.383591	60
FALSE		0.0373152	0.00440103	60
FALSE		0.218366	0.00449266	50
FALSE		0.0383581	0.00434278	60
FALSE			0.0211315	80
FALSE		0.0600247	0.00785455	50
FALSE		0.0438753	0.00754701	60
FALSE		0.155446	0.516692	50
FALSE		0.0766299	0.0142261	60
FALSE			0.00458109	80
FALSE		0.231355	0.189079	50
FALSE		0.0929949	0.00454945	60
FALSE		0.0664384	0.00725803	60
FALSE			0.309278	70
FALSE		0.166526	0.280872	50
FALSE		0.0501603	0.0235259	60
TRUE			0.0903775	80
FALSE			0.0101352	70
FALSE		0.195704	0.0612489	50
FALSE		0.11423	0.470523	50
TRUE		0.0674899	0.334587	50
FALSE		0.091499	0.0193666	60
FALSE		0.193494	0.257731	60
FALSE		0.0972037	0.0582177	50
FALSE		0.0801242	0.035384	60
FALSE		0.154038	0.0278171	60
FALSE		0.0837719	0.0137461	60
FALSE		0.181458	0.205282	50
FALSE			0.00823904	80
FALSE			0.0101993	70
FALSE		0.0722658	0.00447182	50
TRUE		0.187996	0.23728	50
FALSE		0.126269	0.0173433	50
FALSE		0.125615	0.100012	50
FALSE		0.0677152	0.00451513	60
FALSE		0.0614711	0.00761597	60
FALSE		0.0804943	0.0898418	60
FALSE			0.0047019	70
TRUE		0.231875	0.382342	50
FALSE		0.0630937	0.169912	60
TRUE		0.0667918	0.492218	50
FALSE		0.0526776	0.00470489	60
FALSE		0.0840821	0.0352671	60
FALSE			0.366756	70
FALSE			0.014514	70
FALSE			0.10529	70
FALSE		0.190463	0.204209	50
FALSE		0.144566	0.128558	50
FALSE			0.00472843	80
FALSE		0.0487179	0.00664154	60
FALSE		0.0462833	0.261998	50
FALSE		0.0741664	0.205294	60
FALSE			0.089296	70
FALSE			0.00462189	70
FALSE			0.0277652	70
FALSE		0.225081	0.0126791	50
FALSE		0.235994	0.0111075	60
FALSE		0.0524274	0.067158	50
FALSE			0.0372555	80
FALSE		0.119752	0.0320627	60
FALSE		0.0563128	0.0050302	60
FALSE		0.207321	0.00678009	60
TRUE		0.072478	0.265836	50
FALSE			0.00462879	80
FALSE		0.143395	0.0194192	60
FALSE		0.220392	0.185932	50
FALSE		0.119474	0.00426465	50
FALSE		0.119963	0.22219	60
FALSE		0.0527479	0.0463056	50
TRUE			0.0216886	80
FALSE		0.0409147	0.00438725	60
FALSE		0.0472369	0.0627546	60
FALSE			0.00462524	70
FALSE		0.115847	0.255972	60
TRUE		0.177938	0.181693	50
FALSE		0.0525033	0.00431092	50
FALSE			0.00829408	80
TRUE		0.0990103	0.349558	50
FALSE		0.163104	0.0209784	50
FALSE			0.00546906	70
TRUE		0.206953	0.379559	50
FALSE			0.0188755	80
FALSE			0.0751577	80
FALSE		0.265375	0.170312	50
FALSE		0.0607508	0.346419	60
FALSE		0.247505	0.395179	50
FALSE			0.00423765	70
TRUE		0.151532	0.177639	50
FALSE			0.00523459	80
FALSE		0.103906	0.00457996	60
FALSE			0.0076587	80
FALSE		0.0478193	0.00677662	60
FALSE		0.0602465	0.0699502	60
FALSE		0.0851214	0.0128671	60
FALSE		0.1013	0.33476	60
FALSE			0.0233481	70
FALSE		0.214979	0.0143532	60
FALSE		0.172248	0.00669867	60
TRUE			0.0654004	70
FALSE		0.114223	0.00471178	50
FALSE		0.226162	0.172206	60
FALSE			0.0458319	80
FALSE		0.0418326	0.0269042	60
FALSE		0.0610363	0.0337834	60
TRUE		0.237882	0.36536	50
FALSE			0.0345411	80
TRUE			0.312418	70
FALSE		0.088197	0.0736987	60
FALSE		0.0423679	0.00429452	50
FALSE			0.00635255	80
FALSE		0.102693	0.00487074	50
FALSE		0.178382	0.432064	60
FALSE			0.0331864	70
FALSE			0.0305573	70
FALSE		0.121227	0.0671603	50
FALSE		0.150475	0.0403794	60
FALSE		0.0457313	0.00842959	60
FALSE			0.0338315	80
FALSE		0.0618927	0.00489558	50
FALSE		0.0380323	0.0042839	60
FALSE		0.0427347	0.00739953	60
TRUE		0.0462569	0.227095	60
FALSE		0.0412106	0.0259335	50
TRUE		0.0907168	0.25086	60
FALSE			0.0286132	70
FALSE		0.0921758	0.0170466	50
FALSE		0.152465	0.0283138	60
FALSE		0.174576	0.00631257	50
FALSE		0.0466446	0.00763791	50
FALSE		0.0644593	0.0178572	60
FALSE		0.209259	0.368275	50
FALSE		0.158731	0.0488449	60
FALSE		0.236723	0.371939	50
FALSE			0.00494525	70
TRUE		0.179137	0.378813	50
FALSE			0.0099552	70
FALSE		0.182906	0.139109	50
FALSE			0.11793	70
TRUE		0.121729	0.16599	50
FALSE		0.0588462	0.00547414	60
FALSE		0.252826	0.00540783	60
FALSE			0.012572	80
TRUE		0.0563183	0.284142	60
FALSE			0.232293	70
FALSE		0.0620384	0.103337	60
FALSE		0.0552737	0.00526135	50
FALSE		0.172781	0.0180977	60
FALSE		0.0430334	0.00459052	50
FALSE		0.126348	0.0201709	60
FALSE			0.0117202	70
FALSE		0.121655	0.212164	50
FALSE		0.258649	0.00803093	50
FALSE		0.195613	0.0333743	60
FALSE		0.270973	0.272733	50
FALSE			0.00685516	80
FALSE		0.0403754	0.0347986	60
FALSE		0.265394	0.264354	50
FALSE		0.0529805	0.00504599	60
FALSE		0.0804269	0.173468	50
FALSE			0.00995085	70
FALSE			0.00688067	70
FALSE		0.144507	0.00429387	50
FALSE		0.0567026	0.227939	50
FALSE		0.0525859	0.00806091	60
TRUE		0.160498	0.255281	60
TRUE		0.19228	0.349175	50
FALSE		0.0630497	0.00466134	60
FALSE		0.2615	0.501756	50
FALSE		0.117006	0.00442721	60
FALSE			0.00432972	70
FALSE			0.0237995	70
FALSE		0.0603855	0.00431193	60
FALSE		0.117689	0.272004	60
TRUE			0.377147	70
FALSE			0.0508345	70
FALSE			0.00446109	80
FALSE		0.156898	0.412118	50
FALSE		0.103173	0.0123677	50
FALSE			0.224196	70
FALSE		0.261639	0.350311	50
FALSE			0.0193395	70
FALSE		0.0381549	0.0140971	50
TRUE		0.222276	0.120448	50
FALSE		0.0800233	0.0938995	50
FALSE		0.0770333	0.136113	50
FALSE			0.411916	70
TRUE		0.13434	0.353794	60
[truncated: 3,668 more rows]

## Sheet: morphokinetics_tPNf
FH	recalibrated_44h	recalibrated_68h	recalibrated_116h	tPNf
[truncated: 7,937 more rows]

[truncated: 6 more sheets: results_test, subgroup_age, subgroup_clinic, subgroup_inseminationmethod, subgroup_transferprotocol, subgroup_year]
